# Supplementary material for: A checkpoint function for Nup98 in nuclear pore formation suggested by novel inhibitory nanobodies
Source: EMBO J. 2024 Apr 22;43(11):6. doi: 10.1038/s44318-024-00081-w (PMC11148069; doi:10.1038/s44318-024-00081-w)
Supplement: Supplementary file 2 — Source data Fig. 1 [file 44318_2024_81_MOESM2_ESM.zip]

Archive with 14 entries (13 files):
- Fig1C/
- Fig1C/Fig1C-0mins.tif
- Fig1C/Fig1C-120mins.tif
- Fig1C/Fig1C-15mins.tif
- Fig1C/Fig1C-30mins.tif
- Fig1C/Fig1C-5mins.tif
- Fig1C/Fig1C-60mins.tif
- Fig1D/Fig1D-0mins.tif
- Fig1D/Fig1D-120mins.tif
- Fig1D/Fig1D-15mins.tif
- Fig1D/Fig1D-30mins.tif
- Fig1D/Fig1D-5mins.tif
- Fig1D/Fig1D-60mins.tif
- README_Source_Data_Sola Colom et al.pdf
