# Supplementary material for: A checkpoint function for Nup98 in nuclear pore formation suggested by novel inhibitory nanobodies
Source: EMBO J. 2024 Apr 22;43(11):6. doi: 10.1038/s44318-024-00081-w (PMC11148069; doi:10.1038/s44318-024-00081-w)
Supplement: Supplementary file 3 — Source data Fig. 3 [file 44318_2024_81_MOESM3_ESM.zip]

Archive with 5 entries (5 files):
- Fig3B/Fig3B_bottom_Extract.tif
- Fig3B/Fig3B_bottom_Noextract.tif
- Fig3B/Fig3B_middle_plane_Extract.tif
- Fig3B/Fig3B_middle_plane_NoExtract.tif
- README_Source_Data_Sola Colom et al.pdf
