# Supplementary material for: A checkpoint function for Nup98 in nuclear pore formation suggested by novel inhibitory nanobodies
Source: EMBO J. 2024 Apr 22;43(11):6. doi: 10.1038/s44318-024-00081-w (PMC11148069; doi:10.1038/s44318-024-00081-w)
Supplement: Supplementary file 4 — Source data Fig. 4 [file 44318_2024_81_MOESM4_ESM.zip]

Archive with 44 entries (41 files):
- Fig4A/
- Fig4A/.DS_Store
- Fig4A/Fig4A-Ycmplx_Nup155_Extract.tif
- Fig4A/Fig4A-Ycmplx_Nup155_NoExtract.tif
- Fig4A/Fig4A_Nup155_Nup93_Extract.tif
- Fig4A/Fig4A_Nup155_Nup93_Noextract.tif
- Fig4A/Fig4A_Ycmplx_Nup358_Extract.tif
- Fig4A/Fig4A_Ycmplx_Nup358_Noextract.tif
- Fig4A/Fig4A_Ycmplx_Nup62cmplx_Extract.tif
- Fig4A/Fig4A_Ycmplx_Nup62cmplx_Noextract.tif
- Fig4B/
- Fig4B/Fig4B-Ycmplx_Nup153-Extract.tif
- Fig4B/Fig4B-Ycmplx_Nup153-NoExtract.tif
- Fig4B/Fig4B_Nup155_Nup98_Extract.tif
- Fig4B/Fig4B_Nup155_Nup98_Noextract.tif
- Fig4C/
- Fig4C/Fig4C-Ycmplx_Nup214-Extract.tif
- Fig4C/Fig4C-Ycmplx_Nup214-NoExtract.tif
- Fig4C/Fig4C-Ycmplx_Nup53-Extract.tif
- Fig4C/Fig4C-Ycmplx_Nup53-NoExtract.tif
- README_Source_Data_Sola Colom et al.pdf
- __MACOSX/._Fig4
- __MACOSX/Fig4/._.DS_Store
- __MACOSX/Fig4/._Fig4A
- __MACOSX/Fig4/._Fig4B
- __MACOSX/Fig4/._Fig4C
- __MACOSX/Fig4/._Script for detecting GFP and newly-assembled pores.ijm
- __MACOSX/Fig4/Fig4A/._.DS_Store
- __MACOSX/Fig4/Fig4A/._Fig4A-Ycmplx_Nup155_Extract.tif
- __MACOSX/Fig4/Fig4A/._Fig4A-Ycmplx_Nup155_NoExtract.tif
- __MACOSX/Fig4/Fig4A/._Fig4A_Nup155_Nup93_Extract.tif
- __MACOSX/Fig4/Fig4A/._Fig4A_Nup155_Nup93_Noextract.tif
- __MACOSX/Fig4/Fig4A/._Fig4A_Ycmplx_Nup358_Extract.tif
- __MACOSX/Fig4/Fig4A/._Fig4A_Ycmplx_Nup358_Noextract.tif
- __MACOSX/Fig4/Fig4A/._Fig4A_Ycmplx_Nup62cmplx_Extract.tif
- __MACOSX/Fig4/Fig4A/._Fig4A_Ycmplx_Nup62cmplx_Noextract.tif
- __MACOSX/Fig4/Fig4B/._Fig4B-Ycmplx_Nup153-Extract.tif
- __MACOSX/Fig4/Fig4B/._Fig4B-Ycmplx_Nup153-NoExtract.tif
- __MACOSX/Fig4/Fig4B/._Fig4B_Nup155_Nup98_Extract.tif
- __MACOSX/Fig4/Fig4B/._Fig4B_Nup155_Nup98_Noextract.tif
- __MACOSX/Fig4/Fig4C/._Fig4C-Ycmplx_Nup214-Extract.tif
- __MACOSX/Fig4/Fig4C/._Fig4C-Ycmplx_Nup214-NoExtract.tif
- __MACOSX/Fig4/Fig4C/._Fig4C-Ycmplx_Nup53-Extract.tif
- __MACOSX/Fig4/Fig4C/._Fig4C-Ycmplx_Nup53-NoExtract.tif
