# Supplementary material for: A checkpoint function for Nup98 in nuclear pore formation suggested by novel inhibitory nanobodies
Source: EMBO J. 2024 Apr 22;43(11):6. doi: 10.1038/s44318-024-00081-w (PMC11148069; doi:10.1038/s44318-024-00081-w)
Supplement: Supplementary file 5 — Source data Fig. 5 [file 44318_2024_81_MOESM5_ESM.zip]

Archive with 15 entries (15 files):
- Fig5A/Fig5A-deconvolved.tif
- Fig5A/Fig5A-raw.tif
- Fig5A/Fig5A-replicate_deconvolved.tif
- Fig5A/Fig5A-replicate_raw.tif
- Fig5A/Fig5A-replicate_with measurements.tif
- Fig5A/Fig5A-with measurements.tif
- Fig5B/Fig5B-deconvolved.tif
- Fig5B/Fig5B-raw.tif
- Fig5B/Fig5B-replicate_deconvolved.tif
- Fig5B/Fig5B-replicate_raw.tif
- Fig5B/Fig5B-replicate_with ring measurements.tif
- Fig5B/Fig5B-with ring measurements.tif
- Fig5C/Fig5C - histogram.jpg
- Fig5C/Fig5C Raw numerical_measurements of NPC rings from 1st STED channel_raw numbers.xlsx
- README_Source_Data_Sola Colom et al.pdf
