# Supplementary material for: A checkpoint function for Nup98 in nuclear pore formation suggested by novel inhibitory nanobodies
Source: EMBO J. 2024 Apr 22;43(11):6. doi: 10.1038/s44318-024-00081-w (PMC11148069; doi:10.1038/s44318-024-00081-w)
Supplement: Supplementary file 5 — Source data Fig. 5 [file 44318_2024_81_MOESM5_ESM.zip › Fig5C/Fig5C Raw numerical_measurements of NPC rings from 1st STED channel_raw numbers.xlsx]

## Sheet: Sheet1
	old pores-GFP	length (um)	length (nm)	new pores-x-Ycmplex-Nb1t	length (nm)	length (um)
1	Fig5A- example2.tif:1	0.1	100	Fig5B-used for figure.tif:1	0.14	140
2	Fig5A- example2.tif:1	0.09	90	Fig5B-used for figure.tif:1	0.14	140
3	Fig5A- example2.tif:1	0.12	120	Fig5B-used for figure.tif:1	0.1	100
4	Fig5A- example2.tif:1	0.13	130	Fig5B-used for figure.tif:1	0.14	140
5	Fig5A- example2.tif:1	0.14	140	Fig5B-used for figure.tif:1	0.12	120
6	Fig5A- example2.tif:1	0.14	140	Fig5B-used for figure.tif:1	0.1	100
7	Fig5A- example2.tif:1	0.14	140	Fig5B-used for figure.tif:1	0.1	100
8	Fig5A- example2.tif:1	0.11	110	Fig5B-used for figure.tif:1	0.1	100
9	Fig5A- example2.tif:1	0.1	100	Fig5B-used for figure.tif:1	0.09	90
10	Fig5A- example2.tif:1	0.08	80	Fig5B-used for figure.tif:1	0.12	120
11	Fig5A- example2.tif:1	0.08	80	Fig5B-used for figure.tif:1	0.12	120
12	Fig5A- example2.tif:2	0.13	130	Fig5B-used for figure.tif:1	0.08	80
13	Fig5A- example2.tif:2	0.12	120	Fig5B-used for figure.tif:1	0.1	100
14	Fig5A- example2.tif:2	0.13	130	Fig5B-used for figure.tif:2	0.1	100
15	Fig5A- example2.tif:2	0.09	90	Fig5B-used for figure.tif:2	0.09	90
16	Fig5A- example2.tif:2	0.11	110	Fig5B-used for figure.tif:2	0.12	120
17	Fig5A- example2.tif:2	0.1	100	Fig5B-used for figure.tif:2	0.11	110
18	Fig5A- example2.tif:2	0.09	90	Fig5B-used for figure.tif:2	0.11	110
19	Fig5A- example2.tif:2	0.11	110	Fig5B-used for figure.tif:2	0.13	130
20	Fig5A- example2.tif:2	0.13	130	Fig5B-used for figure.tif:2	0.13	130
21	Fig5A- example2.tif:2	0.1	100	Fig5B-used for figure.tif:2	0.11	110
22	Fig5A- example2.tif:2	0.11	110	Fig5B-used for figure.tif:2	0.09	90
23	Fig5A- example2.tif:2	0.12	120	Fig5B-used for figure.tif:2	0.09	90
24	Fig5A- example2.tif:2	0.08	80	Fig5B-used for figure.tif:2	0.1	100
25	Fig5A- example2.tif:2	0.13	130	Fig5B-used for figure.tif:2	0.12	120
26	Fig5A-used for figure.tif:1	0.11	110	Fig5B-example2.tif:1	0.14	140
27	Fig5A-used for figure.tif:1	0.09	90	Fig5B-example2.tif:1	0.13	130
28	Fig5A-used for figure.tif:2	0.11	110	Fig5B-example2.tif:1	0.15	150
29	Fig5A-used for figure.tif:2	0.11	110	Fig5B-example2.tif:1	0.1	100
30	Fig5A-used for figure.tif:2	0.11	110	Fig5B-example2.tif:1	0.11	110
31	Fig5A-used for figure.tif:2	0.11	110	Fig5B-example2.tif:1	0.11	110
32	Fig5A-used for figure.tif:2	0.1	100	Fig5B-example2.tif:1	0.11	110
33	Fig5A-used for figure.tif:2	0.11	110	Fig5B-example2.tif:1	0.11	110
34	Fig5A-used for figure.tif:2	0.11	110	Fig5B-example2.tif:1	0.11	110
35	Fig5A-used for figure.tif:2	0.12	120	Fig5B-example2.tif:1	0.12	120
36	Fig5A-used for figure.tif:2	0.12	120	Fig5B-example2.tif:1	0.1	100
37	Fig5A-used for figure.tif:2	0.13	130	Fig5B-example2.tif:1	0.1	100
38	Fig5A-used for figure.tif:2	0.11	110	Fig5B-example2.tif:1	0.12	120
39	Fig5A-used for figure.tif:2	0.14	140	Fig5B-example2.tif:1	0.1	100
40	Fig5A-used for figure.tif:2	0.12	120	Fig5B-example2.tif:1	0.1	100
41	Fig5A-used for figure.tif:2	0.1	100	Fig5B-example2.tif:1	0.11	110
42	Fig5A-used for figure.tif:2	0.1	100	Fig5B-example2.tif:1	0.1	100
43	Fig5A-used for figure.tif:2	0.11	110	Fig5B-example2.tif:1	0.11	110
44	Fig5A-used for figure.tif:2	0.09	90	Fig5B-example2.tif:1	0.14	140
45	Fig5A-used for figure.tif:2	0.11	110	Fig5B-used for figure_measurements.tif:2	0.09	90
46	Fig5A-used for figure.tif:2	0.12	120	Fig5B-used for figure_measurements.tif:2	0.14	140
47	Fig5A-used for figure.tif:2	0.12	120	Fig5B-used for figure_measurements.tif:2	0.1	100
48	Fig5A-used for figure.tif:2	0.1	100	Fig5B-used for figure_measurements.tif:2	0.11	110
49	Fig5A-used for figure.tif:2	0.11	110	Fig5B-used for figure_measurements.tif:1	0.11	110
50	Fig5A-used for figure.tif:2	0.16	160	Fig5B-used for figure_measurements.tif:1	0.11	110
