# Supplementary material for: A checkpoint function for Nup98 in nuclear pore formation suggested by novel inhibitory nanobodies
Source: EMBO J. 2024 Apr 22;43(11):6. doi: 10.1038/s44318-024-00081-w (PMC11148069; doi:10.1038/s44318-024-00081-w)
Supplement: Supplementary file 6 — Source data Fig. 6 [file 44318_2024_81_MOESM6_ESM.zip]

Archive with 45 entries (45 files):
- Fig6A/xhNup133-Nb1t.tif
- Fig6A/xhNup155-Nb2i.tif
- Fig6A/xhNup155-Nb3i.tif
- Fig6A/xhNup35-Nb1t.tif
- Fig6A/xhNup358-Nb2t.tif
- Fig6A/xhNup93-Nb3t.tif
- Fig6A/xhNup93-Nb4i.tif
- Fig6A/xhNup98-Nb2i.tif
- Fig6B/xhNup133-Nb1t.tif
- Fig6B/xhNup133-Nb1t_replicate2.tif
- Fig6B/xhNup133-Nb1t_replicate2_measurements.tif
- Fig6B/xhNup133-Nb1t_replicate3.tif
- Fig6B/xhNup133-Nb1t_replicate3_measurements.tif
- Fig6B/xhNup133-Nb1t_replicate4.tif
- Fig6B/xhNup133-Nb1t_replicate5.tif
- Fig6B/xhNup133-Nb1t_withmeasurements.tif
- Fig6B/xhNup35-Nb1t.tif
- Fig6B/xhNup35-Nb1t_replicate1.tif
- Fig6B/xhNup35-Nb1t_replicate1_measurements.tif
- Fig6B/xhNup35-Nb1t_replicate2.tif
- Fig6B/xhNup35-Nb1t_replicate2_measurements.tif
- Fig6B/xhNup35-Nb1t_replicate4.tif
- Fig6B/xhNup35-Nb1t_replicate5.tif
- Fig6B/xhNup35-Nb1t_withmeasurements.tif
- Fig6B/xhNup358-Nb2t.tif
- Fig6B/xhNup358-Nb2t_replicate1.tif
- Fig6B/xhNup358-Nb2t_replicate1_measurements.tif
- Fig6B/xhNup358-Nb2t_replicate2.tif
- Fig6B/xhNup358-Nb2t_replicate2_measurements.tif
- Fig6B/xhNup358-Nb2t_replicate3.tif
- Fig6B/xhNup358-Nb2t_replicate4.tif
- Fig6B/xhNup358-Nb2t_withmeasurements.tif
- Fig6B/xhNup93-Nb3t.tif
- Fig6B/xhNup93-Nb3t_replicate1.tif
- Fig6B/xhNup93-Nb3t_replicate1_withmeasurements.tif
- Fig6B/xhNup93-Nb3t_replicate2.tif
- Fig6B/xhNup93-Nb3t_replicate2_measurements.tif
- Fig6B/xhNup93-Nb3t_replicate3.tif
- Fig6B/xhNup93-Nb3t_replicate4.tif
- Fig6B/xhNup93-Nb3t_withmeasurements.tif
- Fig6C/Diameter of NPC rings.jpg
- Fig6C/Measurements of NPC rings_raw numbers.xlsx
- Fig6D/Figure6D_Nups_pulldown.tif
- Fig6D/Figure6D_Nups_pulldown_raw.tif
- README_Source_Data_Sola Colom et al.pdf
