# Supplementary material for: A checkpoint function for Nup98 in nuclear pore formation suggested by novel inhibitory nanobodies
Source: EMBO J. 2024 Apr 22;43(11):6. doi: 10.1038/s44318-024-00081-w (PMC11148069; doi:10.1038/s44318-024-00081-w)
Supplement: Supplementary file 6 — Source data Fig. 6 [file 44318_2024_81_MOESM6_ESM.zip › Fig6C/Measurements of NPC rings_raw numbers.xlsx]

## Sheet: Sheet1
	nanobody name	length (um)	length (nm)	nanobody name	length (um)	length (nm)	nanobody name	length (um)	length (nm)	nanobody name	length (um)	length (nm)
1	xhNup133-Nb1t_example2.tif	0.14	140	xhNup358-Nb2t_figure.tif	0.13	130	xhNup93-Nb3t_figure.tif	0.08	80	xhNup35-Nb1t_figure.tif	0.09	90
2	xhNup133-Nb1t_example2.tif	0.09	90	xhNup358-Nb2t_figure.tif	0.12	120	xhNup93-Nb3t_figure.tif	0.09	90	xhNup35-Nb1t_figure.tif	0.1	100
3	xhNup133-Nb1t_example2.tif	0.13	130	xhNup358-Nb2t_figure.tif	0.11	110	xhNup93-Nb3t_figure.tif	0.09	90	xhNup35-Nb1t_figure.tif	0.09	90
4	xhNup133-Nb1t_example2.tif	0.15	150	xhNup358-Nb2t_figure.tif	0.15	150	xhNup93-Nb3t_figure.tif	0.08	80	xhNup35-Nb1t_figure.tif	0.09	90
5	xhNup133-Nb1t_example2.tif	0.12	120	xhNup358-Nb2t_figure.tif	0.12	120	xhNup93-Nb3t_figure.tif	0.09	90	xhNup35-Nb1t_figure.tif	0.08	80
6	xhNup133-Nb1t_example2.tif	0.12	120	xhNup358-Nb2t_figure.tif	0.11	110	xhNup93-Nb3t_figure.tif	0.1	100	xhNup35-Nb1t_figure.tif	0.09	90
7	xhNup133-Nb1t_example2.tif	0.12	120	xhNup358-Nb2t_figure.tif	0.1	100	xhNup93-Nb3t_figure.tif	0.08	80	xhNup35-Nb1t_figure.tif	0.09	90
8	xhNup133-Nb1t_example2.tif	0.12	120	xhNup358-Nb2t_figure.tif	0.12	120	xhNup93-Nb3t_figure.tif	0.1	100	xhNup35-Nb1t_figure.tif	0.08	80
9	xhNup133-Nb1t_example2.tif	0.11	110	xhNup358-Nb2t_figure.tif	0.13	130	xhNup93-Nb3t_figure.tif	0.11	110	xhNup35-Nb1t_figure.tif	0.1	100
10	xhNup133-Nb1t_example2.tif	0.1	100	xhNup358-Nb2t_figure.tif	0.12	120	xhNup93-Nb3t_figure.tif	0.09	90	xhNup35-Nb1t_figure.tif	0.1	100
11	xhNup133-Nb1t_example2.tif	0.14	140	xhNup358-Nb2t_figure.tif	0.13	130	xhNup93-Nb3t_figure.tif	0.08	80	xhNup35-Nb1t_figure.tif	0.07	70
12	xhNup133-Nb1t_example2.tif	0.14	140	xhNup358-Nb2t_figure.tif	0.11	110	xhNup93-Nb3t_figure.tif	0.08	80	xhNup35-Nb1t_figure.tif	0.08	80
13	xhNup133-Nb1t_example2.tif	0.13	130	xhNup358-Nb2t_figure.tif	0.13	130	xhNup93-Nb3t_figure.tif	0.09	90	xhNup35-Nb1t_figure.tif	0.1	100
14	xhNup133-Nb1t_example2.tif	0.13	130	xhNup358-Nb2t_figure.tif	0.12	120	xhNup93-Nb3t_figure.tif	0.09	90	xhNup35-Nb1t_figure.tif	0.07	70
15	xhNup133-Nb1t_example2.tif	0.13	130	xhNup358-Nb2t_figure.tif	0.11	110	xhNup93-Nb3t_figure.tif	0.08	80	xhNup35-Nb1t_figure.tif	0.08	80
16	xhNup133-Nb1t_figure.tif	0.15	150	xhNup358-Nb2t_example2.tif	0.11	110	xhNup93-Nb3t_example5.tif	0.1	100	xhNup35-Nb1t_example2.tif	0.09	90
17	xhNup133-Nb1t_figure.tif	0.13	130	xhNup358-Nb2t_example2.tif	0.12	120	xhNup93-Nb3t_example5.tif	0.09	90	xhNup35-Nb1t_example2.tif	0.06	60
18	xhNup133-Nb1t_figure.tif	0.13	130	xhNup358-Nb2t_example2.tif	0.11	110	xhNup93-Nb3t_example5.tif	0.11	110	xhNup35-Nb1t_example2.tif	0.11	110
19	xhNup133-Nb1t_figure.tif	0.13	130	xhNup358-Nb2t_example2.tif	0.14	140	xhNup93-Nb3t_example5.tif	0.09	90	xhNup35-Nb1t_example2.tif	0.1	100
20	xhNup133-Nb1t_figure.tif	0.13	130	xhNup358-Nb2t_example2.tif	0.14	140	xhNup93-Nb3t_example5.tif	0.09	90	xhNup35-Nb1t_example2.tif	0.09	90
21	xhNup133-Nb1t_figure.tif	0.12	120	xhNup358-Nb2t_example2.tif	0.16	160	xhNup93-Nb3t_example5.tif	0.1	100	xhNup35-Nb1t_example2.tif	0.1	100
22	xhNup133-Nb1t_figure.tif	0.13	130	xhNup358-Nb2t_example2.tif	0.12	120	xhNup93-Nb3t_example5.tif	0.1	100	xhNup35-Nb1t_example2.tif	0.08	80
23	xhNup133-Nb1t_figure.tif	0.11	110	xhNup358-Nb2t_example2.tif	0.15	150	xhNup93-Nb3t_example5.tif	0.11	110	xhNup35-Nb1t_example2.tif	0.07	70
24	xhNup133-Nb1t_figure.tif	0.11	110	xhNup358-Nb2t_example2.tif	0.15	150	xhNup93-Nb3t_example5.tif	0.09	90	xhNup35-Nb1t_example2.tif	0.08	80
25	xhNup133-Nb1t_figure.tif	0.11	110	xhNup358-Nb2t_example2.tif	0.16	160	xhNup93-Nb3t_example5.tif	0.11	110	xhNup35-Nb1t_example2.tif	0.11	110
26	xhNup133-Nb1t_figure.tif	0.12	120	xhNup358-Nb2t_example2.tif	0.14	140	xhNup93-Nb3t_example5.tif	0.11	110	xhNup35-Nb1t_example2.tif	0.1	100
27	xhNup133-Nb1t_figure.tif	0.12	120	xhNup358-Nb2t_example2.tif	0.12	120	xhNup93-Nb3t_example5.tif	0.1	100	xhNup35-Nb1t_example2.tif	0.08	80
28	xhNup133-Nb1t_figure.tif	0.14	140	xhNup358-Nb2t_example2.tif	0.12	120	xhNup93-Nb3t_example5.tif	0.09	90	xhNup35-Nb1t_example2.tif	0.09	90
29	xhNup133-Nb1t_figure.tif	0.12	120	xhNup358-Nb2t_example2.tif	0.13	130	xhNup93-Nb3t_example5.tif	0.09	90	xhNup35-Nb1t_example2.tif	0.09	90
30	xhNup133-Nb1t_figure.tif	0.14	140	xhNup358-Nb2t_example2.tif	0.13	130	xhNup93-Nb3t_example5.tif	0.09	90	xhNup35-Nb1t_example2.tif	0.08	80
31	xhNup133-Nb1t_example3.tif	0.13	130	xhNup358-Nb2t_example4.tif	0.15	150	xhNup93-Nb3t_example2.tif	0.09	90	xhNup35-Nb1t_example4.tif	0.1	100
32	xhNup133-Nb1t_example3.tif	0.14	140	xhNup358-Nb2t_example4.tif	0.13	130	xhNup93-Nb3t_example2.tif	0.09	90	xhNup35-Nb1t_example4.tif	0.08	80
33	xhNup133-Nb1t_example3.tif	0.11	110	xhNup358-Nb2t_example4.tif	0.14	140	xhNup93-Nb3t_example2.tif	0.11	110	xhNup35-Nb1t_example4.tif	0.09	90
34	xhNup133-Nb1t_example3.tif	0.11	110	xhNup358-Nb2t_example4.tif	0.13	130	xhNup93-Nb3t_example2.tif	0.1	100	xhNup35-Nb1t_example4.tif	0.08	80
35	xhNup133-Nb1t_example3.tif	0.11	110	xhNup358-Nb2t_example4.tif	0.13	130	xhNup93-Nb3t_example2.tif	0.09	90	xhNup35-Nb1t_example4.tif	0.06	60
36	xhNup133-Nb1t_example3.tif	0.13	130	xhNup358-Nb2t_example4.tif	0.15	150	xhNup93-Nb3t_example2.tif	0.1	100	xhNup35-Nb1t_example4.tif	0.08	80
37	xhNup133-Nb1t_example3.tif	0.1	100	xhNup358-Nb2t_example4.tif	0.13	130	xhNup93-Nb3t_example2.tif	0.08	80	xhNup35-Nb1t_example4.tif	0.09	90
38	xhNup133-Nb1t_example3.tif	0.12	120	xhNup358-Nb2t_example4.tif	0.11	110	xhNup93-Nb3t_example2.tif	0.11	110	xhNup35-Nb1t_example4.tif	0.08	80
39	xhNup133-Nb1t_example3.tif	0.12	120	xhNup358-Nb2t_example4.tif	0.11	110	xhNup93-Nb3t_example2.tif	0.09	90	xhNup35-Nb1t_example4.tif	0.08	80
40	xhNup133-Nb1t_example3.tif	0.11	110	xhNup358-Nb2t_example4.tif	0.14	140	xhNup93-Nb3t_example2.tif	0.07	70	xhNup35-Nb1t_example4.tif	0.08	80
41	xhNup133-Nb1t_example3.tif	0.12	120	xhNup358-Nb2t_example4.tif	0.12	120	xhNup93-Nb3t_example2.tif	0.07	70	xhNup35-Nb1t_example4.tif	0.09	90
42	xhNup133-Nb1t_example3.tif	0.12	120	xhNup358-Nb2t_example4.tif	0.11	110	xhNup93-Nb3t_example2.tif	0.09	90	xhNup35-Nb1t_example4.tif	0.09	90
43	xhNup133-Nb1t_example3.tif	0.12	120	xhNup358-Nb2t_example4.tif	0.12	120	xhNup93-Nb3t_example2.tif	0.08	80	xhNup35-Nb1t_example4.tif	0.09	90
44	xhNup133-Nb1t_example3.tif	0.14	140	xhNup358-Nb2t_example4.tif	0.13	130	xhNup93-Nb3t_example2.tif	0.09	90	xhNup35-Nb1t_example4.tif	0.08	80
45	xhNup133-Nb1t_example3.tif	0.12	120	xhNup358-Nb2t_example4.tif	0.12	120	xhNup93-Nb3t_example2.tif	0.09	90	xhNup35-Nb1t_example4.tif	0.08	80
