# Supplementary material for: A checkpoint function for Nup98 in nuclear pore formation suggested by novel inhibitory nanobodies
Source: EMBO J. 2024 Apr 22;43(11):6. doi: 10.1038/s44318-024-00081-w (PMC11148069; doi:10.1038/s44318-024-00081-w)
Supplement: Supplementary file 7 — Source data Fig. 7 [file 44318_2024_81_MOESM7_ESM.zip]

Archive with 26 entries (24 files):
- Fig7ABC/.DS_Store
- Fig7ABC/Active_import&Passive_exclusion/
- Fig7ABC/Active_import&Passive_exclusion/BAPTA_IBB-MBP-GFP-MBP_mCherry.tif
- Fig7ABC/Active_import&Passive_exclusion/Buffer_IBB-MBP-GFP-MBP_mCherry.tif
- Fig7ABC/Active_import&Passive_exclusion/Importinb_IBB-MBP-GFP-MBP_mCherry.tif
- Fig7ABC/Active_import&Passive_exclusion/NoninhibitoryNb_IBB-MBP-GFP-MBP_mCherry.tif
- Fig7ABC/Active_import&Passive_exclusion/WGA_IBB-MBP-GFP-MBP_mCherry.tif
- Fig7ABC/Active_import&Passive_exclusion/xhNup155-Nb2i_IBB-MBP-GFP-MBP_mCherry.tif
- Fig7ABC/Active_import&Passive_exclusion/xhNup155-Nb3i_IBB-MBP-GFP-MBP_mCherry.tif
- Fig7ABC/Active_import&Passive_exclusion/xhNup93-Nb3i_IBB-MBP-GFP-MBP_mCherry-example2.tif
- Fig7ABC/Active_import&Passive_exclusion/xhNup93-Nb3i_IBB-MBP-GFP-MBP_mCherry-example3.tif
- Fig7ABC/Active_import&Passive_exclusion/xhNup93-Nb3i_IBB-MBP-GFP-MBP_mCherry-example4.tif
- Fig7ABC/Active_import&Passive_exclusion/xhNup93-Nb3i_IBB-MBP-GFP-MBP_mCherry-figure.tif
- Fig7ABC/Active_import&Passive_exclusion/xhNup98-Nb2i_IBB-MBP-GFP-MBP_mCherry.tif
- Fig7ABC/NES-GFP exclusion/
- Fig7ABC/NES-GFP exclusion/BAPTA_NES-GFP.tif
- Fig7ABC/NES-GFP exclusion/Buffer_NES-GFP.tif
- Fig7ABC/NES-GFP exclusion/Ctrl_Nb_NES-GFP.tif
- Fig7ABC/NES-GFP exclusion/Importinb_NES-GFP.tif
- Fig7ABC/NES-GFP exclusion/WGA_NES-GFP.tif
- Fig7ABC/NES-GFP exclusion/xhNup155-Nb2i_NES-GFP.tif
- Fig7ABC/NES-GFP exclusion/xhNup155-Nb3i_NES-GFP.tif
- Fig7ABC/NES-GFP exclusion/xhNup93-Nb4i_NES-GFP.tif
- Fig7ABC/NES-GFP exclusion/xhNup98-Nb2i_NES-GFP.tif
- Fig7ABC/nuclei_intensity_lif_files.ijm
- README_Source_Data_Sola Colom et al.pdf
