# Supplementary material for: A checkpoint function for Nup98 in nuclear pore formation suggested by novel inhibitory nanobodies
Source: EMBO J. 2024 Apr 22;43(11):6. doi: 10.1038/s44318-024-00081-w (PMC11148069; doi:10.1038/s44318-024-00081-w)
Supplement: Supplementary file 7 — Source data Fig. 7 [file 44318_2024_81_MOESM7_ESM.zip › Fig7ABC/nuclei_intensity_lif_files.ijm]

#@ String (choices = {1,2,3,4, 5}, style = "listBox", label = "reference Channel") refCh
#@ String (choices = {1,2,3,4, 5}, style = "listBox", label = "measure Channel") measCh
#@ Boolean (label = "dark background") darkBG
#@ Integer (label = "Dilate BG", value = 15) dilateBG
#@ Integer (label = "Maximum of measured ROIs", min = 2) maxROIs
#@ File (label = "Select a lif file") inputFile
// This macro reads a bioformat compatible file (e.g. lif file) that contains a series of 2D images
// Choose a channel for reference and computes a foregournd binary mask. Measure in another channels different parameters within the forground mask and an additional 
// background mask. Object touching the border are not measured
// 		refCh: Channel to compute a binary using Otsu threshold
// 		measCh: Channel where to measure mean intensities using the refCh as reference for the binary
// 		dilateBG: NUmber of dilation to compute a BG ROI. The background is computed from the inverse of the dilated FG. 
// 		maxROIs: For images that create many blobs in the binary. This set an upper value for what is written out in the results table. At least 2.
// 		inputFile: the lif file
// OUTPUTS:
// 		output directory named as the life file with the index of the reference and measurement channel
//		A final csv file containing the measurements named as the lif file within the output directory
//		A zip file for each image containing the ROIs
//		A jpg for each image to be used for QC representing the measured channel with the ROI of forground and background. 

// Antonio Politi
// MPIBPC May 2020

// NOTE: 
// In the Results Table [Results > Set Measurements ...]  Enable at least
// Area, Mean gray value, Perimeter, Display label
// useful also Min & Max gray value, Shape descriptors,
// The first entry for each image in the in the REsults table is always the background (first ROI)
// Note that certain segmenation may fail and give too many foreground objetcs. This should be checked using the jpg and eventually measurments using different
// reference channels can be merged.

run("Bio-Formats Macro Extensions");

filename = File.getName(inputFile);
outputdir = File.getParent(inputFile) +  File.separator+ filename + "_REF" + refCh + "_MES" + measCh;
File.makeDirectory(outputdir);

setBatchMode(false); // batch mode is for not seeing every image
run("Clear Results");
Ext.setId(inputFile); // Set which lif to work
Ext.getSeriesCount(seriesCount); //  number of images
//seriesCount = 40;				//if only want to run some
for(iseries = 0; iseries < seriesCount; iseries++){
	print("Series " + iseries);
	if (roiManager("count") > 0){				// just deletes previous measurements
		roiManager("deselect");
		roiManager("delete");
	}
	run("Close All");
	Ext.setSeries(iseries); // set which image in the lif file should be opened
	Ext.openImagePlus(inputFile); // open the corresponding image
	Ext.getSeriesName(seriesName); // name of the specific image
	saveAs("Tiff", outputdir + "/" +  seriesName +".tif");			// saves all images from the .lif file as .tiff files 
	rename("img");
	run("Duplicate...", "duplicate channels="+refCh);				// duplicates to have one image with the reference channel	
	rename("Ref");
	
	selectWindow("img");
	run("Duplicate...", "duplicate channels="+measCh);				// duplicates to have one image with the measurement channel	
	rename(seriesName);
	
	selectWindow("Ref");
	run("Mean...", "radius=3");
	if (darkBG)
		setAutoThreshold("Otsu dark no-reset");	
	else
		setAutoThreshold("Otsu no-reset");
				
	setOption("BlackBackground", true);

	run("Convert to Mask");
	run("Fill Holes"); 											// just to correct in case some holes were created
	
	run("Duplicate...", "title=tmp");
	run("Open");
	run("Select None");

	run("Analyze Particles...", "size=10-Infinity show=Masks include add");
	rename("Ref-Cleaned");
	run("Invert LUT");
	roiManager("reset");
	// Compute a background mask which is the inverse of the dilation of my FG
	selectWindow("Ref");
	run("Duplicate...", "title=BG");
	run("Morphological Filters", "operation=Dilation element=Disk radius="+dilateBG);
	//selectWindow("BG");   // not needed, was already selected
	// Use particle Analyzer instead as we need rois to determine mean intensity inside and outside nuclei
	run("Select None");
	
	run("Analyze Particles...", "include add");
	nrROIs = roiManager("count");						// if no object was detected in the FG
	if (nrROIs == 0){
		continue;
	}
	if (nrROIs > 1) {
		
		roiIndexes = newArray(nrROIs);
  		for (i=0; i<roiIndexes.length; i++)
      		roiIndexes[i] = i;
     
		roiManager("Select", roiIndexes);			// makes an array containing all the ROIs
		roiManager("Combine"); // combine all foreground ROIs of the same image, otherwise FG objects would be counted as BG. 
		type = selectionType();			// built-in function. it is 0 for a rectangle, 1 for oval ... -1 if there is no selection. 
   		if (type==-1)
      		print("Problem in the BG roi");  // I will not be able to make the inverse if there was no object in the first place. 
    	else
	  		roiManager("Add");
		run("Make Inverse"); // creates a ROi outside the objects
		roiManager("Add");
		run("Select None");
	} else {
		roiManager("Select", 0);
		run("Make Inverse"); // creates a ROi outside the objects
		roiManager("Add");
	}
	
	//delete extra Rois keep only the last one that is the background all would be up to nrROIs -1

	if (nrROIs > 2){
		nrROIs = roiManager("count");
		roiManager("Show None");
		roiIndexes = newArray(nrROIs-1);
  		for (i=0; i<roiIndexes.length; i++)
      		roiIndexes[i] = i;
      	roiManager("Select", roiIndexes);	
	} else {
		roiManager("Select", 0);   // Selects ROI 0 ??
	}

	roiManager("delete");				// deletes the non-inversed ROI for the BG (?)
	//define the object ROIs exclude boundaries

	selectWindow("Ref-Cleaned");
	run("Morphological Filters", "operation=Erosion element=Disk radius="+dilateBG);
	run("Analyze Particles...", "size=10-Infinity exclude include add");
	nrROIs = roiManager("count");						// if no object was detected in the BG (??)
	if (nrROIs == 0){									
		continue;
	}

	
	selectWindow(seriesName);
	nrROIs1 = roiManager("count");
	roiManager("Show All with Labels");   // displays all the ROIs on the image. 
	roiIndexes = newArray(nrROIs1);
  	for (i=0; i<roiIndexes.length; i++)
      	roiIndexes[i] = i;
    roiManager("Select", roiIndexes);	
	roiManager("Measure");
	roiManager("save", outputdir + "/" + seriesName + ".zip");
	selectWindow(seriesName);
	run("Grays");
	
	run("Enhance Contrast", "saturated=0.35");
	
	run("Flatten");
	saveAs("jpg", outputdir + "/" + seriesName + ".jpg"); // will save the image with the displayed ROIs to be abled to check
	//saveAs("Results", outputdir + myFile + ".csv");
	

}
saveAs("Results", outputdir + "/" + filename + ".csv");
Ext.close();
