# Supplementary material for: A checkpoint function for Nup98 in nuclear pore formation suggested by novel inhibitory nanobodies
Source: EMBO J. 2024 Apr 22;43(11):6. doi: 10.1038/s44318-024-00081-w (PMC11148069; doi:10.1038/s44318-024-00081-w)
Supplement: Supplementary file 8 — Source data Fig. 8 [file 44318_2024_81_MOESM8_ESM.zip]

Archive with 66 entries (57 files):
- Fig8A/.DS_Store
- Fig8A/Fig8A_Nup358-Nb1t/
- Fig8A/Fig8A_Nup358-Nb1t/Fig8A_xNup358-Nb1t_Buffer.tif
- Fig8A/Fig8A_Nup358-Nb1t/Fig8A_xNup358-Nb1t_NoninhibitoryNb.tif
- Fig8A/Fig8A_Nup358-Nb1t/Fig8A_xNup358-Nb1t_xhNup155-Nb2i.tif
- Fig8A/Fig8A_Nup358-Nb1t/Fig8A_xNup358-Nb1t_xhNup155-Nb3i.tif
- Fig8A/Fig8A_Nup358-Nb1t/Fig8A_xNup358-Nb1t_xhNup93-Nb4i.tif
- Fig8A/Fig8A_Nup358-Nb1t/Fig8A_xNup358-Nb1t_xhNup98-Nb2i.tif
- Fig8A/Fig8A_xNup155-Nb1t/
- Fig8A/Fig8A_xNup155-Nb1t/Fig8A_xNup155_Nb1t_Buffer.tif
- Fig8A/Fig8A_xNup155-Nb1t/Fig8A_xNup155_Nb1t_NoninhibitoryNb.tif
- Fig8A/Fig8A_xNup155-Nb1t/Fig8A_xNup155_Nb1t_xhNup155-Nb2i.tif
- Fig8A/Fig8A_xNup155-Nb1t/Fig8A_xNup155_Nb1t_xhNup155-Nb3i.tif
- Fig8A/Fig8A_xNup155-Nb1t/Fig8A_xNup155_Nb1t_xhNup93-Nb4i.tif
- Fig8A/Fig8A_xNup155-Nb1t/Fig8A_xNup155_Nb1t_xhNup98-Nb2i.tif
- Fig8A/Fig8A_xNup93-Nb1t_xhNup35-Nb1t/
- Fig8A/Fig8A_xNup93-Nb1t_xhNup35-Nb1t/Fig8A_xNup93_Nb1t-xhNup35_Nb1t_Buffer.tif
- Fig8A/Fig8A_xNup93-Nb1t_xhNup35-Nb1t/Fig8A_xNup93_Nb1t-xhNup35_Nb1t_NoninhibitoryNb.tif
- Fig8A/Fig8A_xNup93-Nb1t_xhNup35-Nb1t/Fig8A_xNup93_Nb1t-xhNup35_Nb1t_xhNup155_Nb2i.tif
- Fig8A/Fig8A_xNup93-Nb1t_xhNup35-Nb1t/Fig8A_xNup93_Nb1t-xhNup35_Nb1t_xhNup155_Nb3i.tif
- Fig8A/Fig8A_xNup93-Nb1t_xhNup35-Nb1t/Fig8A_xNup93_Nb1t-xhNup35_Nb1t_xhNup93_Nb4i.tif
- Fig8A/Fig8A_xNup93-Nb1t_xhNup35-Nb1t/Fig8A_xNup93_Nb1t-xhNup35_Nb1t_xhNup98_Nb2i.tif
- Fig8A/Fig8A_xNup98-Nb1t/
- Fig8A/Fig8A_xNup98-Nb1t/Fig8A_xhNup98-Nb1t_Buffer.tif
- Fig8A/Fig8A_xNup98-Nb1t/Fig8A_xhNup98-Nb1t_NoninhibitoryNb.tif
- Fig8A/Fig8A_xNup98-Nb1t/Fig8A_xhNup98-Nb1t_xhNup155_Nb2i.tif
- Fig8A/Fig8A_xNup98-Nb1t/Fig8A_xhNup98-Nb1t_xhNup155_Nb3i.tif
- Fig8A/Fig8A_xNup98-Nb1t/Fig8A_xhNup98-Nb1t_xhNup93_Nb4i.tif
- Fig8A/Fig8A_xNup98-Nb1t/Fig8A_xhNup98-Nb1t_xhNup98_Nb2i.tif
- Fig8A/Fig8A_xY-Nb1t_xNup62cmplx-Nb1t_xhNup214-Nb1t/
- Fig8A/Fig8A_xY-Nb1t_xNup62cmplx-Nb1t_xhNup214-Nb1t/Fig8A_xYcmplx_Nb1t_xNup62cmplx_Nb1t-xhNup214cmplx_Nb1t_Buffer.tif
- Fig8A/Fig8A_xY-Nb1t_xNup62cmplx-Nb1t_xhNup214-Nb1t/Fig8A_xYcmplx_Nb1t_xNup62cmplx_Nb1t-xhNup214cmplx_Nb1t_NoninhibitoryNb.tif
- Fig8A/Fig8A_xY-Nb1t_xNup62cmplx-Nb1t_xhNup214-Nb1t/Fig8A_xYcmplx_Nb1t_xNup62cmplx_Nb1t-xhNup214cmplx_Nb1t_xhNup155_Nb2i.tif
- Fig8A/Fig8A_xY-Nb1t_xNup62cmplx-Nb1t_xhNup214-Nb1t/Fig8A_xYcmplx_Nb1t_xNup62cmplx_Nb1t-xhNup214cmplx_Nb1t_xhNup155_Nb3i.tif
- Fig8A/Fig8A_xY-Nb1t_xNup62cmplx-Nb1t_xhNup214-Nb1t/Fig8A_xYcmplx_Nb1t_xNup62cmplx_Nb1t-xhNup214cmplx_Nb1t_xhNup93_Nb4i.tif
- Fig8A/Fig8A_xY-Nb1t_xNup62cmplx-Nb1t_xhNup214-Nb1t/Fig8A_xYcmplx_Nb1t_xNup62cmplx_Nb1t-xhNup214cmplx_Nb1t_xhNup98_Nb2i.tif
- Fig8B/.DS_Store
- Fig8B/Fig8B_xNup155-Nb1t_xNup98-Nb1t/
- Fig8B/Fig8B_xNup155-Nb1t_xNup98-Nb1t/Fig8B_xNup155-Nb1t_xNup98-Nb1t_Buffer.tif
- Fig8B/Fig8B_xNup155-Nb1t_xNup98-Nb1t/Fig8B_xNup155-Nb1t_xNup98-Nb1t_NoninhibitoryNb.tif
- Fig8B/Fig8B_xNup155-Nb1t_xNup98-Nb1t/Fig8B_xNup155-Nb1t_xNup98-Nb1t_xhNup155_Nb2i.tif
- Fig8B/Fig8B_xNup155-Nb1t_xNup98-Nb1t/Fig8B_xNup155-Nb1t_xNup98-Nb1t_xhNup155_Nb3i.tif
- Fig8B/Fig8B_xNup155-Nb1t_xNup98-Nb1t/Fig8B_xNup155-Nb1t_xNup98-Nb1t_xhNup93_Nb4i.tif
- Fig8B/Fig8B_xNup155-Nb1t_xNup98-Nb1t/Fig8B_xNup155-Nb1t_xNup98-Nb1t_xhNup98_Nb2i.tif
- Fig8B/Fig8B_xNup358-Nb1t/
- Fig8B/Fig8B_xNup358-Nb1t/Fig8B_xNup358-Nb1t_Buffer.tif
- Fig8B/Fig8B_xNup358-Nb1t/Fig8B_xNup358-Nb1t_NoninhibitoryNb.tif
- Fig8B/Fig8B_xNup358-Nb1t/Fig8B_xNup358-Nb1t_xhNup155-Nb2i.tif
- Fig8B/Fig8B_xNup358-Nb1t/Fig8B_xNup358-Nb1t_xhNup155-Nb3i.tif
- Fig8B/Fig8B_xNup358-Nb1t/Fig8B_xNup358-Nb1t_xhNup93-Nb4i.tif
- Fig8B/Fig8B_xNup358-Nb1t/Fig8B_xNup358-Nb1t_xhNup98-Nb2i.tif
- Fig8B/Fig8B_xNup93-Nb1t_xhNup35-Nb1t/
- Fig8B/Fig8B_xNup93-Nb1t_xhNup35-Nb1t/Fig8B_xNup93_Nb1t-xhNup35_Nb1t_Buffer_raw.tif
- Fig8B/Fig8B_xNup93-Nb1t_xhNup35-Nb1t/Fig8B_xNup93_Nb1t-xhNup35_Nb1t_NoninhibitoryNb_raw.tif
- Fig8B/Fig8B_xNup93-Nb1t_xhNup35-Nb1t/Fig8B_xNup93_Nb1t-xhNup35_Nb1t_xhNup155_Nb2i_raw.tif
- Fig8B/Fig8B_xNup93-Nb1t_xhNup35-Nb1t/Fig8B_xNup93_Nb1t-xhNup35_Nb1t_xhNup155_Nb3i_raw.tif
- Fig8B/Fig8B_xNup93-Nb1t_xhNup35-Nb1t/Fig8B_xNup93_Nb1t-xhNup35_Nb1t_xhNup93_Nb4i_raw.tif
- Fig8B/Fig8B_xNup93-Nb1t_xhNup35-Nb1t/Fig8B_xNup93_Nb1t-xhNup35_Nb1t_xhNup98_Nb2i_raw.tif
- Fig8B/Fig8B_xY-Nb1t_xNup62cmplx-Nb1t_xhNup214-Nb1t/
- Fig8B/Fig8B_xY-Nb1t_xNup62cmplx-Nb1t_xhNup214-Nb1t/Fig8B_xYcmplx_Nb1t_xNup62cmplx_Nb1t-xhNup214cmplx_Nb1t_Buffe.tif
- Fig8B/Fig8B_xY-Nb1t_xNup62cmplx-Nb1t_xhNup214-Nb1t/Fig8B_xYcmplx_Nb1t_xNup62cmplx_Nb1t-xhNup214cmplx_Nb1t_NoninhibitoryNb.tif
- Fig8B/Fig8B_xY-Nb1t_xNup62cmplx-Nb1t_xhNup214-Nb1t/Fig8B_xYcmplx_Nb1t_xNup62cmplx_Nb1t-xhNup214cmplx_Nb1t_xhNup155_Nb2i.tif
- Fig8B/Fig8B_xY-Nb1t_xNup62cmplx-Nb1t_xhNup214-Nb1t/Fig8B_xYcmplx_Nb1t_xNup62cmplx_Nb1t-xhNup214cmplx_Nb1t_xhNup155_Nb3i.tif
- Fig8B/Fig8B_xY-Nb1t_xNup62cmplx-Nb1t_xhNup214-Nb1t/Fig8B_xYcmplx_Nb1t_xNup62cmplx_Nb1t-xhNup214cmplx_Nb1t_xhNup93_Nb4i.tif
- Fig8B/Fig8B_xY-Nb1t_xNup62cmplx-Nb1t_xhNup214-Nb1t/Fig8B_xYcmplx_Nb1t_xNup62cmplx_Nb1t-xhNup214cmplx_Nb1t_xhNup98_Nb2i.tif
- README_Source_Data_Sola Colom et al.pdf
