# Supplementary material for: A checkpoint function for Nup98 in nuclear pore formation suggested by novel inhibitory nanobodies
Source: EMBO J. 2024 Apr 22;43(11):6. doi: 10.1038/s44318-024-00081-w (PMC11148069; doi:10.1038/s44318-024-00081-w)
Supplement: Supplementary file 9 — Source data Fig. 9 [file 44318_2024_81_MOESM9_ESM.zip]

Archive with 7 entries (7 files):
- Fig9_trackingNb_xNup155-Nb1t.xlsx
- Fig9_trackingNb_xNup358-Nb1t.xlsx
- Fig9_trackingNb_xNup93-Nb1t.xlsx
- Fig9_trackingNb_xNup98-Nb1t.xlsx
- Fig9_trackingNb_xhNup214-Nb1t.xlsx
- README_Source_Data_Sola Colom et al.pdf
- Script for NPCs_intensity_ratios.ijm
