# Supplementary material for: A checkpoint function for Nup98 in nuclear pore formation suggested by novel inhibitory nanobodies
Source: EMBO J. 2024 Apr 22;43(11):6. doi: 10.1038/s44318-024-00081-w (PMC11148069; doi:10.1038/s44318-024-00081-w)
Supplement: Supplementary file 9 — Source data Fig. 9 [file 44318_2024_81_MOESM9_ESM.zip › Fig9_trackingNb_xNup155-Nb1t.xlsx]

## Sheet: Sheet1
Experiment date	Mean_Ch_xNup155-Nb1t	Normalized Ch xNup155-Nb1t	ch_ref	Mean_Ch_xY-Nb1t	Normalized CH xY-Nb1t	ch_xY-Nb1t	Inhibitory Nb	# Nucleus	Average CH xNup155-Nb1t	Average CH xY-Nb1t
200904	1740.96	0.749219	4	2575.88	0.775515	1	Buffer	1	2323.7	3321.51
200904	1889.6	0.813186	4	2916.01	0.877918	1	Buffer	1
200904	2519.49	1.08426	4	3520.11	1.05979	1	Buffer	1
200904	1547.23	0.665847	4	2777.68	0.836271	1	Buffer	1
200904	1247.04	0.536661	4	2722.52	0.819664	1	Buffer	1
200904	2026.75	0.872208	4	3258.57	0.981051	1	Buffer	1
200904	2064.45	0.888432	4	3408.04	1.02605	1	Buffer	1
200904	957.07	0.411873	4	2603.67	0.783882	1	Buffer	1
200904	1375.57	0.591974	4	2940.52	0.885297	1	Buffer	1
200904	1951.07	0.839639	4	3105.28	0.934901	1	Buffer	1
200904	999.96	0.430331	4	2663.58	0.801919	1	Buffer	1
200904	1960.5	0.843697	4	2663.67	0.801946	1	Buffer	1
200904	1550.87	0.667414	4	2487.22	0.748823	1	Buffer	1
200904	2266.73	0.975483	4	3880.3	1.16823	1	Buffer	1
200904	2270.43	0.977075	4	2979.69	0.89709	1	Buffer	1
200904	1857.02	0.799165	4	2891.38	0.870502	1	Buffer	1
200904	1258.67	0.541666	4	2683.85	0.808022	1	Buffer	1
200904	2050.83	0.882571	4	3438.92	1.03535	1	Buffer	1
200904	1514.11	0.651594	4	2813.86	0.847163	1	Buffer	1
200904	1484.54	0.638869	4	2837.29	0.854217	1	Buffer	1
200904	1848.85	0.795649	4	2960.88	0.891426	1	Buffer	1
200904	988.65	0.425464	4	2789.1	0.839709	1	Buffer	1
200904	1978.87	0.851603	4	2722.57	0.819679	1	Buffer	1
200904	2071.99	0.891677	4	2801.9	0.843563	1	Buffer	1
200904	1429.04	0.614985	4	3015.21	0.907783	1	Buffer	1
200904	1173.5	0.505013	4	2532.39	0.762422	1	Buffer	1
200904	1679.32	0.722692	4	3004	0.904408	1	Buffer	1
200904	1503.01	0.646817	4	2975.35	0.895783	1	Buffer	1
200904	1607.08	0.691604	4	2597.31	0.781967	1	Buffer	1
200904	1951.1	0.839652	4	3035.89	0.91401	1	Buffer	1
200904	1269.24	0.546215	4	2578.04	0.776166	1	Buffer	1
200904	1695.8	0.729784	4	2697.92	0.812258	1	Buffer	1
200904	1845.23	0.794091	4	3068.28	0.923761	1	Buffer	1
200904	1796.41	0.773082	4	2902.78	0.873934	1	Buffer	1
200904	1936.22	0.833249	4	3017.32	0.908419	1	Buffer	1
200904	2068.98	0.890382	4	3050.4	0.918378	1	Buffer	1
200904	1778.07	0.765189	4	2678.83	0.80651	1	Buffer	1
200904	2522.77	1.08567	4	3828.93	1.15277	1	Buffer	1
200904	1308.8	0.56324	4	2701.59	0.813362	1	Buffer	1
200904	1720.85	0.740564	4	2702.52	0.813642	1	Buffer	1
200904	2059.42	0.886267	4	2872.49	0.864815	1	Buffer	1
200904	830.27	0.357305	4	2743.5	0.82598	1	Buffer	1
200904	1678.57	0.722369	4	2653.37	0.798845	1	Buffer	1
200904	2309.84	0.994035	4	2749.75	0.827862	1	Buffer	1
200904	1226.69	0.527904	4	2858.31	0.860546	1	Buffer	1
200904	2451.79	1.05512	4	3478.34	1.04722	1	Buffer	1
200904	2125.48	0.914696	4	2564.85	0.772194	1	Buffer	1
200904	1465.06	0.630486	4	3171.65	0.954883	1	Buffer	1
200904	1678.48	0.722331	4	2729.16	0.821663	1	Buffer	1
200904	3017.11	1.29841	4	3445.54	1.03734	1	Buffer	1
200904	2242.95	0.965249	4	3267.44	0.983722	1	Buffer	1
200904	1903.92	0.819348	4	3136.67	0.944351	1	Buffer	1
200904	1262.49	0.54331	4	3092.76	0.931131	1	Buffer	1
200904	1450.88	0.624383	4	2734.67	0.823322	1	Buffer	1
200904	1771.9	0.762534	4	2897.77	0.872426	1	Buffer	1
200904	1766.76	0.760322	4	3020.14	0.909268	1	Buffer	1
200904	1593.26	0.685656	4	2915.5	0.877764	1	Buffer	1
200904	1660.09	0.714417	4	2641.09	0.795148	1	Buffer	1
200904	1919.33	0.82598	4	3021.22	0.909593	1	Buffer	1
200904	1938.74	0.834333	4	3071.02	0.924586	1	Buffer	1
200904	2052.7	0.883375	4	2963.36	0.892173	1	Buffer	1
200904	2425.09	1.04363	4	2790.64	0.840173	1	Buffer	1
200904	2093.94	0.901123	4	2856.83	0.8601	1	Buffer	1
200904	1966.95	0.846473	4	2949.45	0.887985	1	Buffer	1
200904	2018.18	0.86852	4	2940.74	0.885363	1	Buffer	1
200904	1598.08	0.687731	4	2576.23	0.775621	1	Buffer	1
200904	1884.2	0.810862	4	2829.51	0.851875	1	Buffer	1
200904	1454	0.625726	4	2647.48	0.797072	1	Buffer	1
200904	1424.97	0.613233	4	2640.66	0.795018	1	Buffer	1
200904	1971.19	0.848298	4	3260.55	0.981647	1	Buffer	1
200904	2013.3	0.86642	4	3050.13	0.918297	1	Buffer	1
200904	1656.43	0.712841	4	3022.11	0.909861	1	Buffer	1
200904	2029.05	0.873198	4	2959.45	0.890996	1	Buffer	1
200904	2042.73	0.879085	4	3423.07	1.03058	1	Buffer	1
200904	1401.32	0.603055	4	2788.54	0.83954	1	Buffer	1
200904	1919.72	0.826148	4	2588.34	0.779267	1	Buffer	1
200904	1827.72	0.786556	4	2801.59	0.843469	1	Buffer	1
200904	1688.11	0.726475	4	3000.89	0.903472	1	Buffer	1
200904	1960.18	0.84356	4	3302.1	0.994157	1	Buffer	1
200904	1701.98	0.732444	4	2829.02	0.851728	1	Buffer	1
200904	1884.54	0.811008	4	2995.02	0.901705	1	Buffer	1
200904	1280.95	0.551254	4	2659.18	0.800594	1	Buffer	1
200904	1347.42	0.57986	4	2764.36	0.832261	1	Buffer	1
200904	1921.65	0.826978	4	3147.26	0.947539	1	Buffer	1
200904	1948.55	0.838555	4	2912.21	0.876773	1	Buffer	1
200904	1693.15	0.728644	4	2954.51	0.889509	1	Buffer	1
200904	2026.08	0.87192	4	3012.52	0.906974	1	Buffer	1
200904	1782.29	0.767005	4	2806.06	0.844815	1	Buffer	1
200904	2246.26	0.966674	4	2772.22	0.834627	1	Buffer	1
200904	1930.12	0.830623	4	3137	0.944451	1	Buffer	1
200904	1261.73	0.542983	4	2662.02	0.801449	1	Buffer	1
200904	1337.38	0.575539	4	2716.96	0.81799	1	Buffer	1
200904	1567.34	0.674502	4	2847.49	0.857288	1	Buffer	1
200904	1984.39	0.853978	4	3057.66	0.920564	1	Buffer	1
200904	1136.65	0.489155	4	2998.48	0.902747	1	Buffer	1
200904	1772.29	0.762702	4	2607.26	0.784963	1	Buffer	1
200904	2161.12	0.930034	4	2901.39	0.873516	1	Buffer	1
200904	2325.84	1.00092	4	2707.07	0.815012	1	Buffer	1
200904	2195.4	0.944786	4	3170.18	0.95444	1	Buffer	1
200904	2514.68	1.08219	4	3179.38	0.95721	1	Buffer	1
200904	2368.3	1.01919	4	2608.04	0.785198	1	Buffer	1
200904	1803.69	0.776214	4	3037.93	0.914624	1	Buffer	1
200904	2082	0.895985	4	2844.46	0.856376	1	Buffer	1
200904	1988.84	0.855893	4	2923.46	0.88016	1	Buffer	1
200904	1840.17	0.791914	4	3034.4	0.913561	1	Buffer	1
200904	2267.79	0.975939	4	3450.95	1.03897	1	Buffer	1
200904	669.37	0.288062	4	2766.37	0.832866	1	Buffer	1
200904	1695.07	0.72947	4	2801.83	0.843542	1	Buffer	1
200904	1857.83	0.799514	4	2919	0.878818	1	Buffer	1
200904	1708.26	0.735146	4	3016.09	0.908048	1	Buffer	1
200904	1894.59	0.815333	4	2686.52	0.808825	1	Buffer	1
200904	995.72	0.428506	4	2758.92	0.830623	1	Buffer	1
200904	2025.9	0.871842	4	3133.4	0.943367	1	Buffer	1
200904	2412.45	1.03819	4	2921.8	0.879661	1	Buffer	1
200904	1805.07	0.776808	4	3040.38	0.915361	1	Buffer	1
200904	1575.4	0.67797	4	2959.73	0.89108	1	Buffer	1
200904	1472.84	0.633834	4	2749.6	0.827817	1	Buffer	1
200904	1123.91	0.483672	4	2820.09	0.849039	1	Buffer	1
200904	2490.23	1.07167	4	3233.13	0.973392	1	Buffer	1
200904	1812.72	0.780101	4	2629.36	0.791616	1	Buffer	1
200904	1957.42	0.842372	4	3043.83	0.9164	1	Buffer	1
200904	2125.22	0.914584	4	2645.94	0.796608	1	Buffer	1
200904	1734.71	0.746529	4	2873.63	0.865158	1	Buffer	1
200904	1520.9	0.654516	4	2679.71	0.806775	1	Buffer	1
200904	1025.88	0.441485	4	2695	0.811378	1	Buffer	1
200904	1999.47	0.860468	4	2940.64	0.885333	1	Buffer	1
200904	2017.55	0.868249	4	2916.14	0.877957	1	Buffer	1
200904	1812.54	0.780023	4	2856.89	0.860118	1	Buffer	1
200904	1433.83	0.617046	4	2699.29	0.81267	1	Buffer	1
200904	1529.37	0.658161	4	2606.93	0.784863	1	Buffer	1
200904	1696.98	0.730292	4	2533.55	0.762771	1	Buffer	1
200904	1774.16	0.763506	4	2785.56	0.838643	1	Buffer	1
200904	2204.12	0.948539	4	3426.89	1.03173	1	Buffer	1
200904	1786.74	0.76892	4	2723.65	0.820004	1	Buffer	1
200904	2483.54	1.06879	4	2514.83	0.757135	1	Buffer	1
200904	1885.27	0.811322	4	2643.59	0.795901	1	Buffer	1
200904	1665.57	0.716775	4	3160.76	0.951604	1	Buffer	1
200904	2182.82	0.939372	4	3474.1	1.04594	1	Buffer	1
200904	1834.95	0.789667	4	2734.72	0.823337	1	Buffer	1
200904	2277.91	0.980294	4	2827.28	0.851204	1	Buffer	1
200904	1737.87	0.747889	4	3186.95	0.959489	1	Buffer	1
200904	1636.65	0.704329	4	3079.65	0.927184	1	Buffer	1
200904	2163.44	0.931032	4	2949.05	0.887865	1	Buffer	1
200904	1895.06	0.815535	4	2562.23	0.771406	1	Buffer	1
200904	1433	0.616689	4	2764.87	0.832414	1	Buffer	1
200904	1670.94	0.719086	4	2684.7	0.808277	1	Buffer	1
200904	2231.54	0.960339	4	2932.48	0.882876	1	Buffer	1
200904	1540.46	0.662934	4	3069.09	0.924005	1	Buffer	1
200904	2913.71	1.25391	4	3953.43	1.19025	1	Buffer	1
200904	1601.17	0.68906	4	3052.45	0.918995	1	Buffer	1
200904	1200.47	0.51662	4	2786.77	0.839007	1	Buffer	1
200904	1943.7	0.836468	4	3352.42	1.00931	1	Buffer	1
200904	2100.49	0.903942	4	2882.33	0.867778	1	Buffer	1
200904	1733.32	0.745931	4	3266.42	0.983415	1	Buffer	1
200904	1972.66	0.84893	4	3128.87	0.942003	1	Buffer	1
200904	2387.08	1.02728	4	3781.89	1.13861	1	Buffer	1
200904	874.47	0.376326	4	2816.28	0.847892	1	Buffer	1
200904	1665.58	0.716779	4	3040.69	0.915455	1	Buffer	1
200904	1344.66	0.578672	4	2875.88	0.865836	1	Buffer	1
200904	1506.58	0.648354	4	2870.78	0.8643	1	Buffer	1
200904	2105.62	0.906149	4	3181	0.957698	1	Buffer	1
200904	1837.25	0.790657	4	3070.83	0.924529	1	Buffer	1
200904	2004.03	0.86243	4	2806.35	0.844902	1	Buffer	1
200904	2214.74	0.953109	4	2758.94	0.830629	1	Buffer	1
200904	2001.12	0.861178	4	2713.22	0.816864	1	Buffer	1
200904	1316.14	0.566398	4	2859.51	0.860907	1	Buffer	1
200904	1618.35	0.696454	4	2834.95	0.853513	1	Buffer	1
200904	1963.94	0.845178	4	2828.39	0.851538	1	Buffer	1
200904	1368.96	0.589129	4	2733.48	0.822964	1	Buffer	1
200904	2487.17	1.07035	4	3997.21	1.20343	1	Buffer	1
200904	2093.91	0.90111	4	3879.74	1.16807	1	Buffer	1
200904	2854.12	1.22827	4	3365.96	1.01338	1	Buffer	1
200904	3429.94	1.47607	4	4372.51	1.31642	1	Buffer	1
200904	2036.36	0.876344	4	3154.03	0.949578	1	Buffer	1
200904	2665.08	1.14691	4	3229.46	0.972287	1	Buffer	1
200904	3001.22	1.29157	4	3031.09	0.912564	1	Buffer	1
200904	3008.07	1.29452	4	3575.6	1.0765	1	Buffer	1
200904	3155.7	1.35805	4	3411.97	1.02724	1	Buffer	1
200904	2695.19	1.15987	4	3311.22	0.996903	1	Buffer	1
200904	2410.15	1.0372	4	3263.36	0.982493	1	Buffer	1
200904	1912.71	0.823131	4	3391.14	1.02096	1	Buffer	1
200904	2176.25	0.936545	4	3164.86	0.952838	1	Buffer	1
200904	2314.31	0.995959	4	2854.76	0.859477	1	Buffer	1
200904	2811.51	1.20993	4	3532.05	1.06339	1	Buffer	1
200904	2066.3	0.889228	4	2979.26	0.89696	1	Buffer	1
200904	2529.72	1.08866	4	3558.97	1.07149	1	Buffer	1
200904	2656.09	1.14304	4	3261.28	0.981867	1	Buffer	1
200904	3036.02	1.30655	4	4269.54	1.28542	1	Buffer	1
200904	2363.62	1.01718	4	2935.55	0.8838	1	Buffer	1
200904	2136.8	0.919568	4	3135.4	0.943969	1	Buffer	1
200904	2881.76	1.24016	4	3509.66	1.05665	1	Buffer	1
200904	1892.03	0.814231	4	3624.71	1.09128	1	Buffer	1
200904	2281.83	0.981981	4	3193.44	0.961443	1	Buffer	1
200904	1684.04	0.724723	4	3251.97	0.979064	1	Buffer	1
200904	2899.13	1.24763	4	4366.41	1.31459	1	Buffer	1
200904	1904.75	0.819705	4	3437.55	1.03494	1	Buffer	1
200904	2172.9	0.935103	4	3621.18	1.09022	1	Buffer	1
200904	2116.59	0.91087	4	3302.14	0.994169	1	Buffer	1
200904	959.93	0.413104	4	2975.73	0.895897	1	Buffer	1
200904	1881.62	0.809752	4	2970.09	0.894199	1	Buffer	1
200904	1768.53	0.761083	4	3411.96	1.02723	1	Buffer	1
200904	3139.5	1.35108	4	3238.14	0.974901	1	Buffer	1
200904	2962.7	1.27499	4	3832	1.15369	1	Buffer	1
200904	1862.08	0.801343	4	3249	0.97817	1	Buffer	1
200904	1665.96	0.716943	4	2991.39	0.900612	1	Buffer	1
200904	2359.27	1.01531	4	3617.02	1.08897	1	Buffer	1
200904	2746.34	1.18188	4	4195.94	1.26326	1	Buffer	1
200904	2699.87	1.16188	4	3587.39	1.08005	1	Buffer	1
200904	2341.16	1.00751	4	3710.73	1.11718	1	Buffer	1
200904	1809.15	0.778564	4	3075.08	0.925808	1	Buffer	1
200904	2098.65	0.90315	4	2970.2	0.894232	1	Buffer	1
200904	1761.77	0.758174	4	2910.51	0.876262	1	Buffer	1
200904	2063.22	0.887903	4	3170.52	0.954542	1	Buffer	1
200904	1141.56	0.491268	4	2791.95	0.840567	1	Buffer	1
200904	3138.59	1.35069	4	4086.41	1.23029	1	Buffer	1
200904	2048.25	0.88146	4	3261.51	0.981937	1	Buffer	1
200904	2405.73	1.0353	4	3543.13	1.06672	1	Buffer	1
200904	2948.61	1.26893	4	3037.66	0.914542	1	Buffer	1
200904	1135.37	0.488604	4	3210.04	0.966441	1	Buffer	1
200904	2622.06	1.1284	4	3741.35	1.1264	1	Buffer	1
200904	1871.08	0.805216	4	3098.5	0.932859	1	Buffer	1
200904	1838.45	0.791173	4	3205.79	0.965161	1	Buffer	1
200904	2394.05	1.03027	4	4178.66	1.25806	1	Buffer	1
200904	2191.11	0.94294	4	2790.75	0.840206	1	Buffer	1
200904	3153.96	1.3573	4	3160.85	0.951631	1	Buffer	1
200904	3241.41	1.39493	4	4760.76	1.43331	1	Buffer	1
200904	2789.64	1.20052	4	3473.62	1.0458	1	Buffer	2
200904	2390.15	1.0286	4	3213.12	0.967368	1	Buffer	2
200904	2526.25	1.08717	4	3540.87	1.06604	1	Buffer	2
200904	2176.48	0.936644	4	3263.17	0.982436	1	Buffer	2
200904	2691.86	1.15844	4	3608.31	1.08635	1	Buffer	2
200904	3527.05	1.51786	4	3806.61	1.14605	1	Buffer	2
200904	2401.91	1.03366	4	3460.51	1.04185	1	Buffer	2
200904	2403.3	1.03426	4	3356.42	1.01051	1	Buffer	2
200904	3100.33	1.33422	4	3741.08	1.12632	1	Buffer	2
200904	2129.09	0.91625	4	3370.97	1.01489	1	Buffer	2
200904	2539.65	1.09293	4	2724.48	0.820254	1	Buffer	2
200904	2140.35	0.921095	4	3083.28	0.928277	1	Buffer	2
200904	2386.5	1.02703	4	3616.25	1.08874	1	Buffer	2
200904	1890.45	0.813551	4	3024.78	0.910665	1	Buffer	2
200904	1915.8	0.824461	4	3200.13	0.963457	1	Buffer	2
200904	2530.17	1.08885	4	3400	1.02363	1	Buffer	2
200904	2612.97	1.12449	4	2975.83	0.895927	1	Buffer	2
200904	2329.91	1.00267	4	3837.81	1.15544	1	Buffer	2
200904	2946.37	1.26796	4	3701.34	1.11436	1	Buffer	2
200904	3005.31	1.29333	4	3579.83	1.07777	1	Buffer	2
200904	2046.44	0.880681	4	3236.31	0.97435	1	Buffer	2
200904	1945.09	0.837066	4	3537.76	1.06511	1	Buffer	2
200904	3620.14	1.55792	4	3608.55	1.08642	1	Buffer	2
200904	2395.5	1.0309	4	3133.92	0.943523	1	Buffer	2
200904	2122.46	0.913397	4	3366.96	1.01368	1	Buffer	2
200904	1327.11	0.571119	4	3161.04	0.951688	1	Buffer	2
200904	2846.53	1.225	4	3766.74	1.13405	1	Buffer	2
200904	1173.35	0.504949	4	2928.3	0.881618	1	Buffer	2
200904	1412.42	0.607832	4	3334.61	1.00394	1	Buffer	2
200904	2301.9	0.990618	4	2956	0.889957	1	Buffer	2
200904	1051.21	0.452386	4	3324.24	1.00082	1	Buffer	2
200904	3234	1.39175	4	3359.43	1.01142	1	Buffer	2
200904	2469.17	1.0626	4	3634.55	1.09425	1	Buffer	2
200904	1459.12	0.627929	4	3050.08	0.918282	1	Buffer	2
200904	1907.48	0.82088	4	3101.3	0.933702	1	Buffer	2
200904	3303.07	1.42147	4	3811.94	1.14765	1	Buffer	2
200904	1586.08	0.682566	4	3312.79	0.997375	1	Buffer	2
200904	2463.03	1.05996	4	3383.7	1.01872	1	Buffer	2
200904	3373.33	1.45171	4	4148.2	1.24889	1	Buffer	2
200904	2677.85	1.15241	4	3385.08	1.01914	1	Buffer	2
200904	2476.37	1.0657	4	3332.53	1.00332	1	Buffer	2
200904	2358.06	1.01479	4	2902.5	0.87385	1	Buffer	2
200904	2705.57	1.16434	4	3439.23	1.03544	1	Buffer	2
200904	2249.33	0.967995	4	3737.07	1.12511	1	Buffer	2
200904	2480.37	1.06742	4	3612.87	1.08772	1	Buffer	2
200904	2761.03	1.1882	4	2983.27	0.898167	1	Buffer	2
200904	2518.11	1.08366	4	2857.71	0.860365	1	Buffer	2
200904	1138.27	0.489852	4	2991.95	0.900781	1	Buffer	2
200904	2453.46	1.05584	4	3720.78	1.12021	1	Buffer	2
200904	2523.37	1.08593	4	3840.81	1.15635	1	Buffer	2
200904	2774.54	1.19402	4	3248.91	0.978143	1	Buffer	2
200904	3458.82	1.4885	4	3450.74	1.03891	1	Buffer	2
200904	1984	0.853811	4	3324.14	1.00079	1	Buffer	2
200904	2667.39	1.14791	4	3340.36	1.00568	1	Buffer	2
200904	2230.98	0.960098	4	3189.4	0.960227	1	Buffer	2
200904	1858.11	0.799634	4	2880.07	0.867097	1	Buffer	2
200904	1428.03	0.61455	4	3319.93	0.999525	1	Buffer	2
200904	1849.88	0.796092	4	3145.84	0.947112	1	Buffer	2
200904	2732.97	1.17613	4	3282.27	0.988187	1	Buffer	2
200904	2102.37	0.904751	4	3620.79	1.0901	1	Buffer	2
200904	2995.64	1.28917	4	3766.73	1.13404	1	Buffer	2
200904	2558.73	1.10114	4	3121.95	0.939919	1	Buffer	2
200904	1837.67	0.790838	4	3331.13	1.0029	1	Buffer	2
200904	2207.33	0.94992	4	3086.39	0.929213	1	Buffer	2
200904	2884.08	1.24116	4	2981.65	0.89768	1	Buffer	2
200904	2404.47	1.03476	4	2940.06	0.885158	1	Buffer	2
200904	2669.57	1.14884	4	4068.87	1.22501	1	Buffer	2
200904	3567.38	1.53522	4	3539.21	1.06554	1	Buffer	2
200904	1754.43	0.755016	4	3294.35	0.991824	1	Buffer	2
200904	2121.96	0.913181	4	3097.96	0.932697	1	Buffer	2
200904	2427.82	1.04481	4	3778.55	1.1376	1	Buffer	2
200904	2545.7	1.09554	4	3509.96	1.05674	1	Buffer	2
200904	814.81	0.350652	4	2877.81	0.866417	1	Buffer	2
200904	2586.93	1.11328	4	3781.91	1.13861	1	Buffer	2
200904	2695.88	1.16017	4	3343.44	1.0066	1	Buffer	2
200904	2362.15	1.01655	4	3435.91	1.03444	1	Buffer	2
200904	2402.42	1.03388	4	3167.39	0.9536	1	Buffer	2
200904	2969.1	1.27775	4	3244.14	0.976707	1	Buffer	2
200904	3226.91	1.38869	4	3639.55	1.09575	1	Buffer	2
200904	3141.11	1.35177	4	2999.93	0.903183	1	Buffer	2
200904	2360.32	1.01576	4	2943.6	0.886224	1	Buffer	2
200904	2206.22	0.949443	4	3288.35	0.990017	1	Buffer	2
200904	2893.13	1.24505	4	4333.94	1.30481	1	Buffer	2
200904	2197.24	0.945578	4	3179.74	0.957318	1	Buffer	2
200904	2630.78	1.13215	4	2926.55	0.881091	1	Buffer	2
200904	1773.53	0.763235	4	3222.87	0.970303	1	Buffer	2
200904	2180.17	0.938232	4	2739.17	0.824677	1	Buffer	2
200904	1970.57	0.848031	4	3431.02	1.03297	1	Buffer	2
200904	2790.25	1.20078	4	3664.58	1.10329	1	Buffer	2
200904	2476.83	1.0659	4	3165.45	0.953016	1	Buffer	2
200904	2263.33	0.97402	4	3366.82	1.01364	1	Buffer	2
200904	1923.04	0.827577	4	2720.52	0.819062	1	Buffer	2
200904	2129.16	0.91628	4	3041.59	0.915726	1	Buffer	2
200904	2040.67	0.878198	4	3249.04	0.978182	1	Buffer	2
200904	2740.08	1.17919	4	3879.03	1.16785	1	Buffer	2
200904	2345.41	1.00934	4	3339.16	1.00531	1	Buffer	2
200904	2067.29	0.889654	4	3021.36	0.909635	1	Buffer	2
200904	2130.46	0.916839	4	3339.46	1.0054	1	Buffer	2
200904	2699.89	1.16189	4	3387.34	1.01982	1	Buffer	2
200904	1925.73	0.828734	4	2974.77	0.895608	1	Buffer	2
200904	1983.02	0.853389	4	3101.16	0.93366	1	Buffer	2
200904	2305.31	0.992086	4	3759.53	1.13187	1	Buffer	2
200904	2516.42	1.08294	4	3328.42	1.00208	1	Buffer	2
200904	2162.21	0.930503	4	2946.88	0.887211	1	Buffer	2
200904	2331.86	1.00351	4	3118.49	0.938878	1	Buffer	2
200904	1123.51	0.4835	4	3362.41	1.01231	1	Buffer	2
200904	2181.98	0.939011	4	3324.4	1.00087	1	Buffer	2
200904	2622.51	1.12859	4	3809.88	1.14703	1	Buffer	2
200904	2885.07	1.24158	4	3722.67	1.12078	1	Buffer	2
200904	2231.6	0.960365	4	3213.9	0.967603	1	Buffer	2
200904	1189	0.511684	4	3191.51	0.960862	1	Buffer	2
200904	1254.77	0.539988	4	3259.17	0.981232	1	Buffer	2
200904	1940.42	0.835056	4	3362.05	1.01221	1	Buffer	2
200904	2073.88	0.89249	4	3873.58	1.16621	1	Buffer	2
200904	2553.69	1.09898	4	2891.45	0.870523	1	Buffer	2
200904	2145.24	0.9232	4	2907.41	0.875328	1	Buffer	2
200904	2298.31	0.989073	4	3155.83	0.95012	1	Buffer	2
200904	1312.44	0.564806	4	3223.75	0.970568	1	Buffer	2
200904	3580.56	1.54089	4	4021.71	1.21081	1	Buffer	2
200904	2155.14	0.92746	4	3358.93	1.01127	1	Buffer	2
200904	2206.59	0.949602	4	3234.29	0.973741	1	Buffer	2
200904	718.25	0.309097	4	3043.29	0.916237	1	Buffer	2
200904	2194.07	0.944214	4	3272.94	0.985378	1	Buffer	2
200904	533.46	0.229573	4	2727.38	0.821127	1	Buffer	2
200904	2098.8	0.903215	4	2938.22	0.884604	1	Buffer	2
200904	2104.24	0.905556	4	3622.17	1.09052	1	Buffer	2
200904	2495.4	1.07389	4	3425.43	1.03129	1	Buffer	2
200904	1426.15	0.613741	4	3479.42	1.04754	1	Buffer	2
200904	2635.82	1.13432	4	3034.18	0.913495	1	Buffer	2
200904	1034.41	0.445156	4	3515.54	1.05842	1	Buffer	2
200904	2584.88	1.1124	4	3533.21	1.06374	1	Buffer	2
200904	2474.28	1.0648	4	3343.01	1.00647	1	Buffer	2
200904	2631.12	1.1323	4	3620.78	1.0901	1	Buffer	2
200904	2553.15	1.09874	4	2961.06	0.891481	1	Buffer	2
200904	2348.25	1.01056	4	3298.72	0.993139	1	Buffer	2
200904	2626.08	1.13013	4	3117.66	0.938628	1	Buffer	2
200904	2513.94	1.08187	4	3474.36	1.04602	1	Buffer	2
200904	1888.45	0.812691	4	2980.36	0.897291	1	Buffer	2
200904	3162.67	1.36105	4	3677.58	1.1072	1	Buffer	2
200904	1036.5	0.446056	4	2754.38	0.829256	1	Buffer	2
200904	2142.12	0.921857	4	3466.64	1.04369	1	Buffer	2
200904	1399.84	0.602418	4	2729.16	0.821663	1	Buffer	2
200904	3888.69	1.67349	4	4692.93	1.41289	1	Buffer	2
200904	3046.85	1.31121	4	3369.49	1.01445	1	Buffer	2
200904	1983	0.85338	4	2807.35	0.845203	1	Buffer	2
200904	1999.73	0.86058	4	3185.68	0.959107	1	Buffer	2
200904	2859.11	1.23041	4	2998.29	0.902689	1	Buffer	2
200904	2190.32	0.9426	4	3989.94	1.20124	1	Buffer	2
200904	3050	1.31256	4	3033.21	0.913203	1	Buffer	2
200904	3451.33	1.48527	4	4505.75	1.35654	1	Buffer	2
200904	2559.6	1.10152	4	3213.31	0.967425	1	Buffer	2
200904	2364.48	1.01755	4	3068.13	0.923716	1	Buffer	2
200904	3263.04	1.40424	4	3676.93	1.10701	1	Buffer	2
200904	3133.5	1.3485	4	3376.11	1.01644	1	Buffer	2
200904	2123	0.913629	4	3182.21	0.958062	1	Buffer	2
200904	1315.88	0.566286	4	2965.62	0.892853	1	Buffer	2
200904	1633.81	0.703107	4	3111.39	0.93674	1	Buffer	2
200904	2444.78	1.05211	4	3342.6	1.00635	1	Buffer	2
200904	3315.13	1.42666	4	3742.45	1.12673	1	Buffer	2
200904	3427.62	1.47507	4	3222.67	0.970243	1	Buffer	2
200904	2415.72	1.0396	4	3798.75	1.14368	1	Buffer	2
200904	1885.05	0.811228	4	3307.41	0.995756	1	Buffer	2
200904	2520.74	1.0848	4	3335.68	1.00427	1	Buffer	2
200904	2034.54	0.87556	4	3387.78	1.01995	1	Buffer	2
200904	2133.73	0.918247	4	3261.09	0.98181	1	Buffer	2
200904	2000.26	0.860808	4	3314.67	0.997941	1	Buffer	2
200904	3412.85	1.46871	4	4114.32	1.23869	1	Buffer	2
200904	3122.74	1.34387	4	3592.55	1.0816	1	Buffer	2
200904	2262.66	0.973731	4	3384	1.01881	1	Buffer	2
200904	2283.78	0.98282	4	3063.11	0.922205	1	Buffer	2
200904	2593.92	1.11629	4	3513.54	1.05781	1	Buffer	2
200904	2888.8	1.24319	4	3350.11	1.00861	1	Buffer	2
200904	2232.64	0.960812	4	3213.88	0.967597	1	Buffer	2
200904	2732.06	1.17574	4	3349.18	1.00833	1	Buffer	2
200904	2045.51	0.880281	4	3209.32	0.966224	1	Buffer	2
200904	1776.74	0.764617	4	3014	0.907419	1	Buffer	2
200904	3219.62	1.38556	4	3205.42	0.96505	1	Buffer	2
200904	1774.31	0.763571	4	4005.43	1.20591	1	Buffer	2
200904	1756.37	0.75585	4	3251.95	0.979058	1	Buffer	2
200904	2437.58	1.04901	4	3030.18	0.91229	1	Buffer	2
200904	2818.57	1.21297	4	3491.07	1.05105	1	Buffer	2
200904	2331.43	1.00333	4	3196.44	0.962346	1	Buffer	2
200904	1910.92	0.822361	4	3297.71	0.992835	1	Buffer	2
200904	2206.3	0.949477	4	3246.64	0.97746	1	Buffer	2
200904	2380.38	1.02439	4	3043.5	0.916301	1	Buffer	2
200904	2790.14	1.20073	4	3713.32	1.11796	1	Buffer	2
200904	2791.57	1.20135	4	3463.28	1.04268	1	Buffer	3
200904	2607.76	1.12224	4	3139.74	0.945275	1	Buffer	3
200904	3316.46	1.42723	4	4001.59	1.20475	1	Buffer	3
200904	2993.33	1.28817	4	3040.81	0.915491	1	Buffer	3
200904	1432.77	0.61659	4	3152.88	0.949231	1	Buffer	3
200904	2738.81	1.17864	4	3517.22	1.05892	1	Buffer	3
200904	2392.5	1.02961	4	3400.23	1.0237	1	Buffer	3
200904	2473.31	1.06438	4	3448.33	1.03818	1	Buffer	3
200904	2903	1.2493	4	3183.97	0.958592	1	Buffer	3
200904	3611.02	1.554	4	3657.24	1.10108	1	Buffer	3
200904	2317.34	0.997263	4	3259.03	0.98119	1	Buffer	3
200904	3680.43	1.58387	4	3137.39	0.944568	1	Buffer	3
200904	2668.97	1.14859	4	3516	1.05856	1	Buffer	3
200904	2185.62	0.940577	4	3451	1.03899	1	Buffer	3
200904	2882.32	1.2404	4	3351.48	1.00902	1	Buffer	3
200904	1633.8	0.703103	4	3077.88	0.926651	1	Buffer	3
200904	2737.65	1.17814	4	3442.46	1.03641	1	Buffer	3
200904	3061.76	1.31762	4	3622.47	1.09061	1	Buffer	3
200904	1804	0.776348	4	3145.84	0.947112	1	Buffer	3
200904	3148.82	1.35509	4	3154.44	0.949701	1	Buffer	3
200904	1897.37	0.81653	4	3278.41	0.987025	1	Buffer	3
200904	2993.22	1.28813	4	3588.54	1.08039	1	Buffer	3
200904	2570.23	1.10609	4	3383.29	1.0186	1	Buffer	3
200904	2464.57	1.06062	4	3381.18	1.01797	1	Buffer	3
200904	3123.85	1.34434	4	3903.84	1.17532	1	Buffer	3
200904	3119.74	1.34257	4	3429.14	1.0324	1	Buffer	3
200904	2202.58	0.947876	4	2948.35	0.887654	1	Buffer	3
200904	2292.61	0.98662	4	2977	0.89628	1	Buffer	3
200904	2368.42	1.01924	4	3210.24	0.966501	1	Buffer	3
200904	3058.43	1.31619	4	3717.61	1.11925	1	Buffer	3
200904	2142.78	0.922141	4	2815.19	0.847564	1	Buffer	3
200904	2952.74	1.27071	4	3250.78	0.978706	1	Buffer	3
200904	2125.77	0.914821	4	3352.48	1.00932	1	Buffer	3
200904	2485.86	1.06979	4	3594.48	1.08218	1	Buffer	3
200904	3002.82	1.29226	4	3496.94	1.05282	1	Buffer	3
200904	2650.59	1.14068	4	3368.68	1.0142	1	Buffer	3
200904	2929.03	1.2605	4	3643.33	1.09689	1	Buffer	3
200904	2163.13	0.930899	4	3087.35	0.929503	1	Buffer	3
200904	2804.47	1.2069	4	3529.57	1.06264	1	Buffer	3
200904	3370.58	1.45052	4	3230.62	0.972637	1	Buffer	3
200904	2807.37	1.20815	4	3572.5	1.07557	1	Buffer	3
200904	1830.84	0.787898	4	3060.44	0.921401	1	Buffer	3
200904	1833.37	0.788987	4	3132.41	0.943069	1	Buffer	3
200904	3324.12	1.43053	4	4388.79	1.32132	1	Buffer	3
200904	2727.24	1.17366	4	3725.24	1.12155	1	Buffer	3
200904	3346.45	1.44014	4	2987.38	0.899405	1	Buffer	3
200904	2579.01	1.10987	4	3395.08	1.02215	1	Buffer	3
200904	3036.59	1.30679	4	3642.09	1.09652	1	Buffer	3
200904	3900.71	1.67866	4	3333	1.00346	1	Buffer	3
200904	2468.22	1.06219	4	3144.96	0.946847	1	Buffer	3
200904	2153.57	0.926785	4	3190.73	0.960627	1	Buffer	3
200904	3286.42	1.4143	4	3460.24	1.04177	1	Buffer	3
200904	1042.4	0.448595	4	2746.96	0.827022	1	Buffer	3
200904	3626.93	1.56084	4	3512.34	1.05745	1	Buffer	3
200904	2982	1.2833	4	3050.73	0.918477	1	Buffer	3
200904	3002.94	1.29231	4	3397.61	1.02291	1	Buffer	3
200904	1577.64	0.678934	4	3135.45	0.943984	1	Buffer	3
200904	3434.53	1.47804	4	3535.58	1.06445	1	Buffer	3
200904	2273.55	0.978418	4	3526.59	1.06174	1	Buffer	3
200904	2251.94	0.969118	4	3145.72	0.947076	1	Buffer	3
200904	2421.12	1.04192	4	2938.09	0.884565	1	Buffer	3
200904	2667.04	1.14776	4	3662.11	1.10254	1	Buffer	3
200904	3846.31	1.65525	4	3744.51	1.12735	1	Buffer	3
200904	2568.45	1.10533	4	3244.08	0.976689	1	Buffer	3
200904	2604.28	1.12075	4	3297	0.992621	1	Buffer	3
200904	2829.34	1.2176	4	3548.08	1.06821	1	Buffer	3
200904	2044.65	0.879911	4	3073.38	0.925297	1	Buffer	3
200904	2189.67	0.94232	4	3180.86	0.957655	1	Buffer	3
200904	2087.49	0.898347	4	2895.78	0.871827	1	Buffer	3
200904	3347.74	1.44069	4	3646.37	1.09781	1	Buffer	3
200904	3118.2	1.34191	4	3566.06	1.07363	1	Buffer	3
200904	1630.87	0.701842	4	3084.56	0.928663	1	Buffer	3
200904	3253.19	1.4	4	3528.49	1.06232	1	Buffer	3
200904	2750.82	1.18381	4	3517.38	1.05897	1	Buffer	3
200904	2310.88	0.994483	4	3059.35	0.921073	1	Buffer	3
200904	2390.74	1.02885	4	2915.59	0.877791	1	Buffer	3
200904	2429.67	1.0456	4	3583.73	1.07895	1	Buffer	3
200904	1816.89	0.781895	4	3532	1.06337	1	Buffer	3
200904	4116.43	1.7715	4	3536.6	1.06476	1	Buffer	3
200904	1874.83	0.806829	4	3457.07	1.04081	1	Buffer	3
200904	3028.89	1.30348	4	3644.16	1.09714	1	Buffer	3
200904	2661.43	1.14534	4	3484.31	1.04901	1	Buffer	3
200904	2379.81	1.02415	4	3543.73	1.0669	1	Buffer	3
200904	2709.72	1.16612	4	3173.69	0.955497	1	Buffer	3
200904	2919.55	1.25642	4	3379.78	1.01754	1	Buffer	3
200904	1332.68	0.573516	4	2733.52	0.822976	1	Buffer	3
200904	2261.02	0.973026	4	2909.57	0.875979	1	Buffer	3
200904	3368.32	1.44955	4	4514.15	1.35907	1	Buffer	3
200904	2115.38	0.91035	4	3252.29	0.979161	1	Buffer	3
200904	2558.68	1.10112	4	3464.09	1.04293	1	Buffer	3
200904	2466.27	1.06135	4	3275.93	0.986278	1	Buffer	3
200904	2367.89	1.01902	4	3072.29	0.924968	1	Buffer	3
200904	3053.42	1.31403	4	3208.89	0.966094	1	Buffer	3
200904	2106.32	0.906451	4	3322.98	1.00044	1	Buffer	3
200904	2454.82	1.05643	4	3042.62	0.916036	1	Buffer	3
200904	1741.15	0.749301	4	3059.67	0.921169	1	Buffer	3
200904	2356.37	1.01406	4	3687.43	1.11017	1	Buffer	3
200904	2648.6	1.13982	4	3220.1	0.969469	1	Buffer	3
200904	2569.09	1.1056	4	3483.62	1.04881	1	Buffer	3
200904	2192.9	0.94371	4	3142.86	0.946215	1	Buffer	3
200904	2948.17	1.26874	4	3744.5	1.12735	1	Buffer	3
200904	2769.26	1.19175	4	3476.82	1.04676	1	Buffer	3
200904	3369.81	1.45019	4	3242.06	0.976081	1	Buffer	3
200904	3018.75	1.29911	4	2808.04	0.845411	1	Buffer	3
200904	2041.54	0.878573	4	3206.19	0.965281	1	Buffer	3
200904	1602.44	0.689607	4	3649.65	1.09879	1	Buffer	3
200904	1929.3	0.830271	4	3348.97	1.00827	1	Buffer	3
200904	2373.33	1.02136	4	3397.73	1.02295	1	Buffer	3
200904	2187.71	0.941477	4	3551.33	1.06919	1	Buffer	3
200904	2652.59	1.14154	4	3230.26	0.972528	1	Buffer	3
200904	2467.17	1.06174	4	2987.33	0.89939	1	Buffer	3
200904	2533.56	1.09031	4	3218.45	0.968973	1	Buffer	3
200904	1892.36	0.814373	4	3043.47	0.916292	1	Buffer	3
200904	2042.45	0.878964	4	3044.94	0.916734	1	Buffer	3
200904	2477.38	1.06614	4	3318.73	0.999164	1	Buffer	3
200904	2502.48	1.07694	4	3589.45	1.08067	1	Buffer	3
200904	2004.76	0.862745	4	2883.79	0.868217	1	Buffer	3
200904	2910.5	1.25253	4	3372.92	1.01548	1	Buffer	3
200904	1455	0.626156	4	3332.88	1.00342	1	Buffer	3
200904	2607.78	1.12225	4	3978.93	1.19793	1	Buffer	3
200904	2343.76	1.00863	4	3604.41	1.08517	1	Buffer	3
200904	2971.76	1.27889	4	3002.24	0.903879	1	Buffer	3
200904	2398.96	1.03239	4	3299.26	0.993302	1	Buffer	3
200904	3321.57	1.42943	4	3727.43	1.12221	1	Buffer	3
200904	2384.32	1.02609	4	3117.33	0.938529	1	Buffer	3
200904	2000.69	0.860993	4	3097.21	0.932471	1	Buffer	3
200904	2082.59	0.896239	4	3242.75	0.976288	1	Buffer	3
200904	2138	0.920084	4	3014.22	0.907485	1	Buffer	3
200904	1897.13	0.816426	4	2890.39	0.870204	1	Buffer	3
200904	2081.62	0.895821	4	3534.51	1.06413	1	Buffer	3
200904	2489.99	1.07156	4	3449.77	1.03862	1	Buffer	3
200904	3064.76	1.31891	4	3527.9	1.06214	1	Buffer	3
200904	3331.74	1.43381	4	2950.29	0.888238	1	Buffer	3
200904	2620.84	1.12787	4	3397.23	1.0228	1	Buffer	3
200904	2793.15	1.20203	4	3017.44	0.908455	1	Buffer	3
200904	755.85	0.325279	4	2957.96	0.890547	1	Buffer	3
200904	3111.17	1.33889	4	3053.35	0.919266	1	Buffer	3
200904	2465.79	1.06115	4	3407.4	1.02586	1	Buffer	3
200904	3587.42	1.54384	4	3101.15	0.933657	1	Buffer	3
200904	2962.04	1.27471	4	3237.35	0.974663	1	Buffer	3
200904	2077.17	0.893906	4	3144.57	0.94673	1	Buffer	3
200904	4179.9	1.79881	4	3345.68	1.00728	1	Buffer	3
200904	2237.51	0.962908	4	3115.1	0.937857	1	Buffer	3
200904	2417.22	1.04025	4	3198.9	0.963087	1	Buffer	3
200904	1908.47	0.821306	4	2995.82	0.901946	1	Buffer	3
200904	2043.79	0.879541	4	3118.96	0.939019	1	Buffer	3
200904	2561.06	1.10215	4	3328.9	1.00223	1	Buffer	3
200904	2413.7	1.03873	4	3341.48	1.00601	1	Buffer	3
200904	2670	1.14903	4	3590.46	1.08097	1	Buffer	3
200904	2764.01	1.18949	4	3989.28	1.20104	1	Buffer	3
200904	1931.7	0.831303	4	3300.57	0.993696	1	Buffer	3
200904	3651.57	1.57145	4	3082.87	0.928154	1	Buffer	3
200904	2499.74	1.07576	4	3201.71	0.963933	1	Buffer	3
200904	2015.87	0.867526	4	2867.57	0.863334	1	Buffer	3
200904	2969.33	1.27785	4	3513.75	1.05788	1	Buffer	3
200904	2855.11	1.22869	4	3683.66	1.10903	1	Buffer	3
200904	2408.1	1.03632	4	3337.13	1.0047	1	Buffer	3
200904	1755.88	0.75564	4	3542.3	1.06647	1	Buffer	3
200904	3233.52	1.39154	4	3624.64	1.09126	1	Buffer	3
200904	2774	1.19379	4	3185.75	0.959128	1	Buffer	3
200904	2971.55	1.2788	4	3485.25	1.0493	1	Buffer	3
200904	2310.84	0.994466	4	3369.28	1.01438	1	Buffer	3
200904	2332	1.00357	4	3176.71	0.956406	1	Buffer	3
200904	2295.78	0.987984	4	3002.17	0.903858	1	Buffer	3
200904	2559.66	1.10154	4	3422.42	1.03038	1	Buffer	3
200904	2584.14	1.11208	4	3413.5	1.0277	1	Buffer	3
200904	3204.86	1.37921	4	3238.34	0.974961	1	Buffer	3
200904	1884.22	0.81087	4	3498.78	1.05337	1	Buffer	3
200904	3332.97	1.43434	4	3499.71	1.05365	1	Buffer	3
200904	1248.97	0.537492	4	3457.75	1.04102	1	Buffer	3
200904	1988.29	0.855657	4	3249.75	0.978396	1	Buffer	3
200904	3032.75	1.30514	4	3268	0.98389	1	Buffer	3
200904	1905.71	0.820119	4	2978	0.896581	1	Buffer	3
200904	2714.9	1.16835	4	3223.93	0.970622	1	Buffer	3
200904	2245.25	0.966239	4	3381.5	1.01806	1	Buffer	3
200904	2495.76	1.07405	4	3332.02	1.00316	1	Buffer	3
200904	2767.26	1.19088	4	3881.79	1.16868	1	Buffer	3
200904	2578.83	1.10979	4	3276.41	0.986422	1	Buffer	3
200904	2557.27	1.10052	4	3052.12	0.918896	1	Buffer	3
200904	2292.76	0.986685	4	3140.49	0.945501	1	Buffer	3
200904	1847.21	0.794943	4	3185.98	0.959197	1	Buffer	3
200904	3053.03	1.31387	4	3197.74	0.962737	1	Buffer	3
200904	2329.38	1.00244	4	3418.32	1.02915	1	Buffer	3
200904	1881.85	0.809851	4	3647.58	1.09817	1	Buffer	3
200904	2688.31	1.15691	4	3359.62	1.01147	1	Buffer	3
200904	1846.21	0.794513	4	3164.79	0.952817	1	Buffer	3
200904	3296	1.41843	4	3196.93	0.962494	1	Buffer	3
200904	2469.49	1.06274	4	3422.85	1.03051	1	Buffer	3
200904	2328.64	1.00213	4	2944.76	0.886573	1	Buffer	3
200904	2822.18	1.21452	4	3370.04	1.01461	1	Buffer	3
200904	1854.03	0.797878	4	3259.1	0.981211	1	Buffer	3
200904	3106.83	1.33702	4	3769.95	1.13501	1	Buffer	3
200904	2256.04	0.970882	4	3338.31	1.00506	1	Buffer	3
200904	2243.52	0.965494	4	3124.98	0.940832	1	Buffer	3
200904	1873.16	0.806111	4	2892.89	0.870957	1	Buffer	3
200904	2503.75	1.07748	4	3347.62	1.00786	1	Buffer	3
200904	3906.57	1.68118	4	4595.28	1.38349	1	Buffer	3
200904	2555.32	1.09968	4	3134.64	0.94374	1	Buffer	3
200904	2898.93	1.24755	4	3432.61	1.03345	1	Buffer	3
200904	1921.28	0.826819	4	2841.41	0.855458	1	Buffer	3
200904	2628	1.13095	4	3543.62	1.06687	1	Buffer	3
200904	3134.83	1.34907	4	3356.62	1.01057	1	Buffer	3
200904	2188.3	0.941731	4	3236.13	0.974295	1	Control Nb	1
200904	2297.02	0.988518	4	3101.22	0.933678	1	Control Nb	1
200904	2538.12	1.09228	4	3022.82	0.910075	1	Control Nb	1
200904	2944.62	1.26721	4	2881.19	0.867434	1	Control Nb	1
200904	2527.14	1.08755	4	3232.03	0.973061	1	Control Nb	1
200904	3138.27	1.35055	4	3367.69	1.0139	1	Control Nb	1
200904	1925.56	0.828661	4	3644.69	1.0973	1	Control Nb	1
200904	2649	1.13999	4	3390.87	1.02088	1	Control Nb	1
200904	2268.93	0.97643	4	3374.36	1.01591	1	Control Nb	1
200904	2925.57	1.25901	4	3484	1.04892	1	Control Nb	1
200904	2707.47	1.16515	4	3160.21	0.951438	1	Control Nb	1
200904	2706.77	1.16485	4	3270.52	0.984649	1	Control Nb	1
200904	2161.47	0.930184	4	3255.27	0.980058	1	Control Nb	1
200904	2703.69	1.16353	4	3347.58	1.00785	1	Control Nb	1
200904	2269.7	0.976761	4	3325.52	1.00121	1	Control Nb	1
200904	2279.7	0.981064	4	3480.85	1.04797	1	Control Nb	1
200904	2627.62	1.13079	4	3733.1	1.12392	1	Control Nb	1
200904	1706.23	0.734273	4	3388.77	1.02025	1	Control Nb	1
200904	2810.96	1.20969	4	3387.43	1.01985	1	Control Nb	1
200904	2663.78	1.14635	4	3125.69	0.941045	1	Control Nb	1
200904	2963.42	1.2753	4	3155.97	0.950162	1	Control Nb	1
200904	2628.55	1.13119	4	2993.7	0.901307	1	Control Nb	1
200904	2867.6	1.23407	4	3833.13	1.15403	1	Control Nb	1
200904	2049.21	0.881874	4	3432.5	1.03342	1	Control Nb	1
200904	3510.29	1.51065	4	3596.79	1.08288	1	Control Nb	1
200904	2754.81	1.18553	4	2982.83	0.898035	1	Control Nb	1
200904	3078.94	1.32502	4	3401.12	1.02397	1	Control Nb	1
200904	673.23	0.289723	4	2681.26	0.807242	1	Control Nb	1
200904	3258.91	1.40247	4	3236.07	0.974277	1	Control Nb	1
200904	2080.09	0.895163	4	3610.19	1.08691	1	Control Nb	1
200904	2740.41	1.17933	4	3699.68	1.11386	1	Control Nb	1
200904	2781.3	1.19693	4	3309.09	0.996261	1	Control Nb	1
200904	1978.03	0.851241	4	3292.94	0.991399	1	Control Nb	1
200904	2766.65	1.19062	4	3731.35	1.12339	1	Control Nb	1
200904	2149.95	0.925227	4	3218.6	0.969018	1	Control Nb	1
200904	3005.57	1.29344	4	3185.89	0.95917	1	Control Nb	1
200904	1923.38	0.827723	4	2878.62	0.866661	1	Control Nb	1
200904	2963.38	1.27528	4	4200.16	1.26453	1	Control Nb	1
200904	1732.11	0.74541	4	3172.34	0.95509	1	Control Nb	1
200904	2450.29	1.05448	4	3146.46	0.947299	1	Control Nb	1
200904	2143.74	0.922554	4	3243.07	0.976385	1	Control Nb	1
200904	3549.24	1.52741	4	3679.29	1.10772	1	Control Nb	1
200904	1957.02	0.8422	4	3440.52	1.03583	1	Control Nb	1
200904	2209.76	0.950966	4	3171.42	0.954813	1	Control Nb	1
200904	1416.81	0.609721	4	3074.78	0.925718	1	Control Nb	1
200904	2162.56	0.930654	4	3427.13	1.0318	1	Control Nb	1
200904	2578.6	1.1097	4	3557.15	1.07094	1	Control Nb	1
200904	1960.28	0.843603	4	2776.32	0.835861	1	Control Nb	1
200904	2352.35	1.01233	4	2975.22	0.895744	1	Control Nb	1
200904	2387.67	1.02753	4	2885.67	0.868783	1	Control Nb	1
200904	2605.15	1.12112	4	3039.76	0.915175	1	Control Nb	1
200904	2865	1.23295	4	2831.09	0.852351	1	Control Nb	1
200904	2033.14	0.874958	4	3095.64	0.931998	1	Control Nb	1
200904	3397.77	1.46222	4	3333.21	1.00352	1	Control Nb	1
200904	2952.07	1.27042	4	3923.84	1.18134	1	Control Nb	1
200904	2253.19	0.969656	4	3090.86	0.930559	1	Control Nb	1
200904	3736.65	1.60806	4	3012.91	0.907091	1	Control Nb	1
200904	1728.28	0.743762	4	3421.83	1.0302	1	Control Nb	1
200904	2631.7	1.13255	4	3589.3	1.08062	1	Control Nb	1
200904	2271.73	0.977635	4	2881.12	0.867413	1	Control Nb	1
200904	3866.31	1.66386	4	3328.43	1.00208	1	Control Nb	1
200904	2274.16	0.97868	4	3171.16	0.954735	1	Control Nb	1
200904	2422.44	1.04249	4	3079.06	0.927007	1	Control Nb	1
200904	1805.26	0.77689	4	3133.17	0.943297	1	Control Nb	1
200904	2393.69	1.03012	4	2913.15	0.877056	1	Control Nb	1
200904	1953.53	0.840698	4	2945.09	0.886673	1	Control Nb	1
200904	2050.57	0.882459	4	2988.97	0.899883	1	Control Nb	1
200904	2909.6	1.25214	4	3718.47	1.11951	1	Control Nb	1
200904	2821	1.21401	4	3081.12	0.927627	1	Control Nb	1
200904	1624.12	0.698937	4	3270.5	0.984643	1	Control Nb	1
200904	2516.28	1.08288	4	3670.5	1.10507	1	Control Nb	1
200904	2916.37	1.25505	4	3308.33	0.996033	1	Control Nb	1
200904	2245.57	0.966377	4	3678.53	1.10749	1	Control Nb	1
200904	3015.48	1.29771	4	3817.42	1.1493	1	Control Nb	1
200904	1597.63	0.687537	4	3238.4	0.974979	1	Control Nb	1
200904	2797.62	1.20395	4	3564.88	1.07327	1	Control Nb	1
200904	3079.07	1.32507	4	3620.07	1.08989	1	Control Nb	1
200904	1231.34	0.529905	4	3188.59	0.959983	1	Control Nb	1
200904	2560.19	1.10177	4	3392.35	1.02133	1	Control Nb	1
200904	2695.13	1.15984	4	3294.5	0.991869	1	Control Nb	1
200904	2516.31	1.08289	4	3043.51	0.916304	1	Control Nb	1
200904	2358.51	1.01498	4	3014.31	0.907512	1	Control Nb	1
200904	2009.64	0.864845	4	3159.28	0.951158	1	Control Nb	1
200904	1947.81	0.838236	4	3391.77	1.02115	1	Control Nb	1
200904	3617.05	1.55659	4	3561.14	1.07215	1	Control Nb	1
200904	2293.51	0.987008	4	3048.74	0.917878	1	Control Nb	1
200904	2202.07	0.947657	4	3381.24	1.01798	1	Control Nb	1
200904	3261.89	1.40375	4	3095.43	0.931935	1	Control Nb	1
200904	2498.38	1.07517	4	3177.92	0.95677	1	Control Nb	1
200904	1619.69	0.69703	4	3681.16	1.10828	1	Control Nb	1
200904	2608.47	1.12255	4	3461.12	1.04203	1	Control Nb	1
200904	3143.91	1.35298	4	3803.91	1.14524	1	Control Nb	1
200904	2220.81	0.955721	4	3468.44	1.04424	1	Control Nb	1
200904	2043.65	0.879481	4	3615.78	1.0886	1	Control Nb	1
200904	2536.51	1.09158	4	3340.49	1.00571	1	Control Nb	1
200904	2419.81	1.04136	4	3029.42	0.912062	1	Control Nb	1
200904	2572.6	1.10711	4	3563.47	1.07285	1	Control Nb	1
200904	1926.67	0.829139	4	3186.67	0.959405	1	Control Nb	1
200904	2665.81	1.14723	4	3555.62	1.07048	1	Control Nb	1
200904	2386.74	1.02713	4	3002.89	0.904074	1	Control Nb	1
200904	2468.5	1.06231	4	3094.75	0.93173	1	Control Nb	1
200904	2802.71	1.20614	4	3612.31	1.08755	1	Control Nb	1
200904	2538.58	1.09247	4	3160.15	0.95142	1	Control Nb	1
200904	2100.79	0.904071	4	3015.07	0.907741	1	Control Nb	1
200904	2389.96	1.02851	4	2970.61	0.894356	1	Control Nb	1
200904	3756.38	1.61655	4	3226.02	0.971252	1	Control Nb	1
200904	2479.89	1.06722	4	3367.49	1.01384	1	Control Nb	1
200904	2218.98	0.954934	4	3169.31	0.954178	1	Control Nb	1
200904	3312.04	1.42533	4	2769.5	0.833808	1	Control Nb	1
200904	2022.24	0.870267	4	3012.48	0.906962	1	Control Nb	1
200904	1841.67	0.792559	4	2975.12	0.895714	1	Control Nb	1
200904	1692.39	0.728317	4	3337.68	1.00487	1	Control Nb	1
200904	2768.97	1.19162	4	3476.34	1.04661	1	Control Nb	1
200904	2972.75	1.27932	4	3336.4	1.00448	1	Control Nb	1
200904	2342.53	1.0081	4	3269.95	0.984478	1	Control Nb	1
200904	2644.48	1.13805	4	3726.8	1.12202	1	Control Nb	1
200904	2675.42	1.15136	4	3179.52	0.957252	1	Control Nb	1
200904	3110.4	1.33855	4	3252	0.979073	1	Control Nb	1
200904	1877.05	0.807785	4	3253	0.979374	1	Control Nb	1
200904	3464.96	1.49114	4	3981.91	1.19883	1	Control Nb	1
200904	2498.02	1.07502	4	3654.49	1.10025	1	Control Nb	1
200904	1624.26	0.698997	4	2844.52	0.856394	1	Control Nb	1
200904	3201.29	1.37767	4	3086.45	0.929232	1	Control Nb	1
200904	2141.1	0.921418	4	2874.7	0.86548	1	Control Nb	1
200904	2456.36	1.05709	4	3505.47	1.05539	1	Control Nb	1
200904	2344.64	1.00901	4	3063.64	0.922364	1	Control Nb	1
200904	3075.51	1.32354	4	3349.07	1.0083	1	Control Nb	1
200904	2407.32	1.03599	4	3097.6	0.932588	1	Control Nb	1
200904	2552.45	1.09844	4	3528.98	1.06246	1	Control Nb	1
200904	2418.05	1.0406	4	3552.7	1.0696	1	Control Nb	1
200904	2802.32	1.20597	4	3358.93	1.01127	1	Control Nb	1
200904	2634.64	1.13381	4	3307.19	0.995689	1	Control Nb	1
200904	2075.19	0.893054	4	3221.87	0.970002	1	Control Nb	1
200904	2202.78	0.947962	4	2820.56	0.849181	1	Control Nb	1
200904	1851.98	0.796996	4	3051.11	0.918592	1	Control Nb	1
200904	2327.95	1.00183	4	3358.76	1.01122	1	Control Nb	1
200904	2673.48	1.15053	4	2893.96	0.871279	1	Control Nb	1
200904	2563.79	1.10332	4	3233.41	0.973477	1	Control Nb	1
200904	4023.28	1.73141	4	3183.4	0.95842	1	Control Nb	1
200904	1484.1	0.63868	4	3208.4	0.965947	1	Control Nb	1
200904	2798.11	1.20416	4	3490.84	1.05098	1	Control Nb	1
200904	2456.54	1.05717	4	2876.49	0.866019	1	Control Nb	1
200904	2455.45	1.0567	4	3451.49	1.03913	1	Control Nb	1
200904	1863.49	0.801949	4	3020	0.909226	1	Control Nb	1
200904	946.69	0.407406	4	3068.92	0.923954	1	Control Nb	1
200904	2977.56	1.28139	4	3161.67	0.951878	1	Control Nb	1
200904	1816.76	0.781839	4	2932.32	0.882828	1	Control Nb	1
200904	3010.17	1.29542	4	3460.24	1.04177	1	Control Nb	1
200904	3167.84	1.36327	4	3728.46	1.12252	1	Control Nb	1
200904	2714.03	1.16798	4	3411.91	1.02722	1	Control Nb	1
200904	2955.94	1.27208	4	3552.77	1.06963	1	Control Nb	1
200904	2618.05	1.12667	4	3175.25	0.955966	1	Control Nb	1
200904	1974.62	0.849774	4	3577.53	1.07708	1	Control Nb	1
200904	2393.41	1.03	4	3286.55	0.989475	1	Control Nb	1
200904	2880.05	1.23942	4	3546.89	1.06786	1	Control Nb	1
200904	2095.62	0.901846	4	3325.77	1.00128	1	Control Nb	1
200904	2684.94	1.15546	4	3276.92	0.986576	1	Control Nb	1
200904	2977.66	1.28143	4	3270.29	0.98458	1	Control Nb	1
200904	2150.91	0.92564	4	3102.93	0.934193	1	Control Nb	1
200904	1963.57	0.845019	4	3065.88	0.923039	1	Control Nb	1
200904	1915.26	0.824228	4	3422.05	1.03027	1	Control Nb	1
200904	1671.62	0.719378	4	2808.38	0.845514	1	Control Nb	1
200904	2554.05	1.09913	4	3345.63	1.00726	1	Control Nb	1
200904	2334.75	1.00476	4	3694.18	1.1122	1	Control Nb	1
200904	2323.43	0.999884	4	3661.63	1.1024	1	Control Nb	1
200904	2276.33	0.979614	4	3315.08	0.998065	1	Control Nb	1
200904	2670.1	1.14907	4	3232.1	0.973082	1	Control Nb	1
200904	2772.21	1.19302	4	2961.83	0.891712	1	Control Nb	1
200904	3009.6	1.29518	4	3764.74	1.13344	1	Control Nb	1
200904	2799.49	1.20476	4	3391.03	1.02093	1	Control Nb	1
200904	2182.43	0.939205	4	3056.58	0.920239	1	Control Nb	1
200904	2436.75	1.04865	4	3121.18	0.939688	1	Control Nb	1
200904	3725.36	1.6032	4	3524.44	1.0611	1	Control Nb	1
200904	2640.28	1.13624	4	3300.13	0.993564	1	Control Nb	1
200904	2860.67	1.23108	4	2854.46	0.859387	1	Control Nb	1
200904	2581.26	1.11084	4	3244.19	0.976722	1	Control Nb	1
200904	2392.7	1.02969	4	2753.73	0.82906	1	Control Nb	1
200904	3411.95	1.46833	4	3591.97	1.08143	1	Control Nb	1
200904	2198.82	0.946258	4	3259.61	0.981364	1	Control Nb	1
200904	1853.88	0.797814	4	3536.08	1.0646	1	Control Nb	1
200904	2356.83	1.01426	4	3091.3	0.930692	1	Control Nb	1
200904	2492.51	1.07265	4	2931.91	0.882704	1	Control Nb	1
200904	2435.91	1.04829	4	2982.87	0.898047	1	Control Nb	1
200904	2542.71	1.09425	4	3434.79	1.03411	1	Control Nb	1
200904	1739.89	0.748758	4	3335.55	1.00423	1	Control Nb	1
200904	2503	1.07716	4	3109.65	0.936216	1	Control Nb	1
200904	2275.61	0.979304	4	3048.3	0.917746	1	Control Nb	1
200904	1919.7	0.826139	4	3607.37	1.08606	1	Control Nb	1
200904	2147.89	0.92434	4	2870.64	0.864258	1	Control Nb	1
200904	3154.69	1.35761	4	3137.66	0.944649	1	Control Nb	1
200904	1822.71	0.7844	4	3562.89	1.07267	1	Control Nb	1
200904	2810.26	1.20939	4	3306.15	0.995376	1	Control Nb	1
200904	2132.96	0.917915	4	3378.91	1.01728	1	Control Nb	1
200904	2922	1.25748	4	3579.75	1.07775	1	Control Nb	1
200904	1421.19	0.611606	4	3202.52	0.964177	1	Control Nb	1
200904	1430.41	0.615574	4	3418.09	1.02908	1	Control Nb	1
200904	3289.26	1.41553	4	3610.04	1.08687	1	Control Nb	1
200904	2924.5	1.25855	4	3092.39	0.93102	1	Control Nb	1
200904	3007.77	1.29439	4	3428.69	1.03227	1	Control Nb	1
200904	2083.6	0.896673	4	3089.08	0.930023	1	Control Nb	1
200904	1918.76	0.825735	4	3217.87	0.968798	1	Control Nb	1
200904	2897.71	1.24702	4	2988.25	0.899667	1	Control Nb	1
200904	3000.79	1.29138	4	3747.69	1.12831	1	Control Nb	1
200904	2897.64	1.24699	4	3106.89	0.935385	1	Control Nb	1
200904	2562.37	1.10271	4	3789.84	1.141	1	Control Nb	1
200904	2304.12	0.991574	4	3200.21	0.963481	1	Control Nb	1
200904	2708	1.16538	4	3725.67	1.12168	1	Control Nb	1
200904	2977.48	1.28135	4	3508.6	1.05633	1	Control Nb	1
200904	2272	0.977751	4	3259.31	0.981274	1	Control Nb	1
200904	2210.16	0.951138	4	3307.51	0.995786	1	Control Nb	1
200904	2242.6	0.965099	4	3104	0.934515	1	Control Nb	1
200904	2982.82	1.28365	4	3638.45	1.09542	1	Control Nb	1
200904	1553.11	0.668378	4	3313.74	0.997661	1	Control Nb	1
200904	2009.17	0.864642	4	3851.92	1.15969	1	Control Nb	1
200904	2494.62	1.07355	4	3470.62	1.04489	1	Control Nb	1
200904	2407.93	1.03625	4	3343.68	1.00668	1	Control Nb	1
200904	3321.32	1.42932	4	3776.81	1.13708	1	Control Nb	1
200904	2960.29	1.27396	4	3867.02	1.16424	1	Control Nb	1
200904	2066.99	0.889525	4	3254.22	0.979742	1	Control Nb	1
200904	3248.96	1.39818	4	3701.44	1.11439	1	Control Nb	1
200904	2616.81	1.12614	4	3916.41	1.17911	1	Control Nb	1
200904	2235.88	0.962207	4	3604.9	1.08532	1	Control Nb	1
200904	1623.52	0.698679	4	3057.52	0.920522	1	Control Nb	1
200904	2772.72	1.19323	4	3885.77	1.16988	1	Control Nb	1
200904	2118.24	0.91158	4	3913.09	1.17811	1	Control Nb	1
200904	2304.78	0.991858	4	3423.46	1.03069	1	Control Nb	1
200904	1873.62	0.806309	4	3411.5	1.02709	1	Control Nb	1
200904	2954.66	1.27153	4	3582.31	1.07852	1	Control Nb	1
200904	2487.46	1.07047	4	3629.56	1.09274	1	Control Nb	1
200904	3034.21	1.30577	4	4058.3	1.22182	1	Control Nb	1
200904	3146.55	1.35411	4	3975.49	1.19689	1	Control Nb	1
200904	2541.68	1.09381	4	3373.48	1.01565	1	Control Nb	1
200904	2741.52	1.17981	4	3722.08	1.1206	1	Control Nb	1
200904	2290.04	0.985514	4	3056.91	0.920338	1	Control Nb	1
200904	3791.52	1.63167	4	3371.59	1.01508	1	Control Nb	1
200904	2296.15	0.988144	4	3812.84	1.14792	1	Control Nb	1
200904	2724.42	1.17245	4	3741	1.1263	1	Control Nb	1
200904	2648.9	1.13995	4	3354.21	1.00985	1	Control Nb	1
200904	3005.37	1.29336	4	3817.36	1.14929	1	Control Nb	1
200904	2188	0.941602	4	3827.35	1.15229	1	Control Nb	1
200904	2449.04	1.05394	4	4145.05	1.24794	1	Control Nb	1
200904	2008.47	0.864341	4	3302.96	0.994416	1	Control Nb	1
200904	2715.85	1.16876	4	3746.73	1.12802	1	Control Nb	1
200904	1930	0.830572	4	3159.6	0.951255	1	Control Nb	1
200904	2595.59	1.11701	4	3574.6	1.0762	1	Control Nb	1
200904	2474.83	1.06504	4	3613.03	1.08777	1	Control Nb	1
200904	3149.39	1.35533	4	3125.43	0.940967	1	Control Nb	1
200904	3122.96	1.34396	4	4415.03	1.32922	1	Control Nb	1
200904	2911.31	1.25288	4	3441.91	1.03625	1	Control Nb	1
200904	2287.18	0.984283	4	3511.95	1.05734	1	Control Nb	1
200904	1817.79	0.782282	4	3134.89	0.943815	1	Control Nb	1
200904	2000.6	0.860954	4	3406.3	1.02553	1	Control Nb	1
200904	2732.69	1.17601	4	3783.89	1.13921	1	Control Nb	1
200904	1996.94	0.859379	4	3343.08	1.00649	1	Control Nb	1
200904	1758.84	0.756913	4	3574.7	1.07623	1	Control Nb	1
200904	3504.29	1.50806	4	4695.24	1.41359	1	Control Nb	1
200904	2025.62	0.871722	4	3595.6	1.08252	1	Control Nb	1
200904	1407.45	0.605693	4	3119.74	0.939254	1	Control Nb	1
200904	2204.98	0.948909	4	4110.98	1.23768	1	Control Nb	1
200904	1977.25	0.850906	4	3442.75	1.0365	1	Control Nb	1
200904	2461.22	1.05918	4	3325.04	1.00106	1	Control Nb	1
200904	2350.7	1.01162	4	3293.26	0.991495	1	Control Nb	1
200904	2367.85	1.019	4	4052.85	1.22018	1	Control Nb	1
200904	2055.34	0.884512	4	3167.82	0.953729	1	Control Nb	1
200904	2324	1.00013	4	3619.15	1.08961	1	Control Nb	1
200904	2296.46	0.988277	4	3356.07	1.01041	1	Control Nb	1
200904	2467.39	1.06184	4	3629.56	1.09274	1	Control Nb	1
200904	3156.71	1.35848	4	3933.09	1.18413	1	Control Nb	1
200904	2038.2	0.877135	4	3337.41	1.00479	1	Control Nb	1
200904	1939.3	0.834574	4	3292.1	0.991146	1	Control Nb	1
200904	2510.73	1.08049	4	3532.43	1.0635	1	Control Nb	1
200904	1366.92	0.588251	4	3805.1	1.14559	1	Control Nb	1
200904	2679.04	1.15292	4	3618.04	1.08928	1	Control Nb	1
200904	3048.52	1.31192	4	4556.91	1.37194	1	Control Nb	1
200904	2314.38	0.995989	4	3450.77	1.03892	1	Control Nb	1
200904	3273.48	1.40874	4	3214.04	0.967645	1	Control Nb	1
200904	2744.55	1.18111	4	3964.52	1.19359	1	Control Nb	1
200904	2394.52	1.03048	4	3408.85	1.0263	1	Control Nb	1
200904	2387.95	1.02765	4	3017.59	0.9085	1	Control Nb	1
200904	1686.42	0.725748	4	3017.12	0.908358	1	Control Nb	1
200904	2696.79	1.16056	4	3845.66	1.15781	1	Control Nb	1
200904	2269.42	0.976641	4	3279.69	0.98741	1	Control Nb	1
200904	2211.95	0.951908	4	3498.27	1.05322	1	Control Nb	1
200904	1879.21	0.808714	4	3171.88	0.954952	1	Control Nb	1
200904	1728.67	0.74393	4	2981.74	0.897707	1	Control Nb	1
200904	1650.54	0.710307	4	3278.17	0.986952	1	Control Nb	1
200904	2240	0.96398	4	2988.08	0.899615	1	Control Nb	1
200904	2206.52	0.949572	4	3223.63	0.970532	1	Control Nb	1
200904	2916.25	1.255	4	3994.17	1.20252	1	Control Nb	1
200904	3012.8	1.29655	4	3848.67	1.15871	1	Control Nb	1
200904	2778.86	1.19588	4	3602.21	1.08451	1	Control Nb	1
200904	2752.25	1.18443	4	3233.36	0.973461	1	Control Nb	1
200904	2040.62	0.878177	4	4207.31	1.26669	1	Control Nb	1
200904	1860.41	0.800624	4	3472.32	1.0454	1	Control Nb	1
200904	1882.05	0.809937	4	3179.08	0.957119	1	Control Nb	1
200904	2561.76	1.10245	4	3861.61	1.16261	1	Control Nb	1
200904	2956.8	1.27245	4	3925.98	1.18199	1	Control Nb	1
200904	2264.57	0.974553	4	3626.87	1.09193	1	Control Nb	1
200904	2952.6	1.27065	4	3569.9	1.07478	1	Control Nb	1
200904	2892.95	1.24498	4	4373.68	1.31678	1	Control Nb	1
200904	2782.49	1.19744	4	3128.43	0.94187	1	Control Nb	1
200904	2005.61	0.86311	4	3651.61	1.09938	1	Control Nb	1
200904	1815.19	0.781164	4	3327.97	1.00195	1	Control Nb	1
200904	2240.67	0.964268	4	2936.3	0.884026	1	Control Nb	1
200904	3355.59	1.44407	4	3210.59	0.966606	1	Control Nb	1
200904	1910.85	0.822331	4	3275.58	0.986173	1	Control Nb	1
200904	2958.18	1.27305	4	3560.77	1.07203	1	Control Nb	1
200904	2926	1.2592	4	3255.74	0.980199	1	Control Nb	1
200904	3576.85	1.53929	4	3123.44	0.940368	1	Control Nb	1
200904	2838.75	1.22165	4	3686.09	1.10976	1	Control Nb	2
200904	2486.21	1.06994	4	3825.5	1.15174	1	Control Nb	2
200904	2231.42	0.960287	4	3117.58	0.938604	1	Control Nb	2
200904	1534.06	0.66018	4	3312.04	0.997149	1	Control Nb	2
200904	2351.64	1.01202	4	3500.68	1.05394	1	Control Nb	2
200904	2713.92	1.16793	4	3141.56	0.945823	1	Control Nb	2
200904	1478.29	0.636179	4	3411.51	1.0271	1	Control Nb	2
200904	2199.29	0.94646	4	3225.58	0.971119	1	Control Nb	2
200904	3029.55	1.30376	4	3473	1.04561	1	Control Nb	2
200904	1506.14	0.648164	4	3237.43	0.974687	1	Control Nb	2
200904	2239.95	0.963958	4	2927.2	0.881286	1	Control Nb	2
200904	2558.82	1.10118	4	3507.85	1.0561	1	Control Nb	2
200904	3109.75	1.33827	4	3097.22	0.932474	1	Control Nb	2
200904	3186.6	1.37135	4	3396.69	1.02263	1	Control Nb	2
200904	1963.08	0.844808	4	3286.05	0.989325	1	Control Nb	2
200904	2852.75	1.22768	4	3812.31	1.14776	1	Control Nb	2
200904	2141.22	0.92147	4	3404.96	1.02512	1	Control Nb	2
200904	1892.06	0.814244	4	3133.84	0.943499	1	Control Nb	2
200904	2900.93	1.24841	4	3691.43	1.11137	1	Control Nb	2
200904	2521.15	1.08497	4	3619.25	1.08964	1	Control Nb	2
200904	2700.56	1.16218	4	3996.84	1.20332	1	Control Nb	2
200904	2663.3	1.14615	4	3422.61	1.03044	1	Control Nb	2
200904	2504.62	1.07786	4	3407.79	1.02598	1	Control Nb	2
200904	1878.49	0.808405	4	2769.8	0.833898	1	Control Nb	2
200904	2648.88	1.13994	4	4019.99	1.21029	1	Control Nb	2
200904	1865.9	0.802986	4	3522.26	1.06044	1	Control Nb	2
200904	2397.17	1.03162	4	3811.84	1.14762	1	Control Nb	2
200904	2693.17	1.159	4	3525.34	1.06137	1	Control Nb	2
200904	2654.3	1.14227	4	4048.69	1.21893	1	Control Nb	2
200904	1876.95	0.807742	4	3610.56	1.08702	1	Control Nb	2
200904	2846.94	1.22518	4	4153.9	1.25061	1	Control Nb	2
200904	2131.38	0.917235	4	3355.17	1.01013	1	Control Nb	2
200904	2158.03	0.928704	4	3595.03	1.08235	1	Control Nb	2
200904	3672.4	1.58041	4	3823.4	1.1511	1	Control Nb	2
200904	1836.97	0.790536	4	3262.9	0.982355	1	Control Nb	2
200904	2329.67	1.00257	4	2941.77	0.885673	1	Control Nb	2
200904	3341.71	1.4381	4	4229.29	1.2733	1	Control Nb	2
200904	2049.15	0.881848	4	2942.96	0.886031	1	Control Nb	2
200904	2379.29	1.02392	4	3546.46	1.06773	1	Control Nb	2
200904	2987.35	1.2856	4	3589.23	1.0806	1	Control Nb	2
200904	2604.57	1.12087	4	3416.37	1.02856	1	Control Nb	2
200904	2284.43	0.9831	4	3625.25	1.09145	1	Control Nb	2
200904	1895.91	0.815901	4	3085.74	0.929018	1	Control Nb	2
200904	1985.93	0.854641	4	3079.22	0.927055	1	Control Nb	2
200904	2477.9	1.06636	4	3389.04	1.02033	1	Control Nb	2
200904	2748.17	1.18267	4	3372.31	1.01529	1	Control Nb	2
200904	2456.55	1.05717	4	3403.31	1.02463	1	Control Nb	2
200904	1810.42	0.779111	4	3530.86	1.06303	1	Control Nb	2
200904	2182.23	0.939118	4	3277.31	0.986693	1	Control Nb	2
200904	2276.73	0.979786	4	3671.63	1.10541	1	Control Nb	2
200904	3242.34	1.39533	4	2928	0.881527	1	Control Nb	2
200904	2311.68	0.994827	4	3008.7	0.905824	1	Control Nb	2
200904	2613.97	1.12492	4	3298.01	0.992926	1	Control Nb	2
200904	2436.95	1.04874	4	3787.56	1.14031	1	Control Nb	2
200904	957.42	0.412024	4	3019.33	0.909024	1	Control Nb	2
200904	1877.36	0.807918	4	3335.44	1.00419	1	Control Nb	2
200904	3258.45	1.40227	4	3266.73	0.983508	1	Control Nb	2
200904	2370.26	1.02004	4	3275.83	0.986248	1	Control Nb	2
200904	2523.33	1.08591	4	3603.38	1.08486	1	Control Nb	2
200904	2598.66	1.11833	4	4558.97	1.37256	1	Control Nb	2
200904	1380.23	0.593979	4	3546.65	1.06778	1	Control Nb	2
200904	3561.14	1.53253	4	3650.43	1.09903	1	Control Nb	2
200904	1556.89	0.670005	4	3114.87	0.937788	1	Control Nb	2
200904	1947.5	0.838103	4	3012.47	0.906959	1	Control Nb	2
200904	2448.85	1.05386	4	3387.72	1.01993	1	Control Nb	2
200904	2451.89	1.05517	4	3273.21	0.985459	1	Control Nb	2
200904	1769.28	0.761406	4	3462.16	1.04235	1	Control Nb	2
200904	2551.28	1.09794	4	3354.13	1.00982	1	Control Nb	2
200904	1988.27	0.855648	4	3250.09	0.978498	1	Control Nb	2
200904	2140.23	0.921044	4	3411.43	1.02707	1	Control Nb	2
200904	1697.57	0.730546	4	3142.32	0.946052	1	Control Nb	2
200904	1724.04	0.741937	4	3165.11	0.952914	1	Control Nb	2
200904	1097.48	0.472298	4	2916.08	0.877939	1	Control Nb	2
200904	3648.61	1.57017	4	2966.48	0.893112	1	Control Nb	2
200904	3078.27	1.32473	4	3328.59	1.00213	1	Control Nb	2
200904	2928.94	1.26046	4	3934.86	1.18466	1	Control Nb	2
200904	2736.29	1.17756	4	3203.33	0.96442	1	Control Nb	2
200904	1486.98	0.639919	4	3486.12	1.04956	1	Control Nb	2
200904	2824.96	1.21572	4	3631.14	1.09322	1	Control Nb	2
200904	2152.74	0.926427	4	3606.19	1.08571	1	Control Nb	2
200904	2949.71	1.2694	4	3707.54	1.11622	1	Control Nb	2
200904	2435.96	1.04831	4	3450.41	1.03881	1	Control Nb	2
200904	2825.13	1.21579	4	3813.71	1.14819	1	Control Nb	2
200904	1681.78	0.723751	4	3454.49	1.04004	1	Control Nb	2
200904	2794.93	1.20279	4	3222.31	0.970135	1	Control Nb	2
200904	3355.15	1.44388	4	4099.81	1.23432	1	Control Nb	2
200904	2353.01	1.01261	4	3788.55	1.14061	1	Control Nb	2
200904	1892.52	0.814442	4	2839	0.854732	1	Control Nb	2
200904	2642.49	1.13719	4	4546.05	1.36867	1	Control Nb	2
200904	2026.69	0.872182	4	3275.86	0.986257	1	Control Nb	2
200904	1937.6	0.833842	4	3171.5	0.954837	1	Control Nb	2
200904	3017.33	1.2985	4	3191.38	0.960823	1	Control Nb	2
200904	1922.13	0.827185	4	3373.43	1.01563	1	Control Nb	2
200904	1722.11	0.741107	4	3233.5	0.973504	1	Control Nb	2
200904	1865.18	0.802677	4	3071.86	0.924839	1	Control Nb	2
200904	2840.05	1.22221	4	3213.15	0.967377	1	Control Nb	2
200904	1990.7	0.856694	4	3053.33	0.91926	1	Control Nb	2
200904	3851.9	1.65766	4	3634.4	1.0942	1	Control Nb	2
200904	2972.23	1.27909	4	3584.79	1.07927	1	Control Nb	2
200904	2298.81	0.989288	4	3764.93	1.1335	1	Control Nb	2
200904	1808	0.778069	4	4018.18	1.20975	1	Control Nb	2
200904	2823.4	1.21504	4	3254.58	0.97985	1	Control Nb	2
200904	2974.05	1.27988	4	3600.47	1.08399	1	Control Nb	2
200904	1928.34	0.829857	4	3645.84	1.09765	1	Control Nb	2
200904	2547.11	1.09614	4	3923.19	1.18115	1	Control Nb	2
200904	2797.14	1.20374	4	3585.88	1.07959	1	Control Nb	2
200904	1900.67	0.81795	4	3370.82	1.01485	1	Control Nb	2
200904	1938.93	0.834415	4	3374.82	1.01605	1	Control Nb	2
200904	1388.25	0.597431	4	3289.33	0.990312	1	Control Nb	2
200904	3062.7	1.31803	4	3927.75	1.18252	1	Control Nb	2
200904	2640.13	1.13617	4	3362.69	1.0124	1	Control Nb	2
200904	2699.95	1.16192	4	3351.93	1.00916	1	Control Nb	2
200904	3081.08	1.32594	4	3780.8	1.13828	1	Control Nb	2
200904	1983.89	0.853763	4	3763.19	1.13298	1	Control Nb	2
200904	2933.17	1.26228	4	3320.22	0.999612	1	Control Nb	2
200904	2374.62	1.02191	4	3313.39	0.997556	1	Control Nb	2
200904	2172.17	0.934789	4	3293.72	0.991634	1	Control Nb	2
200904	1337.88	0.575754	4	3072.92	0.925158	1	Control Nb	2
200904	2874.39	1.23699	4	3703.86	1.11511	1	Control Nb	2
200904	2481.33	1.06784	4	3866.11	1.16396	1	Control Nb	2
200904	1873.12	0.806094	4	3214.51	0.967786	1	Control Nb	2
200904	2376.66	1.02279	4	3660.88	1.10217	1	Control Nb	2
200904	2880.78	1.23974	4	3350.38	1.00869	1	Control Nb	2
200904	2411.12	1.03762	4	3364.88	1.01306	1	Control Nb	2
200904	2565.08	1.10388	4	3535.71	1.06449	1	Control Nb	2
200904	2528.15	1.08798	4	3677.55	1.10719	1	Control Nb	2
200904	2295	0.987649	4	3729.15	1.12273	1	Control Nb	2
200904	2788.97	1.20023	4	3767.71	1.13434	1	Control Nb	2
200904	1758.62	0.756819	4	3369.97	1.01459	1	Control Nb	2
200904	2198.56	0.946146	4	3370.32	1.0147	1	Control Nb	2
200904	4406.2	1.8962	4	3119.94	0.939314	1	Control Nb	2
200904	2574.36	1.10787	4	3065.36	0.922882	1	Control Nb	2
200904	1662.59	0.715492	4	2927.69	0.881434	1	Control Nb	2
200904	2207.71	0.950084	4	2975.25	0.895753	1	Control Nb	2
200904	2778.37	1.19567	4	3987.92	1.20064	1	Control Nb	2
200904	2085.85	0.897642	4	3345.25	1.00715	1	Control Nb	2
200904	1978.52	0.851452	4	3142.11	0.945989	1	Control Nb	2
200904	3309.1	1.42406	4	3834.51	1.15445	1	Control Nb	2
200904	1991.14	0.856883	4	3923.53	1.18125	1	Control Nb	2
200904	2217.98	0.954503	4	3586.91	1.0799	1	Control Nb	2
200904	2573.87	1.10766	4	2979.97	0.897174	1	Control Nb	2
200904	3101.52	1.33473	4	3301.1	0.993856	1	Control Nb	2
200904	2277.96	0.980316	4	3480.53	1.04788	1	Control Nb	2
200904	2619.24	1.12718	4	4118.35	1.2399	1	Control Nb	2
200904	2261.94	0.973422	4	3348.54	1.00814	1	Control Nb	2
200904	1422.74	0.612273	4	3207.57	0.965697	1	Control Nb	2
200904	2003.06	0.862013	4	3407.96	1.02603	1	Control Nb	2
200904	3541.16	1.52393	4	3984.51	1.19961	1	Control Nb	2
200904	1721.72	0.740939	4	3925.26	1.18177	1	Control Nb	2
200904	2397.16	1.03161	4	3245.5	0.977116	1	Control Nb	2
200904	2552.8	1.09859	4	3273.97	0.985688	1	Control Nb	2
200904	3438.37	1.4797	4	4022.22	1.21096	1	Control Nb	2
200904	2909.64	1.25216	4	3137.68	0.944655	1	Control Nb	2
200904	3116.48	1.34117	4	3361	1.01189	1	Control Nb	2
200904	2750.41	1.18363	4	3259.69	0.981389	1	Control Nb	2
200904	2484.05	1.06901	4	3779.46	1.13787	1	Control Nb	2
200904	2699.49	1.16172	4	3411.62	1.02713	1	Control Nb	2
200904	2143.46	0.922434	4	3387.1	1.01975	1	Control Nb	2
200904	2382.57	1.02533	4	3227.46	0.971685	1	Control Nb	2
200904	2260.67	0.972875	4	4246.3	1.27843	1	Control Nb	2
200904	2455.68	1.0568	4	3516.84	1.05881	1	Control Nb	2
200904	1546.54	0.66555	4	3341.09	1.0059	1	Control Nb	2
200904	2329.96	1.00269	4	3329.71	1.00247	1	Control Nb	2
200904	2298.89	0.989323	4	3634.22	1.09415	1	Control Nb	2
200904	2838.67	1.22162	4	3473.2	1.04567	1	Control Nb	2
200904	1932.24	0.831536	4	2836.38	0.853943	1	Control Nb	2
200904	2275.33	0.979184	4	3653.03	1.09981	1	Control Nb	2
200904	1923.83	0.827917	4	2824.61	0.8504	1	Control Nb	2
200904	2545.23	1.09533	4	3685.89	1.1097	1	Control Nb	2
200904	1795.48	0.772681	4	3342.96	1.00646	1	Control Nb	2
200904	2223.74	0.956982	4	3291.05	0.99083	1	Control Nb	2
200904	2777.55	1.19531	4	3829.89	1.15306	1	Control Nb	2
200904	2623.72	1.12911	4	3609.1	1.08658	1	Control Nb	2
200904	2480.4	1.06744	4	3409.12	1.02638	1	Control Nb	2
200904	3228.36	1.38932	4	3294.82	0.991965	1	Control Nb	2
200904	2438.53	1.04942	4	3359.74	1.01151	1	Control Nb	2
200904	1399.82	0.60241	4	3305.24	0.995102	1	Control Nb	2
200904	2383.05	1.02554	4	3596.46	1.08278	1	Control Nb	2
200904	2219.21	0.955033	4	4033.99	1.21451	1	Control Nb	2
200904	2964.94	1.27596	4	2897.58	0.872369	1	Control Nb	2
200904	2315.1	0.996299	4	3168.11	0.953817	1	Control Nb	2
200904	1275.36	0.548849	4	3002.15	0.903852	1	Control Nb	2
200904	2222.55	0.95647	4	3793.19	1.14201	1	Control Nb	2
200904	2329.6	1.00254	4	3506.08	1.05557	1	Control Nb	2
200904	1872.38	0.805775	4	3547.19	1.06795	1	Control Nb	2
200904	1926.53	0.829078	4	3504.83	1.05519	1	Control Nb	2
200904	2745.51	1.18152	4	3536.32	1.06467	1	Control Nb	2
200904	2380	1.02423	4	3261.96	0.982072	1	Control Nb	2
200904	1328.12	0.571554	4	3355.12	1.01012	1	Control Nb	2
200904	2318.72	0.997857	4	3484.68	1.04913	1	Control Nb	2
200904	2409.92	1.0371	4	2925.19	0.880681	1	Control Nb	2
200904	2482.83	1.06848	4	3395.03	1.02214	1	Control Nb	2
200904	2397.94	1.03195	4	3455.26	1.04027	1	Control Nb	2
200904	2010.06	0.865025	4	3478.22	1.04718	1	Control Nb	2
200904	2746.95	1.18214	4	3231.42	0.972877	1	Control Nb	2
200904	2394.45	1.03045	4	4149.22	1.2492	1	Control Nb	2
200904	2370.2	1.02001	4	3610.58	1.08703	1	Control Nb	2
200904	2458.34	1.05794	4	3026.69	0.91124	1	Control Nb	2
200904	1948.3	0.838447	4	3540.75	1.06601	1	Control Nb	2
200904	1782.7	0.767181	4	3098.1	0.932739	1	Control Nb	2
200904	3192.55	1.37391	4	3974.86	1.1967	1	Control Nb	2
200904	2190.04	0.942479	4	3352.57	1.00935	1	Control Nb	2
200904	1863.18	0.801816	4	3054.8	0.919703	1	Control Nb	2
200904	2247.92	0.967388	4	4126.96	1.2425	1	Control Nb	2
200904	2210.96	0.951482	4	3272.01	0.985098	1	Control Nb	2
200904	2757.08	1.1865	4	3222.83	0.970291	1	Control Nb	2
200904	3415.41	1.46982	4	3435.69	1.03438	1	Control Nb	2
200904	2043.12	0.879253	4	3068.96	0.923966	1	Control Nb	2
200904	1844.48	0.793768	4	3458.64	1.04129	1	Control Nb	2
200904	2478	1.0664	4	3254.44	0.979808	1	Control Nb	2
200904	1713.83	0.737543	4	3271.19	0.984851	1	Control Nb	2
200904	2583.36	1.11174	4	3832.29	1.15378	1	Control Nb	2
200904	2593.21	1.11598	4	3391.92	1.0212	1	Control Nb	2
200904	1987.39	0.855269	4	3318.26	0.999022	1	Control Nb	2
200904	1893.83	0.815006	4	3275.27	0.986079	1	Control Nb	2
200904	2049.83	0.88214	4	3300.49	0.993672	1	Control Nb	2
200904	2134.84	0.918724	4	3211.7	0.96694	1	Control Nb	2
200904	2141.7	0.921676	4	3370.88	1.01486	1	Control Nb	2
200904	2794.91	1.20278	4	3683.98	1.10913	1	Control Nb	2
200904	2868.89	1.23462	4	3776.62	1.13702	1	Control Nb	2
200904	2545.3	1.09536	4	3343.46	1.00661	1	Control Nb	2
200904	2481.16	1.06776	4	2915.58	0.877788	1	Control Nb	2
200904	2758.28	1.18702	4	3389.15	1.02036	1	Control Nb	2
200904	2405.3	1.03512	4	3242.41	0.976186	1	Control Nb	2
200904	1918.4	0.82558	4	3067.84	0.923629	1	Control Nb	2
200904	2031.64	0.874312	4	3315.64	0.998233	1	Control Nb	2
200904	2110.55	0.908271	4	3555.06	1.07032	1	Control Nb	2
200904	2226.31	0.958088	4	3510.07	1.05677	1	Control Nb	2
200904	2866.53	1.23361	4	3447.52	1.03794	1	Control Nb	2
200904	2348.45	1.01065	4	4048.33	1.21882	1	Control Nb	3
200904	2988.02	1.28589	4	3466.57	1.04367	1	Control Nb	3
200904	2464.32	1.06052	4	3296.44	0.992453	1	Control Nb	3
200904	1581.31	0.680514	4	3183.05	0.958315	1	Control Nb	3
200904	2693.14	1.15899	4	2824.21	0.850279	1	Control Nb	3
200904	2230.15	0.959741	4	3507.27	1.05593	1	Control Nb	3
200904	2215.91	0.953613	4	3106.21	0.935181	1	Control Nb	3
200904	2279.69	0.98106	4	2969.53	0.894031	1	Control Nb	3
200904	2759.94	1.18773	4	3685.34	1.10954	1	Control Nb	3
200904	1377.83	0.592946	4	3120.63	0.939522	1	Control Nb	3
200904	1913.14	0.823316	4	3369.98	1.01459	1	Control Nb	3
200904	2463.09	1.05999	4	3238.77	0.97509	1	Control Nb	3
200904	1668.48	0.718027	4	3395.32	1.02222	1	Control Nb	3
200904	1860.05	0.800469	4	3427.42	1.03189	1	Control Nb	3
200904	2723.16	1.17191	4	3284.51	0.988861	1	Control Nb	3
200904	1291.81	0.555928	4	3344.85	1.00703	1	Control Nb	3
200904	2120.64	0.912613	4	3528.47	1.06231	1	Control Nb	3
200904	2130.47	0.916844	4	3009.89	0.906182	1	Control Nb	3
200904	2784.78	1.19842	4	4183.16	1.25942	1	Control Nb	3
200904	1784.16	0.76781	4	3155.92	0.950147	1	Control Nb	3
200904	3162.12	1.36081	4	3599.49	1.08369	1	Control Nb	3
200904	1956.3	0.84189	4	3387.54	1.01988	1	Control Nb	3
200904	1746.66	0.751672	4	3406.34	1.02554	1	Control Nb	3
200904	1718.11	0.739385	4	3094.05	0.93152	1	Control Nb	3
200904	2528.46	1.08812	4	3509.92	1.05672	1	Control Nb	3
200904	2525.53	1.08686	4	3622.67	1.09067	1	Control Nb	3
200904	2070.2	0.890907	4	3528.43	1.0623	1	Control Nb	3
200904	3021.1	1.30012	4	3246.38	0.977381	1	Control Nb	3
200904	1946.14	0.837518	4	3367.1	1.01373	1	Control Nb	3
200904	1826.6	0.786074	4	3331.68	1.00306	1	Control Nb	3
200904	3223.48	1.38722	4	3583.18	1.07878	1	Control Nb	3
200904	1986.76	0.854998	4	3439.04	1.03539	1	Control Nb	3
200904	1432.41	0.616435	4	3857.8	1.16146	1	Control Nb	3
200904	2340.86	1.00738	4	3456.02	1.0405	1	Control Nb	3
200904	2015.75	0.867474	4	3175.14	0.955933	1	Control Nb	3
200904	1564.58	0.673314	4	3333.38	1.00357	1	Control Nb	3
200904	1953.73	0.840784	4	4165.12	1.25398	1	Control Nb	3
200904	1781.79	0.76679	4	3137.61	0.944634	1	Control Nb	3
200904	1789.23	0.769992	4	3472.42	1.04543	1	Control Nb	3
200904	1754.03	0.754843	4	3246.28	0.977351	1	Control Nb	3
200904	2502.21	1.07682	4	3471.62	1.04519	1	Control Nb	3
200904	1254.26	0.539768	4	3424.89	1.03113	1	Control Nb	3
200904	2835.43	1.22022	4	4296.02	1.29339	1	Control Nb	3
200904	2807.7	1.20829	4	3134.63	0.943737	1	Control Nb	3
200904	2513	1.08146	4	3992.34	1.20197	1	Control Nb	3
200904	1868.43	0.804075	4	3110.64	0.936514	1	Control Nb	3
200904	2343.43	1.00849	4	3305.09	0.995057	1	Control Nb	3
200904	1837.77	0.790881	4	3372.1	1.01523	1	Control Nb	3
200904	2526.29	1.08718	4	3466.33	1.0436	1	Control Nb	3
200904	2403.28	1.03425	4	3423.07	1.03058	1	Control Nb	3
200904	2750.16	1.18353	4	3187.94	0.959787	1	Control Nb	3
200904	2509.42	1.07992	4	3706.66	1.11596	1	Control Nb	3
200904	2266.01	0.975173	4	3568.68	1.07442	1	Control Nb	3
200904	1556.2	0.669708	4	3401.72	1.02415	1	Control Nb	3
200904	2231.83	0.960464	4	3586.9	1.0799	1	Control Nb	3
200904	2051.29	0.882769	4	2960.61	0.891345	1	Control Nb	3
200904	2356.33	1.01404	4	4064.23	1.22361	1	Control Nb	3
200904	1608.56	0.692241	4	2926.82	0.881172	1	Control Nb	3
200904	2586.26	1.11299	4	3537.82	1.06512	1	Control Nb	3
200904	1812.96	0.780204	4	3115.18	0.937881	1	Control Nb	3
200904	3248.4	1.39794	4	3713.08	1.11789	1	Control Nb	3
200904	2801.67	1.20569	4	3655.91	1.10068	1	Control Nb	3
200904	2323.96	1.00011	4	3229.04	0.972161	1	Control Nb	3
200904	2728.79	1.17433	4	3288.58	0.990086	1	Control Nb	3
200904	3369.37	1.45	4	4230.92	1.27379	1	Control Nb	3
200904	3234.32	1.39188	4	3803.27	1.14504	1	Control Nb	3
200904	2784.73	1.1984	4	3317.51	0.998796	1	Control Nb	3
200904	2317.24	0.99722	4	3920.55	1.18035	1	Control Nb	3
200904	2218.68	0.954805	4	3481.08	1.04804	1	Control Nb	3
200904	1922.39	0.827297	4	3318.01	0.998947	1	Control Nb	3
200904	2524.95	1.08661	4	3534.3	1.06406	1	Control Nb	3
200904	2268.68	0.976322	4	3621.4	1.09029	1	Control Nb	3
200904	3137.05	1.35002	4	4012.83	1.20813	1	Control Nb	3
200904	942.39	0.405556	4	3223.43	0.970472	1	Control Nb	3
200904	1938.8	0.834359	4	3051.96	0.918848	1	Control Nb	3
200904	1662.66	0.715523	4	3413.73	1.02777	1	Control Nb	3
200904	1823.61	0.784787	4	3718.95	1.11966	1	Control Nb	3
200904	4348.53	1.87138	4	3994.38	1.20258	1	Control Nb	3
200904	1548.96	0.666592	4	3503.44	1.05477	1	Control Nb	3
200904	2307.97	0.99323	4	3194.8	0.961852	1	Control Nb	3
200904	2071	0.891251	4	3298.84	0.993175	1	Control Nb	3
200904	1081.05	0.465228	4	3162.66	0.952176	1	Control Nb	3
200904	487.54	0.209812	4	2960.92	0.891438	1	Control Nb	3
200904	2887.76	1.24274	4	3233.92	0.97363	1	Control Nb	3
200904	1529.72	0.658312	4	3478.72	1.04733	1	Control Nb	3
200904	2175.03	0.93602	4	3288.6	0.990092	1	Control Nb	3
200904	2057.47	0.885428	4	3392.37	1.02133	1	Control Nb	3
200904	2577.28	1.10913	4	3801.11	1.14439	1	Control Nb	3
200904	2196.27	0.945161	4	3112.36	0.937032	1	Control Nb	3
200904	769.44	0.331127	4	2839.04	0.854744	1	Control Nb	3
200904	1959.66	0.843336	4	3197.56	0.962683	1	Control Nb	3
200904	1991.11	0.85687	4	3631.93	1.09346	1	Control Nb	3
200904	1413.32	0.60822	4	3325.98	1.00135	1	Control Nb	3
200904	1301.96	0.560296	4	3065.83	0.923024	1	Control Nb	3
200904	1935.11	0.832771	4	3525.1	1.0613	1	Control Nb	3
200904	2020.32	0.869441	4	3196.68	0.962418	1	Control Nb	3
200904	1407.24	0.605603	4	3507.94	1.05613	1	Control Nb	3
200904	2865.5	1.23316	4	3394.58	1.022	1	Control Nb	3
200904	2041.45	0.878534	4	3760.89	1.13228	1	Control Nb	3
200904	2463.7	1.06025	4	3359.15	1.01133	1	Control Nb	3
200904	1095.32	0.471369	4	3707.91	1.11633	1	Control Nb	3
200904	1402.38	0.603512	4	3228.59	0.972025	1	Control Nb	3
200904	2417.86	1.04052	4	3453.09	1.03962	1	Control Nb	3
200904	1202.64	0.517554	4	2915.36	0.877722	1	Control Nb	3
200904	2707.86	1.16532	4	4518.94	1.36051	1	Control Nb	3
200904	2334.24	1.00454	4	4416.61	1.3297	1	Control Nb	3
200904	2100.11	0.903778	4	4083.69	1.22947	1	Control Nb	3
200904	2025.76	0.871782	4	3416.99	1.02875	1	Control Nb	3
200904	1901.01	0.818096	4	3473.66	1.04581	1	Control Nb	3
200904	1610.44	0.69305	4	3287.15	0.989656	1	Control Nb	3
200904	1672.7	0.719843	4	3155.37	0.949981	1	Control Nb	3
200904	2485.17	1.06949	4	3016.83	0.908271	1	Control Nb	3
200904	4932.91	2.12287	4	3881.41	1.16857	1	Control Nb	3
200904	1452.86	0.625235	4	3401.53	1.02409	1	Control Nb	3
200904	2248.85	0.967788	4	3317.06	0.998661	1	Control Nb	3
200904	945.62	0.406946	4	3039.7	0.915157	1	Control Nb	3
200904	1763.2	0.75879	4	2995	0.901699	1	Control Nb	3
200904	1505.48	0.64788	4	4157.05	1.25156	1	xhNup93-Nb4i	1
200904	1866.63	0.803301	4	4413.99	1.32891	1	xhNup93-Nb4i	1
200904	1527.15	0.657206	4	4817.8	1.45049	1	xhNup93-Nb4i	1
200904	1393.19	0.599557	4	4657.36	1.40218	1	xhNup93-Nb4i	1
200904	1068.38	0.459775	4	4404.49	1.32605	1	xhNup93-Nb4i	1
200904	2249.46	0.968051	4	6167.75	1.85691	1	xhNup93-Nb4i	1
200904	1276.97	0.549542	4	4909.71	1.47816	1	xhNup93-Nb4i	1
200904	1325.79	0.570551	4	4702.19	1.41568	1	xhNup93-Nb4i	1
200904	1297.5	0.558377	4	4117.92	1.23977	1	xhNup93-Nb4i	1
200904	1135.47	0.488647	4	4712.03	1.41864	1	xhNup93-Nb4i	1
200904	1347.63	0.57995	4	4611.8	1.38847	1	xhNup93-Nb4i	1
200904	2346.83	1.00995	4	4482.45	1.34952	1	xhNup93-Nb4i	1
200904	1224.69	0.527043	4	3895.41	1.17278	1	xhNup93-Nb4i	1
200904	1500.63	0.645793	4	4504.09	1.35604	1	xhNup93-Nb4i	1
200904	1843.78	0.793467	4	4900.05	1.47525	1	xhNup93-Nb4i	1
200904	1518.4	0.653441	4	4639.17	1.39671	1	xhNup93-Nb4i	1
200904	1609.32	0.692568	4	3827.3	1.15228	1	xhNup93-Nb4i	1
200904	1333.89	0.574037	4	5304.69	1.59707	1	xhNup93-Nb4i	1
200904	1201.24	0.516951	4	4557.84	1.37222	1	xhNup93-Nb4i	1
200904	1721.06	0.740655	4	5009.3	1.50814	1	xhNup93-Nb4i	1
200904	1007.68	0.433653	4	3883.73	1.16927	1	xhNup93-Nb4i	1
200904	1265.76	0.544717	4	4322.78	1.30145	1	xhNup93-Nb4i	1
200904	1895.52	0.815733	4	4223.11	1.27144	1	xhNup93-Nb4i	1
200904	1561.18	0.671851	4	4994.51	1.50369	1	xhNup93-Nb4i	1
200904	1488.51	0.640577	4	4976.69	1.49832	1	xhNup93-Nb4i	1
200904	937.98	0.403658	4	4545.94	1.36864	1	xhNup93-Nb4i	1
200904	1098.95	0.472931	4	4028.46	1.21284	1	xhNup93-Nb4i	1
200904	1588.91	0.683784	4	4592.34	1.38261	1	xhNup93-Nb4i	1
200904	1864.9	0.802556	4	4935.66	1.48597	1	xhNup93-Nb4i	1
200904	1397.59	0.60145	4	4709.69	1.41794	1	xhNup93-Nb4i	1
200904	650.24	0.27983	4	4220.54	1.27067	1	xhNup93-Nb4i	1
200904	1293.63	0.556711	4	4133.68	1.24452	1	xhNup93-Nb4i	1
200904	1017.36	0.437819	4	5025.93	1.51315	1	xhNup93-Nb4i	1
200904	1451.38	0.624599	4	4894.65	1.47362	1	xhNup93-Nb4i	1
200904	1937.93	0.833984	4	4762.9	1.43396	1	xhNup93-Nb4i	1
200904	1360.47	0.585476	4	4706.38	1.41694	1	xhNup93-Nb4i	1
200904	1624.25	0.698993	4	5499.45	1.65571	1	xhNup93-Nb4i	1
200904	963.49	0.414636	4	4091.79	1.23191	1	xhNup93-Nb4i	1
200904	1177.31	0.506653	4	4375.41	1.3173	1	xhNup93-Nb4i	1
200904	1269.14	0.546172	4	4383.91	1.31986	1	xhNup93-Nb4i	1
200904	2775.4	1.19439	4	4714.96	1.41952	1	xhNup93-Nb4i	1
200904	2688.95	1.15718	4	4164.64	1.25384	1	xhNup93-Nb4i	1
200904	1986.02	0.85468	4	4551.68	1.37037	1	xhNup93-Nb4i	1
200904	1238.45	0.532965	4	4049.41	1.21915	1	xhNup93-Nb4i	1
200904	3165.02	1.36206	4	4175.8	1.2572	1	xhNup93-Nb4i	1
200904	2090.05	0.899449	4	4248.44	1.27907	1	xhNup93-Nb4i	1
200904	1582.1	0.680854	4	4734.76	1.42549	1	xhNup93-Nb4i	1
200904	1626.09	0.699785	4	4633.03	1.39486	1	xhNup93-Nb4i	1
200904	1300.21	0.559543	4	4651.36	1.40038	1	xhNup93-Nb4i	1
200904	1368.75	0.589039	4	3968.38	1.19475	1	xhNup93-Nb4i	1
200904	1286.87	0.553802	4	3903.23	1.17514	1	xhNup93-Nb4i	1
200904	1441.39	0.620299	4	4079.12	1.22809	1	xhNup93-Nb4i	1
200904	1891.02	0.813797	4	4334.7	1.30504	1	xhNup93-Nb4i	1
200904	1865.79	0.802939	4	4427.76	1.33306	1	xhNup93-Nb4i	1
200904	1483.36	0.638361	4	5528.96	1.66459	1	xhNup93-Nb4i	1
200904	2228.73	0.95913	4	4135.55	1.24508	1	xhNup93-Nb4i	1
200904	1344.57	0.578633	4	4871.4	1.46662	1	xhNup93-Nb4i	1
200904	2397.4	1.03172	4	4842.44	1.4579	1	xhNup93-Nb4i	1
200904	1759.31	0.757116	4	4998.93	1.50502	1	xhNup93-Nb4i	1
200904	1018.06	0.43812	4	4942.13	1.48792	1	xhNup93-Nb4i	1
200904	1543.38	0.664191	4	4349.82	1.30959	1	xhNup93-Nb4i	1
200904	1364.87	0.587369	4	4247.49	1.27878	1	xhNup93-Nb4i	1
200904	1195.04	0.514283	4	4020.89	1.21056	1	xhNup93-Nb4i	1
200904	1624.26	0.698997	4	4708.65	1.41762	1	xhNup93-Nb4i	1
200904	2203.01	0.948061	4	5021.71	1.51188	1	xhNup93-Nb4i	1
200904	858.81	0.369587	4	3982.5	1.199	1	xhNup93-Nb4i	1
200904	1998.84	0.860197	4	4365.18	1.31422	1	xhNup93-Nb4i	1
200904	2038.96	0.877462	4	4487.08	1.35092	1	xhNup93-Nb4i	1
200904	1327.5	0.571287	4	4354.49	1.311	1	xhNup93-Nb4i	1
200904	1794.27	0.772161	4	5087.15	1.53158	1	xhNup93-Nb4i	1
200904	1316.6	0.566596	4	5154.61	1.55189	1	xhNup93-Nb4i	1
200904	1636.62	0.704316	4	4818.05	1.45056	1	xhNup93-Nb4i	1
200904	1902.91	0.818914	4	4440.96	1.33703	1	xhNup93-Nb4i	1
200904	2163.78	0.931179	4	5091.63	1.53293	1	xhNup93-Nb4i	1
200904	2065.78	0.889004	4	3878.88	1.16781	1	xhNup93-Nb4i	1
200904	1516.68	0.6527	4	4677.71	1.40831	1	xhNup93-Nb4i	1
200904	1511.67	0.650544	4	3885.09	1.16968	1	xhNup93-Nb4i	1
200904	1536.22	0.661109	4	4708.43	1.41756	1	xhNup93-Nb4i	1
200904	2737.39	1.17803	4	4502.29	1.3555	1	xhNup93-Nb4i	1
200904	1619.14	0.696794	4	4725.68	1.42275	1	xhNup93-Nb4i	1
200904	1310.06	0.563782	4	4205.15	1.26604	1	xhNup93-Nb4i	1
200904	1590.1	0.684296	4	4300.62	1.29478	1	xhNup93-Nb4i	1
200904	2088.8	0.898911	4	4840.78	1.4574	1	xhNup93-Nb4i	1
200904	2754.1	1.18522	4	5713	1.72	1	xhNup93-Nb4i	1
200904	1738.11	0.747992	4	4702.31	1.41572	1	xhNup93-Nb4i	2
200904	1862.79	0.801648	4	5967.56	1.79664	1	xhNup93-Nb4i	2
200904	1856.23	0.798825	4	4704.99	1.41652	1	xhNup93-Nb4i	2
200904	1789.25	0.77	4	4702.19	1.41568	1	xhNup93-Nb4i	2
200904	1521.41	0.654736	4	4967.52	1.49556	1	xhNup93-Nb4i	2
200904	1411.98	0.607643	4	4583.91	1.38007	1	xhNup93-Nb4i	2
200904	2111.02	0.908473	4	4562.88	1.37374	1	xhNup93-Nb4i	2
200904	1366.76	0.588183	4	4518.84	1.36048	1	xhNup93-Nb4i	2
200904	1869.81	0.804669	4	4273.01	1.28647	1	xhNup93-Nb4i	2
200904	2549.5	1.09717	4	4860.59	1.46337	1	xhNup93-Nb4i	2
200904	1569.42	0.675397	4	4749.29	1.42986	1	xhNup93-Nb4i	2
200904	1825.83	0.785742	4	4207.94	1.26688	1	xhNup93-Nb4i	2
200904	2122.36	0.913354	4	4730.4	1.42417	1	xhNup93-Nb4i	2
200904	1343.75	0.57828	4	4035.79	1.21505	1	xhNup93-Nb4i	2
200904	2713.38	1.1677	4	5496.28	1.65475	1	xhNup93-Nb4i	2
200904	1351.02	0.581409	4	4032.65	1.2141	1	xhNup93-Nb4i	2
200904	1077.36	0.46364	4	4272.4	1.28628	1	xhNup93-Nb4i	2
200904	3749.26	1.61349	4	5111.83	1.53901	1	xhNup93-Nb4i	2
200904	1305.63	0.561875	4	4176.72	1.25748	1	xhNup93-Nb4i	2
200904	1075.22	0.462719	4	4358.51	1.31221	1	xhNup93-Nb4i	2
200904	886.7	0.38159	4	4220.39	1.27062	1	xhNup93-Nb4i	2
200904	1752.75	0.754293	4	4458.15	1.34221	1	xhNup93-Nb4i	2
200904	2174.85	0.935942	4	4080.11	1.22839	1	xhNup93-Nb4i	2
200904	2255.65	0.970715	4	4915.85	1.48001	1	xhNup93-Nb4i	2
200904	2160.57	0.929797	4	5123.2	1.54243	1	xhNup93-Nb4i	2
200904	2004.01	0.862422	4	5693.18	1.71403	1	xhNup93-Nb4i	2
200904	1627.81	0.700525	4	4738.61	1.42664	1	xhNup93-Nb4i	2
200904	1397.12	0.601248	4	4123.93	1.24158	1	xhNup93-Nb4i	2
200904	1000.78	0.430684	4	4224.91	1.27199	1	xhNup93-Nb4i	2
200904	2038.82	0.877402	4	5021.31	1.51176	1	xhNup93-Nb4i	2
200904	1398.16	0.601695	4	3729.23	1.12275	1	xhNup93-Nb4i	2
200904	2652.33	1.14143	4	4999.87	1.5053	1	xhNup93-Nb4i	2
200904	1412.36	0.607806	4	4171.83	1.256	1	xhNup93-Nb4i	2
200904	1630.09	0.701506	4	4539.07	1.36657	1	xhNup93-Nb4i	2
200904	2424.53	1.04339	4	5367.88	1.6161	1	xhNup93-Nb4i	2
200904	928.23	0.399462	4	4092.17	1.23202	1	xhNup93-Nb4i	2
200904	1239.4	0.533373	4	4051.64	1.21982	1	xhNup93-Nb4i	2
200904	1207.93	0.51983	4	4575.71	1.3776	1	xhNup93-Nb4i	2
200904	2514.32	1.08203	4	5052.72	1.52121	1	xhNup93-Nb4i	2
200904	1541.31	0.6633	4	4482.25	1.34946	1	xhNup93-Nb4i	2
200904	1047.38	0.450738	4	3970.56	1.19541	1	xhNup93-Nb4i	2
200904	870.16	0.374472	4	3999.12	1.20401	1	xhNup93-Nb4i	2
200904	1488.2	0.640444	4	4774.87	1.43756	1	xhNup93-Nb4i	2
200904	1462.64	0.629444	4	4054.44	1.22066	1	xhNup93-Nb4i	2
200904	1613.81	0.6945	4	4779.58	1.43898	1	xhNup93-Nb4i	2
200904	1870.54	0.804983	4	3917.37	1.1794	1	xhNup93-Nb4i	2
200904	1582.28	0.680931	4	4563.99	1.37407	1	xhNup93-Nb4i	2
200904	1163.29	0.50062	4	4793.73	1.44324	1	xhNup93-Nb4i	2
200904	2478.24	1.06651	4	6578.95	1.98071	1	xhNup93-Nb4i	2
200904	882.97	0.379984	4	3965	1.19373	1	xhNup93-Nb4i	2
200904	789.85	0.33991	4	3755.9	1.13078	1	xhNup93-Nb4i	2
200904	1207.43	0.519615	4	3714.34	1.11827	1	xhNup93-Nb4i	2
200904	655.59	0.282132	4	3521.27	1.06014	1	xhNup93-Nb4i	2
200904	1024.68	0.440969	4	4609.32	1.38772	1	xhNup93-Nb4i	2
200904	1621.76	0.697921	4	4412.19	1.32837	1	xhNup93-Nb4i	2
200904	1103.09	0.474713	4	4051.89	1.21989	1	xhNup93-Nb4i	2
200904	1006.4	0.433102	4	4131.04	1.24372	1	xhNup93-Nb4i	2
200904	1084.83	0.466854	4	3993.44	1.2023	1	xhNup93-Nb4i	2
200904	1154.07	0.496652	4	4683.09	1.40993	1	xhNup93-Nb4i	2
200904	1087.58	0.468038	4	3888.73	1.17077	1	xhNup93-Nb4i	2
200904	1458.05	0.627469	4	4431.28	1.33412	1	xhNup93-Nb4i	2
200904	1296.36	0.557886	4	4636.8	1.39599	1	xhNup93-Nb4i	2
200904	845.71	0.36395	4	4455.6	1.34144	1	xhNup93-Nb4i	2
200904	1352.46	0.582029	4	4008.39	1.2068	1	xhNup93-Nb4i	2
200904	1149.6	0.494728	4	3921.9	1.18076	1	xhNup93-Nb4i	2
200904	482.23	0.207527	4	3929.85	1.18315	1	xhNup93-Nb4i	2
200904	1418.85	0.610599	4	4057.22	1.2215	1	xhNup93-Nb4i	2
200904	509.38	0.219211	4	3710.53	1.11712	1	xhNup93-Nb4i	2
200904	844.43	0.363399	4	4332.86	1.30449	1	xhNup93-Nb4i	2
200904	1667.44	0.71758	4	4849.17	1.45993	1	xhNup93-Nb4i	2
200904	1197.93	0.515527	4	3739.2	1.12575	1	xhNup93-Nb4i	3
200904	1131.89	0.487107	4	3889.35	1.17096	1	xhNup93-Nb4i	3
200904	1191.01	0.512549	4	4346.16	1.30849	1	xhNup93-Nb4i	3
200904	1078.48	0.464122	4	4123.44	1.24144	1	xhNup93-Nb4i	3
200904	991.09	0.426514	4	4887.53	1.47148	1	xhNup93-Nb4i	3
200904	1346.07	0.579279	4	4370.2	1.31573	1	xhNup93-Nb4i	3
200904	1681.43	0.7236	4	3742.45	1.12673	1	xhNup93-Nb4i	3
200904	1139.36	0.490321	4	4952.44	1.49102	1	xhNup93-Nb4i	3
200904	1126.18	0.484649	4	4124.45	1.24174	1	xhNup93-Nb4i	3
200904	1079.84	0.464707	4	3582.7	1.07864	1	xhNup93-Nb4i	3
200904	1426.73	0.61399	4	5169.48	1.55637	1	xhNup93-Nb4i	3
200904	1132.84	0.487516	4	5391.79	1.6233	1	xhNup93-Nb4i	3
200904	905.24	0.389568	4	3749.16	1.12875	1	xhNup93-Nb4i	3
200904	1152.05	0.495782	4	3996.67	1.20327	1	xhNup93-Nb4i	3
200904	1167.76	0.502543	4	4559.22	1.37264	1	xhNup93-Nb4i	3
200904	789.51	0.339764	4	4066.29	1.22423	1	xhNup93-Nb4i	3
200904	1022.25	0.439923	4	4822.82	1.452	1	xhNup93-Nb4i	3
200904	1344.3	0.578517	4	4140.98	1.24672	1	xhNup93-Nb4i	3
200904	1035.91	0.445802	4	4649.82	1.39991	1	xhNup93-Nb4i	3
200904	735.63	0.316577	4	3793.5	1.1421	1	xhNup93-Nb4i	3
200904	763.24	0.328459	4	3584.52	1.07918	1	xhNup93-Nb4i	3
200904	1104.31	0.475238	4	3745.92	1.12778	1	xhNup93-Nb4i	3
200904	1621.83	0.697951	4	5081.38	1.52984	1	xhNup93-Nb4i	3
200904	1208.4	0.520033	4	4587.52	1.38116	1	xhNup93-Nb4i	3
200904	945.93	0.407079	4	4376.44	1.31761	1	xhNup93-Nb4i	3
200904	896.2	0.385678	4	3706.93	1.11604	1	xhNup93-Nb4i	3
200904	1303.52	0.560967	4	4107.39	1.2366	1	xhNup93-Nb4i	3
200904	1158.5	0.498558	4	4478.66	1.34838	1	xhNup93-Nb4i	3
200904	666.41	0.286788	4	4101.51	1.23483	1	xhNup93-Nb4i	3
200904	1338.42	0.575986	4	4415.56	1.32938	1	xhNup93-Nb4i	3
200904	1243.46	0.535121	4	4829.58	1.45403	1	xhNup93-Nb4i	3
200904	1046.76	0.450471	4	4638.56	1.39652	1	xhNup93-Nb4i	3
200904	1370.83	0.589934	4	3865	1.16363	1	xhNup93-Nb4i	3
200904	1518.88	0.653647	4	5325.83	1.60344	1	xhNup93-Nb4i	3
200904	1487.88	0.640306	4	4761.63	1.43357	1	xhNup93-Nb4i	3
200904	1234	0.53105	4	4767.32	1.43529	1	xhNup93-Nb4i	3
200904	1609.36	0.692585	4	3893.55	1.17222	1	xhNup93-Nb4i	3
200904	1518.74	0.653587	4	4171.58	1.25593	1	xhNup93-Nb4i	3
200904	1462.57	0.629414	4	3635.45	1.09452	1	xhNup93-Nb4i	3
200904	1165.45	0.501549	4	4279.67	1.28847	1	xhNup93-Nb4i	3
200904	1454.9	0.626113	4	4393.27	1.32267	1	xhNup93-Nb4i	3
200904	1375.47	0.591931	4	4556.17	1.37172	1	xhNup93-Nb4i	3
200904	2570.98	1.10642	4	4089.83	1.23132	1	xhNup93-Nb4i	3
200904	1698.72	0.731041	4	4796.8	1.44416	1	xhNup93-Nb4i	3
200904	1553.5	0.668546	4	4431.77	1.33426	1	xhNup93-Nb4i	3
200904	1954.38	0.841064	4	4723.69	1.42215	1	xhNup93-Nb4i	3
200904	2284.33	0.983057	4	5219.43	1.5714	1	xhNup93-Nb4i	3
200904	1153.68	0.496484	4	4801.52	1.44558	1	xhNup93-Nb4i	3
200904	1454.87	0.6261	4	4437.79	1.33608	1	xhNup93-Nb4i	3
200904	1334	0.574084	4	3891.45	1.17159	1	xhNup93-Nb4i	3
200904	1645.85	0.708288	4	4122.3	1.24109	1	xhNup93-Nb4i	3
200904	1666.46	0.717158	4	5063.73	1.52453	1	xhNup93-Nb4i	3
200904	1098.04	0.472539	4	3944.55	1.18758	1	xhNup93-Nb4i	3
200904	1335.22	0.574609	4	4037.32	1.21551	1	xhNup93-Nb4i	3
200904	1402.41	0.603524	4	4908.74	1.47786	1	xhNup93-Nb4i	3
200904	1603.96	0.690261	4	4956.16	1.49214	1	xhNup93-Nb4i	3
200904	1004.68	0.432362	4	4521.12	1.36116	1	xhNup93-Nb4i	3
200904	1497.46	0.644429	4	4127.35	1.24261	1	xhNup93-Nb4i	3
200904	1082.64	0.465912	4	3748.26	1.12848	1	xhNup93-Nb4i	3
200904	877.64	0.377691	4	4023.96	1.21149	1	xhNup93-Nb4i	3
200904	838.25	0.360739	4	4093.28	1.23236	1	xhNup93-Nb4i	3
200904	1631.33	0.70204	4	4805.6	1.44681	1	xhNup93-Nb4i	3
200904	1209.38	0.520454	4	4598.76	1.38454	1	xhNup93-Nb4i	3
200904	1572.58	0.676757	4	4070.12	1.22538	1	xhNup93-Nb4i	3
200904	1565.27	0.673611	4	3627.64	1.09217	1	xhNup93-Nb4i	3
200904	1171.22	0.504032	4	4286.65	1.29057	1	xhNup93-Nb4i	3
200904	1312.25	0.564724	4	5349.17	1.61046	1	xhNup93-Nb4i	3
200904	1386.25	0.59657	4	4204.75	1.26592	1	xhNup93-Nb4i	3
200904	1720.12	0.74025	4	4636.94	1.39603	1	xhNup93-Nb4i	3
200904	1598.84	0.688058	4	4973.98	1.49751	1	xhNup93-Nb4i	3
200904	1105.1	0.475578	4	4008	1.20668	1	xhNup93-Nb4i	3
200904	1492.11	0.642127	4	5203.87	1.56672	1	xhNup93-Nb4i	3
200904	1143.21	0.491978	4	3994.72	1.20268	1	xhNup93-Nb4i	3
200904	1366.26	0.587967	4	4197.26	1.26366	1	xhNup93-Nb4i	3
200904	1188.88	0.511632	4	4568.99	1.37558	1	xhNup93-Nb4i	3
200904	826.05	0.355489	4	5410.85	1.62903	1	xhNup93-Nb4i	3
200904	2004.71	0.862723	4	4534.35	1.36515	1	xhNup93-Nb4i	3
200904	604.66	0.260214	4	4618.44	1.39046	1	xhNup93-Nb4i	3
200904	1568.62	0.675053	4	4978.39	1.49883	1	xhNup93-Nb4i	3
200904	1644.11	0.70754	4	4498.8	1.35445	1	xhNup93-Nb4i	3
200904	1246.61	0.536476	4	4096.5	1.23333	1	xhNup93-Nb4i	3
200904	1442.17	0.620635	4	4417.36	1.32993	1	xhNup93-Nb4i	3
200904	1524.93	0.656251	4	3914.98	1.17868	1	xhNup93-Nb4i	3
200904	1243.12	0.534974	4	4003.17	1.20523	1	xhNup93-Nb4i	3
200904	1742.89	0.750049	4	4992.31	1.50303	1	xhNup93-Nb4i	3
200904	2223.64	0.956939	4	4653.84	1.40112	1	xhNup93-Nb4i	3
200904	1379.28	0.59357	4	4554.54	1.37123	1	xhNup93-Nb4i	3
200904	1178.19	0.507032	4	3930.46	1.18334	1	xhNup93-Nb4i	3
200904	1856.83	0.799083	4	4281.41	1.289	1	xhNup93-Nb4i	3
200904	3143.35	1.35273	4	4293.14	1.29253	1	xhNup93-Nb4i	3
200904	1480.34	0.637061	4	4822.04	1.45176	1	xhNup93-Nb4i	3
200904	1449.23	0.623673	4	4957.4	1.49251	1	xhNup93-Nb4i	3
200904	1359.47	0.585045	4	4323.24	1.30159	1	xhNup93-Nb4i	3
200904	2002.93	0.861957	4	4362.17	1.31331	1	xhNup93-Nb4i	3
200904	1628.95	0.701015	4	4335.05	1.30515	1	xhNup93-Nb4i	3
200904	1455.46	0.626354	4	4451.34	1.34016	1	xhNup93-Nb4i	3
200904	1711.75	0.736648	4	4569.51	1.37573	1	xhNup93-Nb4i	3
200904	1233.16	0.530688	4	3940.41	1.18633	1	xhNup93-Nb4i	3
200904	1643.67	0.70735	4	5110.38	1.53857	1	xhNup93-Nb4i	3
200904	1557.81	0.670401	4	4437.07	1.33586	1	xhNup93-Nb4i	3
200904	1325.73	0.570525	4	3926.51	1.18215	1	xhNup93-Nb4i	3
200904	1599.9	0.688514	4	4276.19	1.28742	1	xhNup93-Nb4i	3
200904	1972.51	0.848866	4	5512.67	1.65969	1	xhNup93-Nb4i	3
200904	1377.84	0.592951	4	4217.56	1.26977	1	xhNup93-Nb4i	4
200904	2190.38	0.942626	4	4351.14	1.30999	1	xhNup93-Nb4i	4
200904	1591.97	0.685101	4	5228.34	1.57409	1	xhNup93-Nb4i	4
200904	1218.13	0.52422	4	4032.95	1.21419	1	xhNup93-Nb4i	4
200904	1246.78	0.536549	4	4163.51	1.2535	1	xhNup93-Nb4i	4
200904	1707.54	0.734837	4	4346.92	1.30872	1	xhNup93-Nb4i	4
200904	2050.96	0.882627	4	5174.15	1.55777	1	xhNup93-Nb4i	4
200904	1947.73	0.838202	4	5778.76	1.7398	1	xhNup93-Nb4i	4
200904	1947.36	0.838043	4	4652.3	1.40066	1	xhNup93-Nb4i	4
200904	1162.05	0.500086	4	4671.05	1.4063	1	xhNup93-Nb4i	4
200904	1418.68	0.610526	4	4282.77	1.28941	1	xhNup93-Nb4i	4
200904	1630.1	0.70151	4	5498.59	1.65545	1	xhNup93-Nb4i	4
200904	1729.78	0.744407	4	4978.62	1.4989	1	xhNup93-Nb4i	4
200904	1979.18	0.851736	4	5835.52	1.75689	1	xhNup93-Nb4i	4
200904	1026.31	0.441671	4	4194.32	1.26278	1	xhNup93-Nb4i	4
200904	2222.63	0.956505	4	5080.4	1.52955	1	xhNup93-Nb4i	4
200904	2706.41	1.1647	4	4027.73	1.21262	1	xhNup93-Nb4i	4
200904	1566.07	0.673955	4	4697.64	1.41431	1	xhNup93-Nb4i	4
200904	1461.27	0.628855	4	4826.22	1.45302	1	xhNup93-Nb4i	4
200904	1803.71	0.776223	4	4243.04	1.27744	1	xhNup93-Nb4i	4
200904	1159.71	0.499079	4	4845.12	1.45871	1	xhNup93-Nb4i	4
200904	1390.93	0.598584	4	4276.74	1.28759	1	xhNup93-Nb4i	4
200904	1567.35	0.674506	4	5756.88	1.73321	1	xhNup93-Nb4i	4
200904	1551.96	0.667883	4	4673.28	1.40698	1	xhNup93-Nb4i	4
200904	1333.98	0.574076	4	4189.16	1.26122	1	xhNup93-Nb4i	4
200904	1422.8	0.612299	4	5443.07	1.63873	1	xhNup93-Nb4i	4
200904	1571.07	0.676107	4	5228.35	1.57409	1	xhNup93-Nb4i	4
200904	2183.93	0.93985	4	4634.37	1.39526	1	xhNup93-Nb4i	4
200904	1288.05	0.55431	4	4762.2	1.43375	1	xhNup93-Nb4i	4
200904	1124.02	0.48372	4	4160.67	1.25264	1	xhNup93-Nb4i	4
200904	1163.16	0.500564	4	4601.98	1.38551	1	xhNup93-Nb4i	4
200904	1578.08	0.679124	4	4610.87	1.38819	1	xhNup93-Nb4i	4
200904	1373.41	0.591044	4	5438.13	1.63725	1	xhNup93-Nb4i	4
200904	2389.76	1.02843	4	4756.17	1.43193	1	xhNup93-Nb4i	4
200904	1331.5	0.573008	4	5225.89	1.57335	1	xhNup93-Nb4i	4
200904	2479.35	1.06698	4	5568.12	1.67638	1	xhNup93-Nb4i	4
200904	1686.45	0.72576	4	4299.98	1.29459	1	xhNup93-Nb4i	4
200904	1541.67	0.663455	4	4109.4	1.23721	1	xhNup93-Nb4i	4
200904	1465.2	0.630546	4	4784.6	1.44049	1	xhNup93-Nb4i	4
200904	1048.49	0.451216	4	3952.17	1.18987	1	xhNup93-Nb4i	4
200904	1855.47	0.798498	4	4925.79	1.483	1	xhNup93-Nb4i	4
200904	1498.01	0.644666	4	4162.11	1.25308	1	xhNup93-Nb4i	4
200904	1688.02	0.726436	4	4518.6	1.36041	1	xhNup93-Nb4i	4
200904	1558.16	0.670551	4	4198.19	1.26394	1	xhNup93-Nb4i	4
200904	2142.39	0.921973	4	4291.25	1.29196	1	xhNup93-Nb4i	4
200904	2124.61	0.914322	4	5289	1.59235	1	xhNup93-Nb4i	4
200904	1723.86	0.74186	4	4260.91	1.28282	1	xhNup93-Nb4i	4
200904	2155.1	0.927443	4	4739.48	1.42691	1	xhNup93-Nb4i	4
200904	2071.16	0.89132	4	4715.6	1.41972	1	xhNup93-Nb4i	4
200904	1128.63	0.485704	4	5359.88	1.61369	1	xhNup93-Nb4i	4
200904	1398.7	0.601928	4	4331.6	1.30411	1	xhNup93-Nb4i	4
200904	1601.91	0.689379	4	4473.04	1.34669	1	xhNup93-Nb4i	4
200904	1232.62	0.530456	4	4334.6	1.30501	1	xhNup93-Nb4i	4
200904	1258.67	0.541666	4	4499.67	1.35471	1	xhNup93-Nb4i	4
200904	1730.57	0.744747	4	4552.7	1.37067	1	xhNup93-Nb4i	4
200904	1832.13	0.788454	4	5068.11	1.52585	1	xhNup93-Nb4i	4
200904	1651.5	0.71072	4	4975.05	1.49783	1	xhNup93-Nb4i	4
200904	1665.21	0.71662	4	4237.92	1.2759	1	xhNup93-Nb4i	4
200904	1473.26	0.634015	4	5019.37	1.51117	1	xhNup93-Nb4i	4
200904	1040.44	0.447751	4	3989.1	1.20099	1	xhNup93-Nb4i	4
200904	1946.82	0.83781	4	4020.82	1.21054	1	xhNup93-Nb4i	4
200904	1306.37	0.562194	4	4400.3	1.32479	1	xhNup93-Nb4i	4
200904	1370.98	0.589999	4	4416.41	1.32964	1	xhNup93-Nb4i	4
200904	1574.2	0.677454	4	4613.85	1.38908	1	xhNup93-Nb4i	4
200904	1993.69	0.857981	4	4734.48	1.4254	1	xhNup93-Nb4i	4
200904	1404.24	0.604312	4	3954.15	1.19047	1	xhNup93-Nb4i	4
200904	2031.62	0.874304	4	4281.67	1.28907	1	xhNup93-Nb4i	4
200904	1181.4	0.508413	4	3999.3	1.20406	1	xhNup93-Nb4i	4
200904	1952.81	0.840388	4	4374.23	1.31694	1	xhNup93-Nb4i	4
200904	1980.42	0.85227	4	4442.38	1.33746	1	xhNup93-Nb4i	4
200904	1701.43	0.732207	4	5653.49	1.70209	1	xhNup93-Nb4i	4
200904	1695.04	0.729457	4	4464.45	1.3441	1	xhNup93-Nb4i	4
200904	1148.49	0.49425	4	3904.62	1.17556	1	xhNup93-Nb4i	4
200904	1904.1	0.819426	4	4300.65	1.29479	1	xhNup93-Nb4i	4
200904	1845.02	0.794001	4	4613.46	1.38897	1	xhNup93-Nb4i	4
200904	2086.22	0.897801	4	4962.13	1.49394	1	xhNup93-Nb4i	4
200904	1599.41	0.688303	4	4546.39	1.36877	1	xhNup93-Nb4i	4
200904	1905.97	0.82023	4	5631.74	1.69554	1	xhNup93-Nb4i	4
200904	1710.19	0.735977	4	4762.33	1.43379	1	xhNup93-Nb4i	4
200904	1272.84	0.547764	4	4197.39	1.2637	1	xhNup93-Nb4i	4
200904	1399.23	0.602156	4	5460.45	1.64397	1	xhNup93-Nb4i	4
200904	1398.46	0.601825	4	5038.62	1.51697	1	xhNup93-Nb4i	4
200904	1763.47	0.758906	4	5125.07	1.54299	1	xhNup93-Nb4i	4
200904	1554.98	0.669183	4	4564.72	1.37429	1	xhNup93-Nb4i	4
200904	1934.27	0.832409	4	5399.59	1.62564	1	xhNup93-Nb4i	4
200904	880.3	0.378835	4	4109.43	1.23722	1	xhNup93-Nb4i	4
200904	1262.11	0.543147	4	4319.25	1.30039	1	xhNup93-Nb4i	4
200904	1483.37	0.638365	4	5325.83	1.60344	1	xhNup93-Nb4i	4
200904	1091.09	0.469548	4	4591.82	1.38245	1	xhNup93-Nb4i	4
200904	1157.4	0.498085	4	3796.43	1.14298	1	xhNup93-Nb4i	4
200904	1342.54	0.577759	4	3874.12	1.16637	1	xhNup93-Nb4i	4
200904	1840.12	0.791892	4	4309.58	1.29748	1	xhNup93-Nb4i	4
200904	1516.76	0.652735	4	4487.48	1.35104	1	xhNup93-Nb4i	4
200904	1642.68	0.706924	4	5208.75	1.56819	1	xhNup93-Nb4i	4
200904	1121.51	0.48264	4	4276.47	1.28751	1	xhNup93-Nb4i	4
200904	1399.68	0.60235	4	4441.38	1.33716	1	xhNup93-Nb4i	4
200904	1020.58	0.439205	4	4201.56	1.26496	1	xhNup93-Nb4i	4
200904	1438.15	0.618905	4	4406.59	1.32668	1	xhNup93-Nb4i	4
200904	1117.64	0.480974	4	3916.13	1.17902	1	xhNup93-Nb4i	5
200904	1017.13	0.43772	4	3916.13	1.17902	1	xhNup93-Nb4i	5
200904	1513.15	0.651181	4	5026.61	1.51335	1	xhNup93-Nb4i	5
200904	2001.11	0.861174	4	4368.68	1.31527	1	xhNup93-Nb4i	5
200904	1705.06	0.733769	4	5158.21	1.55297	1	xhNup93-Nb4i	5
200904	1261.81	0.543017	4	4255.05	1.28106	1	xhNup93-Nb4i	5
200904	1753.08	0.754435	4	4688.83	1.41166	1	xhNup93-Nb4i	5
200904	1155.69	0.497349	4	4287.85	1.29093	1	xhNup93-Nb4i	5
200904	1080.17	0.464849	4	4914.85	1.4797	1	xhNup93-Nb4i	5
200904	1135.41	0.488621	4	4062.05	1.22295	1	xhNup93-Nb4i	5
200904	2039.14	0.87754	4	5439.72	1.63773	1	xhNup93-Nb4i	5
200904	1985.63	0.854512	4	4304.93	1.29608	1	xhNup93-Nb4i	5
200904	956.33	0.411555	4	3851.16	1.15946	1	xhNup93-Nb4i	5
200904	1773.39	0.763175	4	4495.99	1.3536	1	xhNup93-Nb4i	5
200904	1025.73	0.441421	4	4416.3	1.32961	1	xhNup93-Nb4i	5
200904	1094.6	0.471059	4	4551.03	1.37017	1	xhNup93-Nb4i	5
200904	980.27	0.421857	4	4132.68	1.24422	1	xhNup93-Nb4i	5
200904	1512.76	0.651013	4	3989.07	1.20098	1	xhNup93-Nb4i	5
200904	1346.55	0.579485	4	4258.05	1.28196	1	xhNup93-Nb4i	5
200904	1177.49	0.506731	4	3991.85	1.20182	1	xhNup93-Nb4i	5
200904	1171.85	0.504303	4	4099.37	1.23419	1	xhNup93-Nb4i	5
200904	1457.77	0.627348	4	4652.41	1.40069	1	xhNup93-Nb4i	5
200904	1071.93	0.461303	4	4387.95	1.32107	1	xhNup93-Nb4i	5
200904	2006.47	0.86348	4	4968.84	1.49596	1	xhNup93-Nb4i	5
200904	933.49	0.401726	4	4758.76	1.43271	1	xhNup93-Nb4i	5
200904	1325.42	0.570392	4	4178.79	1.2581	1	xhNup93-Nb4i	5
200904	1432.74	0.616577	4	4238.51	1.27608	1	xhNup93-Nb4i	5
200904	1322.33	0.569062	4	4213.33	1.2685	1	xhNup93-Nb4i	5
200904	1360.96	0.585687	4	4223.1	1.27144	1	xhNup93-Nb4i	5
200904	1740.76	0.749133	4	4118.03	1.23981	1	xhNup93-Nb4i	5
200904	1618.17	0.696376	4	4505.01	1.35631	1	xhNup93-Nb4i	5
200904	1666.52	0.717184	4	4355.86	1.31141	1	xhNup93-Nb4i	5
200904	1411.68	0.607514	4	3931.11	1.18353	1	xhNup93-Nb4i	5
200904	1656.72	0.712966	4	5639.88	1.69799	1	xhNup93-Nb4i	5
200904	1421.9	0.611912	4	4343.79	1.30778	1	xhNup93-Nb4i	5
200904	1620.64	0.697439	4	4282.66	1.28937	1	xhNup93-Nb4i	5
200904	1791.4	0.770926	4	4695	1.41351	1	xhNup93-Nb4i	5
200904	1981.43	0.852705	4	5169.06	1.55624	1	xhNup93-Nb4i	5
200904	1562	0.672204	4	4613.27	1.38891	1	xhNup93-Nb4i	5
200904	1635.22	0.703714	4	5187.27	1.56172	1	xhNup93-Nb4i	5
200904	1562.86	0.672574	4	4622.34	1.39164	1	xhNup93-Nb4i	5
200904	3526.89	1.51779	4	4904.77	1.47667	1	xhNup93-Nb4i	5
200904	2181.23	0.938688	4	5043.98	1.51858	1	xhNup93-Nb4i	5
200904	1733.13	0.745849	4	4981.36	1.49973	1	xhNup93-Nb4i	5
200904	1269.82	0.546465	4	4398.96	1.32439	1	xhNup93-Nb4i	5
200904	1676.55	0.7215	4	4172.43	1.25619	1	xhNup93-Nb4i	5
200904	2029.37	0.873335	4	4776.75	1.43813	1	xhNup93-Nb4i	5
200904	2273.1	0.978224	4	4908.91	1.47792	1	xhNup93-Nb4i	5
200904	1952.8	0.840384	4	5007.96	1.50774	1	xhNup93-Nb4i	5
200904	1311.79	0.564526	4	4662.64	1.40377	1	xhNup93-Nb4i	5
200904	1100.98	0.473805	4	4430	1.33373	1	xhNup93-Nb4i	5
200904	1830.04	0.787554	4	4867.28	1.46538	1	xhNup93-Nb4i	5
200904	1270.47	0.546744	4	4808.62	1.44772	1	xhNup93-Nb4i	5
200904	2274.4	0.978784	4	4153.72	1.25055	1	xhNup93-Nb4i	5
200904	1672.83	0.719899	4	4321.92	1.30119	1	xhNup93-Nb4i	5
200904	1659.6	0.714206	4	4446.93	1.33883	1	xhNup93-Nb4i	5
200904	1866.57	0.803275	4	4825.23	1.45272	1	xhNup93-Nb4i	5
200904	2151.03	0.925692	4	4776.31	1.43799	1	xhNup93-Nb4i	5
200904	1873.7	0.806343	4	4344.45	1.30798	1	xhNup93-Nb4i	5
200904	1906	0.820243	4	5394.93	1.62424	1	xhNup93-Nb4i	5
200904	1454.29	0.625851	4	4383.87	1.31984	1	xhNup93-Nb4i	5
200904	1565.15	0.673559	4	4453.84	1.34091	1	xhNup93-Nb4i	5
200904	1845.7	0.794293	4	4470.22	1.34584	1	xhNup93-Nb4i	5
200904	1283.49	0.552347	4	4592.36	1.38261	1	xhNup93-Nb4i	5
200904	1856.89	0.799109	4	4944.56	1.48865	1	xhNup93-Nb4i	5
200904	1346.79	0.579588	4	4096.49	1.23332	1	xhNup93-Nb4i	5
200904	1675.49	0.721044	4	4437.2	1.3359	1	xhNup93-Nb4i	5
200904	1531.82	0.659216	4	4179.81	1.25841	1	xhNup93-Nb4i	5
200904	1903.88	0.819331	4	4023.9	1.21147	1	xhNup93-Nb4i	5
200904	1735.48	0.74686	4	3782.24	1.13871	1	xhNup93-Nb4i	5
200904	1079.2	0.464432	4	4118.47	1.23994	1	xhNup93-Nb4i	5
200904	2061.21	0.887038	4	4739.57	1.42693	1	xhNup93-Nb4i	5
200904	1222	0.525885	4	3758.64	1.13161	1	xhNup93-Nb4i	5
200904	993.29	0.42746	4	4455.69	1.34147	1	xhNup93-Nb4i	5
200904	1758.29	0.756677	4	4502.67	1.35561	1	xhNup93-Nb4i	5
200904	1771.58	0.762396	4	3495.84	1.05249	1	xhNup93-Nb4i	5
200904	1588.46	0.683591	4	3479.83	1.04767	1	xhNup93-Nb4i	5
200904	1485.07	0.639097	4	4003.34	1.20528	1	xhNup93-Nb4i	5
200904	1643.81	0.70741	4	4013.69	1.20839	1	xhNup93-Nb4i	5
200904	1500.93	0.645922	4	3870.57	1.16531	1	xhNup93-Nb4i	5
200904	1995.33	0.858686	4	3942.58	1.18698	1	xhNup93-Nb4i	5
200904	1844.59	0.793816	4	4866.61	1.46518	1	xhNup93-Nb4i	5
200904	1631.9	0.702285	4	4952.06	1.49091	1	xhNup93-Nb4i	5
200904	1163.45	0.500688	4	4538.9	1.36652	1	xhNup93-Nb4i	5
200904	642.6	0.276542	4	4730.51	1.42421	1	xhNup93-Nb4i	5
200904	1666.27	0.717076	4	3839.43	1.15593	1	xhNup93-Nb4i	5
200904	1119.19	0.481641	4	3898.05	1.17358	1	xhNup93-Nb4i	5
200904	1225.15	0.527241	4	4019	1.20999	1	xhNup93-Nb4i	5
200904	1166.62	0.502053	4	4048.37	1.21883	1	xhNup93-Nb4i	5
200904	1644.72	0.707802	4	4148.47	1.24897	1	xhNup93-Nb4i	5
200904	395.44	0.170177	4	2747.7	0.827245	1	xhNup98-Nb2i	1
200904	875.65	0.376834	4	2635.09	0.793341	1	xhNup98-Nb2i	1
200904	431.8	0.185824	4	2246.98	0.676494	1	xhNup98-Nb2i	1
200904	279.3	0.120196	4	2108.02	0.634658	1	xhNup98-Nb2i	1
200904	363.8	0.156561	4	2422.89	0.729455	1	xhNup98-Nb2i	1
200904	217.45	0.0935792	4	1832.81	0.551801	1	xhNup98-Nb2i	1
200904	2103.79	0.905362	4	2165.41	0.651936	1	xhNup98-Nb2i	1
200904	136.46	0.0587253	4	1960.58	0.590268	1	xhNup98-Nb2i	1
200904	368.48	0.158575	4	2208.41	0.664882	1	xhNup98-Nb2i	1
200904	377.49	0.162452	4	2585.13	0.7783	1	xhNup98-Nb2i	1
200904	335.05	0.144188	4	2089.05	0.628946	1	xhNup98-Nb2i	1
200904	187.51	0.0806946	4	2240.33	0.674492	1	xhNup98-Nb2i	1
200904	297.55	0.12805	4	2231.89	0.671951	1	xhNup98-Nb2i	1
200904	277.54	0.119439	4	2153.4	0.64832	1	xhNup98-Nb2i	1
200904	1376.22	0.592254	4	2331.43	0.701919	1	xhNup98-Nb2i	1
200904	2515.24	1.08243	4	2197.76	0.661675	1	xhNup98-Nb2i	1
200904	1790.46	0.770521	4	2114.44	0.63659	1	xhNup98-Nb2i	1
200904	746.11	0.321087	4	2724.05	0.820124	1	xhNup98-Nb2i	1
200904	2431.68	1.04647	4	2150.9	0.647567	1	xhNup98-Nb2i	1
200904	878.77	0.378177	4	1980.24	0.596187	1	xhNup98-Nb2i	1
200904	1895.13	0.815566	4	1947.91	0.586454	1	xhNup98-Nb2i	1
200904	237.12	0.102044	4	2164.47	0.651653	1	xhNup98-Nb2i	1
200904	213.15	0.0917287	4	2678.27	0.806342	1	xhNup98-Nb2i	1
200904	423.88	0.182416	4	2500.62	0.752857	1	xhNup98-Nb2i	1
200904	2214.71	0.953096	4	1856.68	0.558987	1	xhNup98-Nb2i	1
200904	1253.22	0.539321	4	2509.71	0.755594	1	xhNup98-Nb2i	1
200904	1190.63	0.512385	4	2793.25	0.840958	1	xhNup98-Nb2i	1
200904	286.17	0.123153	4	2674.35	0.805161	1	xhNup98-Nb2i	1
200904	262.94	0.113156	4	2290.78	0.689681	1	xhNup98-Nb2i	1
200904	158	0.067995	4	2679.77	0.806793	1	xhNup98-Nb2i	1
200904	2014.75	0.867044	4	2152.97	0.648191	1	xhNup98-Nb2i	1
200904	239.38	0.103017	4	2110.59	0.635431	1	xhNup98-Nb2i	1
200904	1383.1	0.595214	4	1802.58	0.542699	1	xhNup98-Nb2i	1
200904	282.06	0.121384	4	2129.82	0.641221	1	xhNup98-Nb2i	1
200904	446.23	0.192034	4	1807.19	0.544087	1	xhNup98-Nb2i	1
200904	254.82	0.109661	4	2206.72	0.664373	1	xhNup98-Nb2i	1
200904	1148.53	0.494268	4	2506.24	0.754549	1	xhNup98-Nb2i	1
200904	395.58	0.170237	4	2423.29	0.729575	1	xhNup98-Nb2i	1
200904	262.84	0.113113	4	2005.16	0.60369	1	xhNup98-Nb2i	1
200904	459.01	0.197534	4	2860.62	0.861241	1	xhNup98-Nb2i	1
200904	259.75	0.111783	4	2259.43	0.680242	1	xhNup98-Nb2i	1
200904	700.07	0.301274	4	1914.81	0.576488	1	xhNup98-Nb2i	1
200904	391.03	0.168279	4	1894.24	0.570295	1	xhNup98-Nb2i	1
200904	615.98	0.265086	4	2267.6	0.682702	1	xhNup98-Nb2i	1
200904	459.74	0.197848	4	1745.26	0.525442	1	xhNup98-Nb2i	1
200904	558.43	0.240319	4	1865.96	0.561781	1	xhNup98-Nb2i	1
200904	271.32	0.116762	4	2013.19	0.606107	1	xhNup98-Nb2i	1
200904	432.19	0.185992	4	2704.32	0.814184	1	xhNup98-Nb2i	1
200904	1753.81	0.754749	4	2350.25	0.707585	1	xhNup98-Nb2i	1
200904	455.54	0.196041	4	2210.19	0.665418	1	xhNup98-Nb2i	1
200904	166.44	0.0716271	4	2012.04	0.605761	1	xhNup98-Nb2i	1
200904	150.18	0.0646297	4	1763.14	0.530825	1	xhNup98-Nb2i	1
200904	204.71	0.0880966	4	1917.06	0.577166	1	xhNup98-Nb2i	1
200904	920.27	0.396036	4	2575.65	0.775446	1	xhNup98-Nb2i	1
200904	517.58	0.22274	4	1816.25	0.546815	1	xhNup98-Nb2i	1
200904	243.48	0.104781	4	2735.49	0.823569	1	xhNup98-Nb2i	1
200904	2069.44	0.890579	4	2195.14	0.660887	1	xhNup98-Nb2i	1
200904	1512.89	0.651069	4	1824.81	0.549392	1	xhNup98-Nb2i	1
200904	1368.18	0.588794	4	2060.79	0.620438	1	xhNup98-Nb2i	1
200904	243.02	0.104583	4	2107.15	0.634396	1	xhNup98-Nb2i	1
200904	210.24	0.0904764	4	2196.84	0.661398	1	xhNup98-Nb2i	1
200904	1174.38	0.505392	4	1978.48	0.595657	1	xhNup98-Nb2i	1
200904	240.47	0.103486	4	3069.44	0.92411	1	xhNup98-Nb2i	1
200904	270.06	0.11622	4	2229.38	0.671195	1	xhNup98-Nb2i	1
200904	444.51	0.191294	4	2412.19	0.726233	1	xhNup98-Nb2i	1
200904	442.78	0.19055	4	2248.55	0.676967	1	xhNup98-Nb2i	1
200904	344.2	0.148126	4	2515.37	0.757298	1	xhNup98-Nb2i	1
200904	476.89	0.205229	4	2848.08	0.857466	1	xhNup98-Nb2i	1
200904	1697.31	0.730434	4	1879.44	0.565839	1	xhNup98-Nb2i	1
200904	2324.38	1.00029	4	2122.97	0.639158	1	xhNup98-Nb2i	1
200904	1093.79	0.47071	4	3131.19	0.942701	1	xhNup98-Nb2i	1
200904	319.31	0.137414	4	1770.69	0.533098	1	xhNup98-Nb2i	1
200904	318.93	0.137251	4	2151.89	0.647865	1	xhNup98-Nb2i	1
200904	980.99	0.422167	4	2793.74	0.841106	1	xhNup98-Nb2i	1
200904	223.95	0.0963764	4	2486.93	0.748735	1	xhNup98-Nb2i	1
200904	370.77	0.15956	4	2665.18	0.802401	1	xhNup98-Nb2i	1
200904	747.68	0.321763	4	2305.47	0.694103	1	xhNup98-Nb2i	1
200904	388.49	0.167186	4	2187.02	0.658442	1	xhNup98-Nb2i	1
200904	222.83	0.0958945	4	2279.03	0.686143	1	xhNup98-Nb2i	1
200904	257.97	0.111017	4	2575.11	0.775283	1	xhNup98-Nb2i	1
200904	2311.67	0.994823	4	1975.96	0.594898	1	xhNup98-Nb2i	1
200904	376.62	0.162078	4	2095.93	0.631018	1	xhNup98-Nb2i	1
200904	370.14	0.159289	4	3040.18	0.915301	1	xhNup98-Nb2i	2
200904	242.02	0.104153	4	2462.1	0.74126	1	xhNup98-Nb2i	2
200904	248.41	0.106903	4	2433.75	0.732724	1	xhNup98-Nb2i	2
200904	2843.52	1.2237	4	2672.85	0.80471	1	xhNup98-Nb2i	2
200904	2186.3	0.94087	4	2196.65	0.661341	1	xhNup98-Nb2i	2
200904	492.07	0.211761	4	2686.78	0.808904	1	xhNup98-Nb2i	2
200904	355.36	0.152928	4	2324.26	0.69976	1	xhNup98-Nb2i	2
200904	126.96	0.054637	4	1679.27	0.505575	1	xhNup98-Nb2i	2
200904	280.45	0.120691	4	2889.33	0.869885	1	xhNup98-Nb2i	2
200904	1172.54	0.5046	4	2319.35	0.698282	1	xhNup98-Nb2i	2
200904	1480.97	0.637333	4	2084.24	0.627498	1	xhNup98-Nb2i	2
200904	427.23	0.183858	4	3140	0.945354	1	xhNup98-Nb2i	2
200904	1418.92	0.610629	4	2228.47	0.670921	1	xhNup98-Nb2i	2
200904	342.69	0.147476	4	1799.14	0.541664	1	xhNup98-Nb2i	2
200904	2267.77	0.97593	4	2810.42	0.846128	1	xhNup98-Nb2i	2
200904	432.93	0.186311	4	2448.95	0.737301	1	xhNup98-Nb2i	2
200904	366.32	0.157645	4	2643.85	0.795979	1	xhNup98-Nb2i	2
200904	361.45	0.155549	4	2527.65	0.760995	1	xhNup98-Nb2i	2
200904	268	0.115333	4	2350.36	0.707618	1	xhNup98-Nb2i	2
200904	335.5	0.144382	4	2198.97	0.66204	1	xhNup98-Nb2i	2
200904	430.56	0.185291	4	2950.25	0.888226	1	xhNup98-Nb2i	2
200904	365.23	0.157176	4	2048.48	0.616732	1	xhNup98-Nb2i	2
200904	432.52	0.186134	4	1910.09	0.575067	1	xhNup98-Nb2i	2
200904	2313.61	0.995658	4	2341.51	0.704954	1	xhNup98-Nb2i	2
200904	270.11	0.116241	4	2460.19	0.740685	1	xhNup98-Nb2i	2
200904	1898.59	0.817055	4	2966.91	0.893242	1	xhNup98-Nb2i	2
200904	2439.89	1.05	4	2016.69	0.607161	1	xhNup98-Nb2i	2
200904	1140.07	0.490627	4	2963.81	0.892309	1	xhNup98-Nb2i	2
200904	676.44	0.291105	4	2295.95	0.691237	1	xhNup98-Nb2i	2
200904	2155.67	0.927688	4	3495.46	1.05237	1	xhNup98-Nb2i	2
200904	1158.4	0.498515	4	2876.58	0.866046	1	xhNup98-Nb2i	2
200904	702.63	0.302375	4	2321.46	0.698917	1	xhNup98-Nb2i	2
200904	330.98	0.142437	4	2044.87	0.615645	1	xhNup98-Nb2i	2
200904	252.8	0.108792	4	3106.06	0.935135	1	xhNup98-Nb2i	2
200904	1019.28	0.438645	4	1946.4	0.585999	1	xhNup98-Nb2i	2
200904	335.38	0.14433	4	1934.79	0.582503	1	xhNup98-Nb2i	2
200904	357.94	0.154039	4	2281.69	0.686944	1	xhNup98-Nb2i	2
200904	434.81	0.18712	4	1680.11	0.505827	1	xhNup98-Nb2i	2
200904	352.54	0.151715	4	1809.08	0.544656	1	xhNup98-Nb2i	2
200904	183.75	0.0790765	4	2150.5	0.647447	1	xhNup98-Nb2i	2
200904	310.23	0.133507	4	2489.93	0.749638	1	xhNup98-Nb2i	2
200904	255.04	0.109756	4	2074.35	0.624521	1	xhNup98-Nb2i	2
200904	342.99	0.147605	4	2749.19	0.827693	1	xhNup98-Nb2i	2
200904	1838.83	0.791337	4	1959.21	0.589856	1	xhNup98-Nb2i	2
200904	1527.22	0.657236	4	2815.57	0.847678	1	xhNup98-Nb2i	2
200904	295.15	0.127017	4	2577.43	0.775982	1	xhNup98-Nb2i	2
200904	209.96	0.0903559	4	2005.84	0.603894	1	xhNup98-Nb2i	2
200904	249.47	0.107359	4	2186.64	0.658327	1	xhNup98-Nb2i	2
200904	2159.45	0.929315	4	2662.86	0.801702	1	xhNup98-Nb2i	2
200904	2220.54	0.955605	4	2044.92	0.61566	1	xhNup98-Nb2i	2
200904	730.63	0.314425	4	1938.03	0.583479	1	xhNup98-Nb2i	2
200904	370.01	0.159233	4	2755.09	0.82947	1	xhNup98-Nb2i	2
200904	345	0.14847	4	2040.65	0.614375	1	xhNup98-Nb2i	2
200904	400.03	0.172152	4	2012.37	0.60586	1	xhNup98-Nb2i	2
200904	310.64	0.133683	4	2542.73	0.765535	1	xhNup98-Nb2i	2
200904	1121.96	0.482833	4	1927.04	0.58017	1	xhNup98-Nb2i	2
200904	228.42	0.0983001	4	2750.14	0.827979	1	xhNup98-Nb2i	2
200904	132.24	0.0569092	4	1761.6	0.530362	1	xhNup98-Nb2i	2
200904	230.13	0.099036	4	3085.84	0.929048	1	xhNup98-Nb2i	2
200904	207.83	0.0894392	4	2410.98	0.725869	1	xhNup98-Nb2i	2
200904	585.75	0.252076	4	1802.96	0.542814	1	xhNup98-Nb2i	2
200904	534.74	0.230124	4	1868.26	0.562473	1	xhNup98-Nb2i	2
200904	213.91	0.0920558	4	1931.38	0.581477	1	xhNup98-Nb2i	2
200904	1538.2	0.661961	4	2469.54	0.7435	1	xhNup98-Nb2i	2
200904	219.94	0.0946508	4	2183.64	0.657424	1	xhNup98-Nb2i	3
200904	1498.94	0.645066	4	2253.91	0.67858	1	xhNup98-Nb2i	3
200904	2508.83	1.07967	4	1886.33	0.567914	1	xhNup98-Nb2i	3
200904	407.94	0.175556	4	2247.09	0.676527	1	xhNup98-Nb2i	3
200904	829.52	0.356982	4	2869.91	0.864038	1	xhNup98-Nb2i	3
200904	492.59	0.211985	4	2096.8	0.63128	1	xhNup98-Nb2i	3
200904	252.68	0.10874	4	2883.77	0.868211	1	xhNup98-Nb2i	3
200904	301.65	0.129814	4	2555.42	0.769355	1	xhNup98-Nb2i	3
200904	264.5	0.113827	4	2165.74	0.652035	1	xhNup98-Nb2i	3
200904	237.19	0.102074	4	2262.02	0.681022	1	xhNup98-Nb2i	3
200904	434.94	0.187176	4	2820.95	0.849298	1	xhNup98-Nb2i	3
200904	204.74	0.0881095	4	2551	0.768025	1	xhNup98-Nb2i	3
200904	1071.58	0.461152	4	2273.06	0.684346	1	xhNup98-Nb2i	3
200904	400.1	0.172182	4	2353.83	0.708663	1	xhNup98-Nb2i	3
200904	212.05	0.0912553	4	2374.24	0.714808	1	xhNup98-Nb2i	3
200904	145.38	0.062564	4	2320.3	0.698568	1	xhNup98-Nb2i	3
200904	291.84	0.125593	4	2331.26	0.701868	1	xhNup98-Nb2i	3
200904	605.85	0.260726	4	2844.23	0.856307	1	xhNup98-Nb2i	3
200904	409.17	0.176086	4	2234.76	0.672815	1	xhNup98-Nb2i	3
200904	362.72	0.156096	4	2310.39	0.695585	1	xhNup98-Nb2i	3
200904	173.91	0.0748418	4	2251.21	0.677767	1	xhNup98-Nb2i	3
200904	1474.2	0.634419	4	2554.4	0.769048	1	xhNup98-Nb2i	3
200904	266.6	0.114731	4	2130.14	0.641317	1	xhNup98-Nb2i	3
200904	456.23	0.196338	4	2287.93	0.688823	1	xhNup98-Nb2i	3
200904	1128.37	0.485592	4	1830.58	0.551129	1	xhNup98-Nb2i	3
200904	354.76	0.15267	4	2106.05	0.634064	1	xhNup98-Nb2i	3
200904	257.35	0.11075	4	2401.81	0.723108	1	xhNup98-Nb2i	3
200904	202.42	0.0871111	4	1950.94	0.587366	1	xhNup98-Nb2i	3
200904	2278.47	0.980535	4	2027.42	0.610391	1	xhNup98-Nb2i	3
200904	230.2	0.0990661	4	1797.9	0.54129	1	xhNup98-Nb2i	3
200904	346.73	0.149215	4	1786.62	0.537894	1	xhNup98-Nb2i	3
200904	231	0.0994104	4	2846.23	0.856909	1	xhNup98-Nb2i	3
200904	385.12	0.165736	4	2419.85	0.72854	1	xhNup98-Nb2i	3
200904	507.04	0.218204	4	1897.44	0.571259	1	xhNup98-Nb2i	3
200904	217.93	0.0937858	4	2313.09	0.696398	1	xhNup98-Nb2i	3
200904	1646.86	0.708723	4	2204.95	0.66384	1	xhNup98-Nb2i	3
200904	614.03	0.264247	4	2428.93	0.731273	1	xhNup98-Nb2i	3
200904	191	0.0821965	4	1648.04	0.496172	1	xhNup98-Nb2i	3
200904	348.88	0.15014	4	1963.88	0.591262	1	xhNup98-Nb2i	3
200904	176.71	0.0760468	4	2028.26	0.610644	1	xhNup98-Nb2i	3
200904	319.78	0.137617	4	2188.92	0.659014	1	xhNup98-Nb2i	3
200904	546.24	0.235073	4	1714.76	0.516259	1	xhNup98-Nb2i	3
200904	236.33	0.101704	4	1870.79	0.563235	1	xhNup98-Nb2i	3
200904	323.84	0.139364	4	2450.38	0.737731	1	xhNup98-Nb2i	3
200904	543.23	0.233778	4	2406.6	0.72455	1	xhNup98-Nb2i	3
200904	1184.39	0.5097	4	2354.4	0.708835	1	xhNup98-Nb2i	3
200904	375.65	0.16166	4	1812.83	0.545785	1	xhNup98-Nb2i	3
200904	299.29	0.128799	4	2420.96	0.728874	1	xhNup98-Nb2i	3
200904	308.75	0.13287	4	2413.13	0.726516	1	xhNup98-Nb2i	3
200904	351.74	0.151371	4	2647.49	0.797075	1	xhNup98-Nb2i	3
200904	299.49	0.128885	4	2438.08	0.734028	1	xhNup98-Nb2i	3
200904	528.44	0.227413	4	2048.46	0.616726	1	xhNup98-Nb2i	3
200904	178.78	0.0769376	4	1888.57	0.568588	1	xhNup98-Nb2i	3
200904	1470.94	0.633016	4	1986.03	0.59793	1	xhNup98-Nb2i	3
200904	2346.04	1.00961	4	1796.16	0.540766	1	xhNup98-Nb2i	3
200904	274.45	0.118109	4	2689.8	0.809813	1	xhNup98-Nb2i	3
200904	1317.07	0.566799	4	2529.53	0.761561	1	xhNup98-Nb2i	3
200904	572.05	0.246181	4	1973.18	0.594061	1	xhNup98-Nb2i	3
200904	1490.71	0.641524	4	2072.81	0.624057	1	xhNup98-Nb2i	3
200904	253.35	0.109029	4	2397.26	0.721738	1	xhNup98-Nb2i	3
200904	519.53	0.223579	4	2462.82	0.741476	1	xhNup98-Nb2i	3
200904	2078.2	0.894349	4	2708.47	0.815434	1	xhNup98-Nb2i	3
200904	437.09	0.188101	4	2354.67	0.708916	1	xhNup98-Nb2i	3
200904	250.37	0.107746	4	2306.8	0.694504	1	xhNup98-Nb2i	3
200904	1386.31	0.596596	4	1847.46	0.556211	1	xhNup98-Nb2i	3
200904	262.48	0.112958	4	1712.04	0.515441	1	xhNup98-Nb2i	3
200904	524.29	0.225627	4	2432.15	0.732243	1	xhNup98-Nb2i	3
200904	1940.89	0.835258	4	2033.76	0.6123	1	xhNup98-Nb2i	3
200904	330.83	0.142372	4	2466.45	0.742569	1	xhNup98-Nb2i	3
200904	845.18	0.363722	4	1965.55	0.591764	1	xhNup98-Nb2i	3
200904	338.36	0.145613	4	1958.52	0.589648	1	xhNup98-Nb2i	3
200904	1991.5	0.857038	4	1983.81	0.597262	1	xhNup98-Nb2i	3
200904	977.35	0.420601	4	2388.62	0.719137	1	xhNup98-Nb2i	3
200904	3378.87	1.45409	4	2199.03	0.662058	1	xhNup98-Nb2i	3
200904	2020.77	0.869634	4	2462.5	0.74138	1	xhNup98-Nb2i	3
200904	1686.44	0.725756	4	1697.23	0.510982	1	xhNup98-Nb2i	3
200904	398	0.171279	4	2104.93	0.633727	1	xhNup98-Nb2i	3
200904	1209.64	0.520566	4	2181.98	0.656925	1	xhNup98-Nb2i	3
200904	339.17	0.145961	4	2310.3	0.695558	1	xhNup98-Nb2i	3
200904	336.64	0.144872	4	2290.99	0.689744	1	xhNup98-Nb2i	3
200904	1487.23	0.640027	4	2229.03	0.67109	1	xhNup98-Nb2i	3
200904	147.97	0.0636786	4	2315.82	0.697219	1	xhNup98-Nb2i	3
200904	2581.94	1.11113	4	1986	0.597921	1	xhNup98-Nb2i	3
200904	293.04	0.126109	4	2724.71	0.820323	1	xhNup98-Nb2i	3
200904	320.76	0.138038	4	1838.17	0.553414	1	xhNup98-Nb2i	3
200904	357.89	0.154017	4	2070.22	0.623277	1	xhNup98-Nb2i	3
200904	223.92	0.0963635	4	2346.88	0.706571	1	xhNup98-Nb2i	3
200904	197.14	0.0848388	4	2279.73	0.686354	1	xhNup98-Nb2i	3
200904	324.04	0.13945	4	2696.99	0.811978	1	xhNup98-Nb2i	3
200904	388.15	0.16704	4	1835.41	0.552583	1	xhNup98-Nb2i	3
200904	482.4	0.2076	4	2189.96	0.659327	1	xhNup98-Nb2i	3
200904	401.11	0.172617	4	2121.08	0.638589	1	xhNup98-Nb2i	3
200904	316.71	0.136296	4	1692.47	0.509549	1	xhNup98-Nb2i	3
200904	367.3	0.158067	4	2017.94	0.607537	1	xhNup98-Nb2i	3
200904	1329.85	0.572298	4	2468.14	0.743078	1	xhNup98-Nb2i	3
200904	156.98	0.067556	4	2282.12	0.687073	1	xhNup98-Nb2i	3
200904	160.94	0.0692602	4	2026.61	0.610148	1	xhNup98-Nb2i	3
200904	1252.17	0.538869	4	1834.3	0.552249	1	xhNup98-Nb2i	3
200904	1714.87	0.737991	4	2369	0.71323	1	xhNup98-Nb2i	3
200904	1234.47	0.531252	4	2485.3	0.748244	1	xhNup98-Nb2i	3
200904	349.33	0.150333	4	1916.07	0.576867	1	xhNup98-Nb2i	3
200904	116.4	0.0500925	4	2461.2	0.740989	1	xhNup98-Nb2i	3
200904	1238.38	0.532934	4	2449.27	0.737397	1	xhNup98-Nb2i	3
200904	170.16	0.073228	4	1787.57	0.53818	1	xhNup98-Nb2i	3
200904	1758.61	0.756814	4	3035.77	0.913973	1	xhNup98-Nb2i	3
200904	564.77	0.243048	4	3017.21	0.908386	1	xhNup98-Nb2i	3
200904	291.02	0.12524	4	2554.8	0.769169	1	xhNup98-Nb2i	3
200904	498.17	0.214386	4	2305.89	0.69423	1	xhNup98-Nb2i	3
200904	1687.18	0.726075	4	2501.61	0.753155	1	xhNup98-Nb2i	3
200904	1654.92	0.712192	4	2396.03	0.721368	1	xhNup98-Nb2i	3
200904	797.44	0.343177	4	2199.68	0.662253	1	xhNup98-Nb2i	3
200904	1666.22	0.717055	4	1840.04	0.553977	1	xhNup98-Nb2i	3
200904	455.42	0.195989	4	2720.94	0.819188	1	xhNup98-Nb2i	4
200904	1051.18	0.452373	4	2889.32	0.869882	1	xhNup98-Nb2i	4
200904	847.68	0.364797	4	2467.83	0.742985	1	xhNup98-Nb2i	4
200904	450.86	0.194027	4	3161.17	0.951727	1	xhNup98-Nb2i	4
200904	2320.27	0.998524	4	2299.98	0.692451	1	xhNup98-Nb2i	4
200904	534.22	0.229901	4	1701.83	0.512367	1	xhNup98-Nb2i	4
200904	1597.79	0.687606	4	1641.18	0.494107	1	xhNup98-Nb2i	4
200904	237.28	0.102113	4	1790.42	0.539038	1	xhNup98-Nb2i	4
200904	1769.04	0.761303	4	2419.33	0.728383	1	xhNup98-Nb2i	4
200904	392.96	0.16911	4	2483.02	0.747558	1	xhNup98-Nb2i	4
200904	279	0.120067	4	2096.24	0.631111	1	xhNup98-Nb2i	4
200904	513.34	0.220915	4	2617.41	0.788019	1	xhNup98-Nb2i	4
200904	375.43	0.161566	4	2329.52	0.701344	1	xhNup98-Nb2i	4
200904	365.06	0.157103	4	2253.88	0.678571	1	xhNup98-Nb2i	4
200904	315.17	0.135633	4	2439.65	0.734501	1	xhNup98-Nb2i	4
200904	459.28	0.19765	4	2218.19	0.667826	1	xhNup98-Nb2i	4
200904	208.9	0.0898997	4	1936.86	0.583127	1	xhNup98-Nb2i	4
200904	719.22	0.309515	4	2763.95	0.832137	1	xhNup98-Nb2i	4
200904	133.47	0.0574386	4	2548.65	0.767317	1	xhNup98-Nb2i	4
200904	312.44	0.134458	4	1778	0.535299	1	xhNup98-Nb2i	4
200904	338.45	0.145651	4	1852.26	0.557656	1	xhNup98-Nb2i	4
200904	2254.36	0.970159	4	2104.75	0.633673	1	xhNup98-Nb2i	4
200904	481.35	0.207148	4	2031	0.611469	1	xhNup98-Nb2i	4
200904	206.78	0.0889874	4	2116.13	0.637099	1	xhNup98-Nb2i	4
200904	328.14	0.141214	4	3438.47	1.03521	1	xhNup98-Nb2i	4
200904	1756.21	0.755782	4	2249.22	0.677168	1	xhNup98-Nb2i	4
200904	133.61	0.0574988	4	1797.02	0.541025	1	xhNup98-Nb2i	4
[truncated: 5,042 more rows]
