# Supplementary material for: A checkpoint function for Nup98 in nuclear pore formation suggested by novel inhibitory nanobodies
Source: EMBO J. 2024 Apr 22;43(11):6. doi: 10.1038/s44318-024-00081-w (PMC11148069; doi:10.1038/s44318-024-00081-w)
Supplement: Supplementary file 9 — Source data Fig. 9 [file 44318_2024_81_MOESM9_ESM.zip › Fig9_trackingNb_xNup358-Nb1t.xlsx]

## Sheet: Sheet1
Experiment date	Mean_Ch_xNup358-Nb1t	Normalized_Ch_xNup358-Nb1t	ch_xNup358-Nb1t	Mean_Ch_xY-Nb1t	Normalized_Ch_xY-Nb1t	ch_xY-Nb1t	Inhibitory nanobody	# Nucleus	Average Mean Ch xNup358-Nb1t	Average Mean xY-Nb1t
210322	98.03	0.238285	3	4385.34	0.732765	2	Buffer	1	411.398	5984.65
210322	56.69	0.137799	3	4554.81	0.761083	2	Buffer	1
210322	196.21	0.476935	3	4720	0.788685	2	Buffer	1
210322	295.86	0.719158	3	5886.48	0.983597	2	Buffer	1
210322	292.94	0.71206	3	5975.74	0.998512	2	Buffer	1
210322	239.26	0.581578	3	5270.14	0.88061	2	Buffer	1
210322	61.33	0.149077	3	4839.27	0.808614	2	Buffer	1
210322	175.92	0.427615	3	5430.54	0.907412	2	Buffer	1
210322	186.18	0.452555	3	6016.77	1.00537	2	Buffer	1
210322	335.85	0.816363	3	5535.65	0.924975	2	Buffer	1
210322	118.28	0.287508	3	5307.97	0.886931	2	Buffer	1
210322	160.22	0.389453	3	5153.89	0.861186	2	Buffer	1
210322	178.66	0.434276	3	4984.7	0.832915	2	Buffer	1
210322	124.47	0.302554	3	5776.81	0.965272	2	Buffer	1
210322	241.31	0.586561	3	5302.62	0.886037	2	Buffer	1
210322	93.29	0.226764	3	5866.68	0.980289	2	Buffer	1
210322	86.85	0.21111	3	5358.27	0.895336	2	Buffer	1
210322	240.34	0.584204	3	5600.68	0.935842	2	Buffer	1
210322	324.53	0.788847	3	6938.99	1.15947	2	Buffer	1
210322	333.07	0.809606	3	5443	0.909494	2	Buffer	1
210322	122.53	0.297838	3	5370.33	0.897351	2	Buffer	1
210322	138.25	0.33605	3	5754.67	0.961572	2	Buffer	1
210322	302.24	0.734666	3	5507.1	0.920205	2	Buffer	1
210322	103.58	0.251776	3	5370.84	0.897437	2	Buffer	1
210322	340.95	0.82876	3	5516.91	0.921844	2	Buffer	1
210322	215.11	0.522876	3	5057.57	0.845091	2	Buffer	1
210322	158.09	0.384275	3	5329.29	0.890494	2	Buffer	1
210322	97.93	0.238042	3	6870.15	1.14796	2	Buffer	1
210322	233.51	0.567602	3	5169.83	0.863849	2	Buffer	1
210322	272.74	0.662959	3	5044.35	0.842882	2	Buffer	1
210322	221.46	0.538311	3	5191.66	0.867497	2	Buffer	1
210322	820.8	1.99515	3	5160.85	0.862348	2	Buffer	1
210322	209.71	0.50975	3	5729.39	0.957348	2	Buffer	1
210322	61.38	0.149199	3	4962.26	0.829165	2	Buffer	1
210322	183.54	0.446138	3	5572.11	0.931068	2	Buffer	1
210322	548.97	1.3344	3	4642.35	0.77571	2	Buffer	1
210322	181.24	0.440547	3	5201.17	0.869086	2	Buffer	1
210322	269	0.653869	3	5729.52	0.95737	2	Buffer	1
210322	73.56	0.178805	3	5078.12	0.848525	2	Buffer	1
210322	337.48	0.820325	3	5785.34	0.966697	2	Buffer	1
210322	321.74	0.782066	3	5754.97	0.961623	2	Buffer	1
210322	265.36	0.645021	3	5918.36	0.988924	2	Buffer	1
210322	273.17	0.664005	3	5145.19	0.859732	2	Buffer	1
210322	326.62	0.793928	3	5075.72	0.848124	2	Buffer	1
210322	324.77	0.789431	3	5175.94	0.86487	2	Buffer	1
210322	237.88	0.578224	3	5338.97	0.892111	2	Buffer	1
210322	307.55	0.747573	3	5628.06	0.940417	2	Buffer	1
210322	251.82	0.612108	3	5248.15	0.876936	2	Buffer	1
210322	336.05	0.816849	3	5864.27	0.979886	2	Buffer	1
210322	253.38	0.6159	3	5216.21	0.871599	2	Buffer	1
210322	263.06	0.63943	3	5057.03	0.845001	2	Buffer	1
210322	141.9	0.344922	3	5546.01	0.926707	2	Buffer	1
210322	272.09	0.661379	3	5454.91	0.911484	2	Buffer	1
210322	280.65	0.682187	3	5440.64	0.9091	2	Buffer	1
210322	237.05	0.576206	3	4849.71	0.810359	2	Buffer	1
210322	185.71	0.451412	3	5790.7	0.967593	2	Buffer	1
210322	209.39	0.508972	3	5356.88	0.895104	2	Buffer	1
210322	86.04	0.209141	3	5164.04	0.862882	2	Buffer	1
210322	218.55	0.531238	3	5237.21	0.875108	2	Buffer	1
210322	130.81	0.317965	3	4827.28	0.806611	2	Buffer	1
210322	364.07	0.884959	3	5178.22	0.865251	2	Buffer	1
210322	264.68	0.643368	3	5225.97	0.87323	2	Buffer	1
210322	546.6	1.32864	3	5257	0.878415	2	Buffer	1
210322	374.59	0.91053	3	5722.52	0.9562	2	Buffer	1
210322	164.53	0.399929	3	5748.41	0.960526	2	Buffer	1
210322	178.09	0.43289	3	5092.91	0.850996	2	Buffer	1
210322	236.79	0.575574	3	5629.76	0.940701	2	Buffer	1
210322	185.94	0.451971	3	4919.27	0.821982	2	Buffer	1
210322	532.95	1.29546	3	5422.98	0.906149	2	Buffer	1
210322	65.51	0.159238	3	5093.84	0.851152	2	Buffer	1
210322	520.24	1.26457	3	6516.53	1.08887	2	Buffer	1
210322	67.58	0.164269	3	5471.48	0.914253	2	Buffer	1
210322	53.42	0.12985	3	4371.36	0.730429	2	Buffer	1
210322	78.87	0.191712	3	5865.03	0.980013	2	Buffer	1
210322	170.55	0.414562	3	5387.9	0.900287	2	Buffer	1
210322	258.33	0.627933	3	5215.46	0.871474	2	Buffer	1
210322	255.82	0.621831	3	5427.68	0.906934	2	Buffer	1
210322	285.07	0.69293	3	4984.36	0.832858	2	Buffer	1
210322	361.48	0.878663	3	5930.38	0.990933	2	Buffer	1
210322	146.03	0.354961	3	5502.94	0.91951	2	Buffer	1
210322	286.52	0.696455	3	5681.54	0.949353	2	Buffer	1
210322	195.63	0.475525	3	5388.45	0.900379	2	Buffer	1
210322	438.34	1.06549	3	5709.58	0.954038	2	Buffer	1
210322	425.12	1.03336	3	5687.56	0.950359	2	Buffer	1
210322	136.17	0.330994	3	5134.91	0.858014	2	Buffer	1
210322	137.16	0.3334	3	5055.87	0.844807	2	Buffer	1
210322	237.61	0.577568	3	5840.67	0.975943	2	Buffer	1
210322	344.2	0.83666	3	5938.57	0.992301	2	Buffer	1
210322	193.76	0.47098	3	4884.76	0.816215	2	Buffer	1
210322	169.55	0.412132	3	4753.6	0.794299	2	Buffer	1
210322	394.27	0.958367	3	6007.08	1.00375	2	Buffer	1
210322	174.64	0.424504	3	4745.86	0.793006	2	Buffer	1
210322	3913.88	9.51362	3	10765.4	1.79883	2	Buffer	1
210322	342.94	0.833597	3	5462.4	0.912736	2	Buffer	1
210322	220.31	0.535516	3	5693.69	0.951383	2	Buffer	1
210322	319.09	0.775624	3	5587.14	0.933579	2	Buffer	1
210322	203.09	0.493659	3	4952.76	0.827578	2	Buffer	1
210322	544	1.32232	3	5190.42	0.867289	2	Buffer	1
210322	181.74	0.441762	3	5482.79	0.916143	2	Buffer	1
210322	272.16	0.66155	3	5543.39	0.926269	2	Buffer	1
210322	249.19	0.605716	3	5106.69	0.853299	2	Buffer	1
210322	295.71	0.718794	3	5200.06	0.8689	2	Buffer	1
210322	108	0.26252	3	5168.5	0.863627	2	Buffer	1
210322	371.03	0.901877	3	5923.7	0.989816	2	Buffer	1
210322	245.03	0.595604	3	5023.36	0.839375	2	Buffer	1
210322	329.45	0.800807	3	6080.96	1.01609	2	Buffer	1
210322	1660.24	4.03561	3	7738.71	1.29309	2	Buffer	1
210322	100.61	0.244557	3	5986.28	1.00027	2	Buffer	1
210322	99.35	0.241494	3	8348.14	1.39493	2	Buffer	1
210322	785.49	1.90932	3	6556.17	1.0955	2	Buffer	1
210322	596.31	1.44947	3	5833.41	0.974729	2	Buffer	1
210322	622.53	1.51321	3	6274.81	1.04848	2	Buffer	1
210322	638.64	1.55237	3	6909.7	1.15457	2	Buffer	1
210322	388.14	0.943467	3	6255.4	1.04524	2	Buffer	1
210322	776.38	1.88718	3	5268.76	0.88038	2	Buffer	1
210322	433.62	1.05402	3	6459.65	1.07937	2	Buffer	1
210322	403.7	0.981289	3	6500.52	1.0862	2	Buffer	1
210322	355.39	0.86386	3	5541.94	0.926026	2	Buffer	1
210322	546.58	1.32859	3	5663.18	0.946285	2	Buffer	1
210322	614.15	1.49284	3	6910.38	1.15468	2	Buffer	1
210322	414.81	1.00829	3	5327.42	0.890181	2	Buffer	1
210322	378.67	0.920448	3	6132.34	1.02468	2	Buffer	1
210322	86.19	0.209505	3	7093.19	1.18523	2	Buffer	1
210322	285.6	0.694219	3	5934.17	0.991566	2	Buffer	1
210322	116.53	0.283254	3	6890.99	1.15144	2	Buffer	1
210322	1051.02	2.55475	3	6662.9	1.11333	2	Buffer	1
210322	206.14	0.501072	3	5651.64	0.944357	2	Buffer	1
210322	350.73	0.852533	3	5914.8	0.988329	2	Buffer	1
210322	376.28	0.914638	3	6738.28	1.12593	2	Buffer	1
210322	145.61	0.35394	3	5543.9	0.926354	2	Buffer	1
210322	164.84	0.400683	3	5951.41	0.994447	2	Buffer	1
210322	216.55	0.526376	3	5660.92	0.945907	2	Buffer	1
210322	362.5	0.881143	3	6404.06	1.07008	2	Buffer	1
210322	296.29	0.720203	3	6146.22	1.027	2	Buffer	1
210322	333.94	0.811721	3	5390.31	0.90069	2	Buffer	1
210322	330.95	0.804453	3	5105.19	0.853048	2	Buffer	1
210322	323.51	0.786368	3	6044.67	1.01003	2	Buffer	1
210322	395.08	0.960336	3	6855.37	1.14549	2	Buffer	1
210322	193.14	0.469473	3	5460.93	0.91249	2	Buffer	1
210322	307.09	0.746455	3	5888.96	0.984012	2	Buffer	2
210322	241.7	0.587509	3	6059.38	1.01249	2	Buffer	2
210322	228.41	0.555205	3	6254.11	1.04503	2	Buffer	2
210322	308.61	0.75015	3	6138.79	1.02576	2	Buffer	2
210322	449.71	1.09313	3	5699.08	0.952284	2	Buffer	2
210322	160.71	0.390644	3	6357.84	1.06236	2	Buffer	2
210322	229.99	0.559045	3	5595.23	0.934931	2	Buffer	2
210322	359.97	0.874993	3	5891.94	0.984509	2	Buffer	2
210322	287.87	0.699737	3	5978.54	0.99898	2	Buffer	2
210322	201.47	0.489721	3	6098.08	1.01895	2	Buffer	2
210322	86.03	0.209116	3	5839.97	0.975826	2	Buffer	2
210322	387.63	0.942227	3	6069.8	1.01423	2	Buffer	2
210322	137.05	0.333133	3	5669.14	0.947281	2	Buffer	2
210322	177.67	0.431869	3	5676.81	0.948562	2	Buffer	2
210322	290.81	0.706883	3	5898.75	0.985647	2	Buffer	2
210322	326.81	0.794389	3	6204	1.03665	2	Buffer	2
210322	184.07	0.447426	3	7397.69	1.23611	2	Buffer	2
210322	154.68	0.375987	3	6362.7	1.06317	2	Buffer	2
210322	504.24	1.22568	3	5356.65	0.895066	2	Buffer	2
210322	350.54	0.852071	3	6256.77	1.04547	2	Buffer	2
210322	152.76	0.37132	3	6410.35	1.07113	2	Buffer	2
210322	204.8	0.497815	3	4999.27	0.835349	2	Buffer	2
210322	300.48	0.730388	3	5839.14	0.975687	2	Buffer	2
210322	52.48	0.127565	3	5581.55	0.932645	2	Buffer	2
210322	579.46	1.40852	3	6651.05	1.11135	2	Buffer	2
210322	318.56	0.774336	3	6970.92	1.1648	2	Buffer	2
210322	255.88	0.621977	3	6332.12	1.05806	2	Buffer	2
210322	90.52	0.22003	3	6367.81	1.06402	2	Buffer	2
210322	166.87	0.405617	3	5418.85	0.905459	2	Buffer	2
210322	418.37	1.01695	3	6022.19	1.00627	2	Buffer	2
210322	294.91	0.716849	3	6579.58	1.09941	2	Buffer	2
210322	429.91	1.045	3	6490.82	1.08458	2	Buffer	2
210322	716.19	1.74087	3	5639	0.942245	2	Buffer	2
210322	261.95	0.636732	3	5876.98	0.98201	2	Buffer	2
210322	154.11	0.374601	3	5554.36	0.928102	2	Buffer	2
210322	74.22	0.180409	3	5059.57	0.845425	2	Buffer	2
210322	412.02	1.00151	3	7145.03	1.19389	2	Buffer	2
210322	411.98	1.00142	3	5612.57	0.937828	2	Buffer	2
210322	382.84	0.930584	3	6350.48	1.06113	2	Buffer	2
210322	291.56	0.708706	3	5703.96	0.953099	2	Buffer	2
210322	246.22	0.598496	3	5443.25	0.909536	2	Buffer	2
210322	71.86	0.174673	3	5363.5	0.89621	2	Buffer	2
210322	102.85	0.250001	3	5336.18	0.891645	2	Buffer	2
210322	239.57	0.582332	3	5440.77	0.909122	2	Buffer	2
210322	499.42	1.21396	3	6419.36	1.07264	2	Buffer	2
210322	490.69	1.19274	3	5805.64	0.970089	2	Buffer	2
210322	216.19	0.525501	3	6477.74	1.08239	2	Buffer	2
210322	767.52	1.86564	3	6930.38	1.15803	2	Buffer	2
210322	176.88	0.429949	3	6064.85	1.0134	2	Buffer	2
210322	385.53	0.937122	3	6114.97	1.02178	2	Buffer	2
210322	360.18	0.875503	3	5893.76	0.984814	2	Buffer	2
210322	230.8	0.561014	3	5947.27	0.993755	2	Buffer	2
210322	173.82	0.422511	3	5612.82	0.93787	2	Buffer	2
210322	373.4	0.907638	3	6339.12	1.05923	2	Buffer	2
210322	369.35	0.897793	3	6347.59	1.06065	2	Buffer	2
210322	173.41	0.421514	3	4890.53	0.81718	2	Buffer	2
210322	382.72	0.930292	3	7812.43	1.30541	2	Buffer	2
210322	331.68	0.806227	3	6515.28	1.08867	2	Buffer	2
210322	405.53	0.985737	3	5686.93	0.950253	2	Buffer	2
210322	449	1.0914	3	5535.74	0.92499	2	Buffer	2
210322	230.26	0.559702	3	6037.64	1.00886	2	Buffer	2
210322	266.75	0.648399	3	5966.62	0.996988	2	Buffer	2
210322	655.33	1.59294	3	5237.42	0.875143	2	Buffer	2
210322	89.31	0.217089	3	6218.34	1.03905	2	Buffer	2
210322	685.63	1.66659	3	5003.17	0.836001	2	Buffer	2
210322	354.67	0.86211	3	5932.9	0.991354	2	Buffer	2
210322	383.58	0.932382	3	5385.15	0.899828	2	Buffer	2
210322	211.07	0.513056	3	6443.42	1.07666	2	Buffer	2
210322	440.68	1.07118	3	5655.68	0.945032	2	Buffer	2
210322	276.56	0.672245	3	5765.24	0.963339	2	Buffer	2
210322	331.25	0.805182	3	5621.7	0.939354	2	Buffer	2
210322	305.84	0.743417	3	6024.44	1.00665	2	Buffer	2
210322	245.62	0.597038	3	5354.74	0.894746	2	Buffer	2
210322	348.67	0.847525	3	5700.87	0.952583	2	Buffer	2
210322	692.29	1.68278	3	6380.76	1.06619	2	Buffer	2
210322	274.41	0.667019	3	5733.56	0.958045	2	Buffer	2
210322	799.88	1.9443	3	5500.62	0.919122	2	Buffer	2
210322	534.35	1.29886	3	5790	0.967476	2	Buffer	2
210322	499.74	1.21474	3	6008.66	1.00401	2	Buffer	2
210322	93.79	0.227979	3	5038.87	0.841966	2	Buffer	2
210322	338.2	0.822076	3	5830.4	0.974226	2	Buffer	2
210322	127.19	0.309166	3	5859.75	0.979131	2	Buffer	2
210322	567.97	1.38059	3	4827.48	0.806644	2	Buffer	2
210322	689.16	1.67517	3	7244.23	1.21047	2	Buffer	2
210322	229.28	0.55732	3	5907.41	0.987094	2	Buffer	2
210322	298.55	0.725697	3	6467.98	1.08076	2	Buffer	2
210322	135.97	0.330507	3	5484.38	0.916409	2	Buffer	2
210322	570.32	1.3863	3	5675.62	0.948364	2	Buffer	2
210322	355.54	0.864225	3	5491.25	0.917556	2	Buffer	2
210322	252.77	0.614418	3	5722.87	0.956259	2	Buffer	2
210322	190.54	0.463153	3	5320.17	0.88897	2	Buffer	2
210322	301.99	0.734059	3	6630.16	1.10786	2	Buffer	2
210322	88.8	0.21585	3	4817.29	0.804942	2	Buffer	2
210322	200.32	0.486925	3	6260.41	1.04608	2	Buffer	2
210322	248.47	0.603965	3	6649.41	1.11108	2	Buffer	2
210322	273.08	0.663786	3	5866.2	0.980208	2	Buffer	2
210322	225.74	0.548715	3	6105.63	1.02022	2	Buffer	2
210322	108.61	0.264002	3	4871.26	0.81396	2	Buffer	2
210322	343.75	0.835566	3	6862.64	1.14671	2	Buffer	2
210322	83.1	0.201994	3	4964.72	0.829576	2	Buffer	2
210322	86.97	0.211401	3	5969.33	0.997441	2	Buffer	2
210322	347.27	0.844122	3	5431.78	0.907619	2	Buffer	2
210322	237.94	0.57837	3	6155.88	1.02861	2	Buffer	2
210322	398.48	0.9686	3	6440.77	1.07622	2	Buffer	2
210322	599.2	1.4565	3	7314.76	1.22225	2	Buffer	2
210322	168.03	0.408437	3	5644.84	0.94322	2	Buffer	2
210322	117.77	0.286268	3	5727.74	0.957073	2	Buffer	2
210322	660.64	1.60584	3	6459.59	1.07936	2	Buffer	2
210322	273.96	0.665925	3	5851.96	0.977829	2	Buffer	2
210322	205.32	0.499079	3	6033.55	1.00817	2	Buffer	2
210322	158.31	0.38481	3	6599.02	1.10266	2	Buffer	2
210322	249.88	0.607393	3	5909.71	0.987479	2	Buffer	2
210322	199.91	0.485929	3	5999.21	1.00243	2	Buffer	2
210322	69.47	0.168863	3	5205.06	0.869736	2	Buffer	2
210322	467.49	1.13635	3	5373.44	0.897871	2	Buffer	2
210322	195.6	0.475452	3	5523	0.922862	2	Buffer	2
210322	377.46	0.917506	3	5386.7	0.900087	2	Buffer	2
210322	514.99	1.25181	3	6027.61	1.00718	2	Buffer	2
210322	182.1	0.442637	3	5400.99	0.902475	2	Buffer	2
210322	320.11	0.778104	3	6065.26	1.01347	2	Buffer	2
210322	73.67	0.179072	3	5764.27	0.963177	2	Buffer	2
210322	274.1	0.666265	3	6026.69	1.00703	2	Buffer	2
210322	151.72	0.368792	3	6393.72	1.06835	2	Buffer	2
210322	189.53	0.460698	3	4976.47	0.83154	2	Buffer	2
210322	519.41	1.26255	3	5642.5	0.942829	2	Buffer	2
210322	216.55	0.526376	3	6034.94	1.0084	2	Buffer	2
210322	215.42	0.52363	3	6459.48	1.07934	2	Buffer	2
210322	159.62	0.387994	3	5764.91	0.963283	2	Buffer	2
210322	254.28	0.618088	3	5614.51	0.938152	2	Buffer	2
210322	433.75	1.05433	3	6483.78	1.0834	2	Buffer	2
210322	131.23	0.318986	3	5785.13	0.966662	2	Buffer	2
210322	244.79	0.59502	3	6256.02	1.04535	2	Buffer	2
210322	342.23	0.831871	3	6319.43	1.05594	2	Buffer	2
210322	638.7	1.55251	3	5284.96	0.883087	2	Buffer	2
210322	326.12	0.792712	3	6244.03	1.04334	2	Buffer	2
210322	190.91	0.464052	3	5924.43	0.989938	2	Buffer	2
210322	410.29	0.997307	3	6159.09	1.02915	2	Buffer	2
210322	628.06	1.52665	3	5550.59	0.927472	2	Buffer	2
210322	71.44	0.173652	3	5356.31	0.895009	2	Buffer	2
210322	137.34	0.333838	3	6310.39	1.05443	2	Buffer	2
210322	139.56	0.339234	3	6771.16	1.13142	2	Buffer	2
210322	343.8	0.835688	3	6085.72	1.01689	2	Buffer	2
210322	97.89	0.237945	3	6107.57	1.02054	2	Buffer	2
210322	239.85	0.583013	3	5988.75	1.00069	2	Buffer	2
210322	440.32	1.0703	3	6985.63	1.16726	2	Buffer	2
210322	250.62	0.609192	3	5568.27	0.930426	2	Buffer	2
210322	708.73	1.72274	3	6041.77	1.00955	2	Buffer	2
210322	306.42	0.744827	3	5832.03	0.974499	2	Buffer	2
210322	271.59	0.660164	3	5947.49	0.993792	2	Buffer	2
210322	399.64	0.97142	3	6381.5	1.06631	2	Buffer	2
210322	644.88	1.56753	3	6387.08	1.06724	2	Buffer	2
210322	717.48	1.74401	3	6979.54	1.16624	2	Buffer	2
210322	360.35	0.875916	3	6568.71	1.09759	2	Buffer	2
210322	118.25	0.287435	3	6176.31	1.03203	2	Buffer	2
210322	100.5	0.244289	3	5290.96	0.884089	2	Buffer	2
210322	643.33	1.56377	3	6130.07	1.0243	2	Buffer	2
210322	264.93	0.643975	3	5421.63	0.905923	2	Buffer	2
210322	466.86	1.13481	3	5698.6	0.952203	2	Buffer	2
210322	583.35	1.41797	3	6031.89	1.00789	2	Buffer	2
210322	163.63	0.397742	3	5326.8	0.890078	2	Buffer	2
210322	262.56	0.638215	3	6707.24	1.12074	2	Buffer	2
210322	79.81	0.193997	3	5343.21	0.89282	2	Buffer	2
210322	233.17	0.566775	3	5767.14	0.963656	2	Buffer	2
210322	779.77	1.89542	3	7027.18	1.1742	2	Buffer	2
210322	302.08	0.734277	3	6009.11	1.00409	2	Buffer	2
210322	264.03	0.641788	3	6101.35	1.0195	2	Buffer	2
210322	496.54	1.20696	3	6097.05	1.01878	2	Buffer	2
210322	491.6	1.19495	3	6505.55	1.08704	2	Buffer	2
210322	592.31	1.43975	3	6351.16	1.06124	2	Buffer	2
210322	288.42	0.701073	3	6384.87	1.06688	2	Buffer	2
210322	430.1	1.04546	3	5772.3	0.964518	2	Buffer	2
210322	290.96	0.707248	3	5569.32	0.930601	2	Buffer	2
210322	672.8	1.6354	3	5608.73	0.937187	2	Buffer	2
210322	101.4	0.246477	3	6554.58	1.09523	2	Buffer	2
210322	524	1.27371	3	5406.48	0.903392	2	Buffer	2
210322	470.43	1.14349	3	5485.8	0.916646	2	Buffer	2
210322	370.14	0.899713	3	6422.17	1.07311	2	Buffer	2
210322	225.12	0.547208	3	5976.97	0.998717	2	Buffer	2
210322	373.54	0.907978	3	6254.9	1.04516	2	Buffer	2
210322	463.42	1.12645	3	6319.69	1.05598	2	Buffer	2
210322	114.18	0.277542	3	5464.32	0.913057	2	Buffer	2
210322	2082.86	5.06289	3	8433.57	1.4092	2	Buffer	2
210322	466.08	1.13292	3	6200.74	1.03611	2	Buffer	2
210322	425.85	1.03513	3	6169.1	1.03082	2	Buffer	2
210322	412.85	1.00353	3	6473.35	1.08166	2	Buffer	2
210322	625.44	1.52028	3	6851.71	1.14488	2	Buffer	2
210322	186.53	0.453406	3	5625.84	0.940046	2	Buffer	2
210322	318.45	0.774069	3	6208.94	1.03748	2	Buffer	2
210322	333.98	0.811818	3	6199.77	1.03595	2	Buffer	2
210322	367.36	0.892956	3	5860.72	0.979293	2	Buffer	2
210322	291.77	0.709216	3	6232.17	1.04136	2	Buffer	2
210322	2388.4	5.80557	3	9838.91	1.64403	2	Buffer	2
210322	1463.02	3.55622	3	7535.76	1.25918	2	Buffer	2
210322	588.74	1.43107	3	6581.58	1.09974	2	Buffer	2
210322	534.22	1.29855	3	5753.39	0.961359	2	Buffer	2
210322	361.9	0.879684	3	5801.41	0.969382	2	Buffer	2
210322	66.7	0.16213	3	4955.19	0.827984	2	Buffer	2
210322	644.9	1.56758	3	5840.52	0.975917	2	Buffer	2
210322	286.12	0.695483	3	6047.41	1.01049	2	Buffer	2
210322	331.18	0.805012	3	5704.8	0.953239	2	Buffer	2
210322	386	0.938265	3	5940.7	0.992657	2	Buffer	2
210322	615.65	1.49648	3	5951.72	0.994498	2	Buffer	2
210322	184.33	0.448058	3	5131.18	0.857391	2	Buffer	2
210322	994.54	2.41747	3	4920.56	0.822197	2	Buffer	2
210322	430.63	1.04675	3	5723.89	0.956429	2	Buffer	2
210322	182.85	0.44446	3	4902.56	0.81919	2	Buffer	2
210322	216.15	0.525404	3	5274.51	0.88134	2	Buffer	2
210322	116.11	0.282233	3	5558.39	0.928775	2	Buffer	2
210322	472.64	1.14886	3	7278.88	1.21626	2	Buffer	2
210322	721.67	1.75419	3	6675.72	1.11547	2	Buffer	2
210322	542.6	1.31892	3	6685.21	1.11706	2	Buffer	2
210322	432.92	1.05232	3	6006.05	1.00358	2	Buffer	2
210322	468.9	1.13977	3	5638.81	0.942213	2	Buffer	2
210322	475.94	1.15689	3	5666.13	0.946778	2	Buffer	2
210322	66.16	0.160818	3	4904.88	0.819577	2	Buffer	2
210322	622.49	1.51311	3	6340.78	1.05951	2	Buffer	2
210322	570.63	1.38705	3	6421.29	1.07296	2	Buffer	2
210322	126.14	0.306613	3	5721.81	0.956082	2	Buffer	2
210322	328.32	0.79806	3	6449.73	1.07771	2	Buffer	2
210322	275.47	0.669595	3	6356.74	1.06217	2	Buffer	2
210322	463.11	1.1257	3	5189.89	0.867201	2	Buffer	2
210322	428.96	1.04269	3	5262.91	0.879402	2	Buffer	2
210322	500.32	1.21615	3	5793.1	0.967994	2	Buffer	2
210322	398.97	0.969792	3	5572.49	0.931131	2	Buffer	2
210322	127.73	0.310478	3	6026.91	1.00706	2	Buffer	2
210322	335.42	0.815318	3	6686	1.11719	2	Buffer	2
210322	562.53	1.36736	3	5776.86	0.96528	2	Buffer	2
210322	133.89	0.325452	3	5089.35	0.850401	2	Buffer	2
210322	81.75	0.198713	3	5182.62	0.865986	2	Buffer	2
210322	155	0.376764	3	5592.18	0.934421	2	Buffer	2
210322	416.88	1.01333	3	5412.04	0.904321	2	Buffer	2
210322	249.32	0.606032	3	5596.55	0.935151	2	Buffer	2
210322	643.28	1.56365	3	6049.56	1.01085	2	Buffer	2
210322	164.06	0.398787	3	5501.41	0.919254	2	Buffer	2
210322	770.01	1.87169	3	6926.04	1.1573	2	Buffer	2
210322	469.44	1.14109	3	5873.26	0.981388	2	Buffer	2
210322	279.84	0.680218	3	5559.04	0.928884	2	Buffer	2
210322	78.98	0.19198	3	5877.02	0.982016	2	Buffer	2
210322	188.43	0.458024	3	5405.2	0.903178	2	Buffer	2
210322	237.85	0.578151	3	5304.42	0.886338	2	Buffer	3
210322	529.48	1.28703	3	7357.36	1.22937	2	Buffer	3
210322	351.51	0.854429	3	6280.77	1.04948	2	Buffer	3
210322	206.73	0.502506	3	6342.45	1.05979	2	Buffer	3
210322	318.7	0.774676	3	5654.05	0.944759	2	Buffer	3
210322	467.96	1.13749	3	5798.62	0.968916	2	Buffer	3
210322	255.81	0.621807	3	5757.79	0.962094	2	Buffer	3
210322	291.38	0.708268	3	6130.64	1.02439	2	Buffer	3
210322	221.9	0.539381	3	5923.55	0.989791	2	Buffer	3
210322	544.12	1.32261	3	5432.26	0.9077	2	Buffer	3
210322	74.87	0.181989	3	7973.9	1.33239	2	Buffer	3
210322	471.19	1.14534	3	5180.23	0.865587	2	Buffer	3
210322	448.27	1.08963	3	5910.46	0.987604	2	Buffer	3
210322	86.21	0.209554	3	5415.54	0.904906	2	Buffer	3
210322	601.29	1.46158	3	6238.94	1.04249	2	Buffer	3
210322	310.57	0.754914	3	5393.98	0.901303	2	Buffer	3
210322	315.34	0.766509	3	6425.37	1.07364	2	Buffer	3
210322	825.76	2.00721	3	5593.56	0.934652	2	Buffer	3
210322	797.42	1.93832	3	6072.55	1.01469	2	Buffer	3
210322	103.46	0.251484	3	4748.93	0.793519	2	Buffer	3
210322	240.86	0.585468	3	5841.7	0.976115	2	Buffer	3
210322	264.91	0.643927	3	5909.04	0.987367	2	Buffer	3
210322	154.56	0.375695	3	5561.15	0.929236	2	Buffer	3
210322	245.98	0.597913	3	6117.91	1.02227	2	Buffer	3
210322	322.66	0.784302	3	5399.39	0.902207	2	Buffer	3
210322	308.21	0.749178	3	5363.34	0.896183	2	Buffer	3
210322	266.74	0.648375	3	5750.85	0.960934	2	Buffer	3
210322	581.47	1.4134	3	7105	1.1872	2	Buffer	3
210322	221.84	0.539235	3	5582.55	0.932812	2	Buffer	3
210322	335.79	0.816218	3	5381.95	0.899293	2	Buffer	3
210322	667.67	1.62293	3	6522.32	1.08984	2	Buffer	3
210322	46.47	0.112956	3	4588.15	0.766654	2	Buffer	3
210322	508.94	1.2371	3	6146.03	1.02697	2	Buffer	3
210322	472.74	1.14911	3	6973.52	1.16524	2	Buffer	3
210322	649.22	1.57808	3	5544.12	0.926391	2	Buffer	3
210322	2330.31	5.66437	3	8778.01	1.46676	2	Buffer	3
210322	469.19	1.14048	3	5816.86	0.971964	2	Buffer	3
210322	346.29	0.84174	3	5911.71	0.987813	2	Buffer	3
210322	315.85	0.767749	3	5879.54	0.982437	2	Buffer	3
210322	232.74	0.56573	3	5561.41	0.92928	2	Buffer	3
210322	325.34	0.790816	3	5753.66	0.961404	2	Buffer	3
210322	649.48	1.57872	3	7002.02	1.17	2	Buffer	3
210322	270.71	0.658025	3	5933.64	0.991477	2	Buffer	3
210322	119.61	0.290741	3	6153.88	1.02828	2	Buffer	3
210322	430.32	1.046	3	6148.9	1.02745	2	Buffer	3
210322	586.4	1.42538	3	5776.45	0.965212	2	Buffer	3
210322	354.65	0.862061	3	6207.32	1.03721	2	Buffer	3
210322	271.87	0.660845	3	6108.67	1.02072	2	Buffer	3
210322	263.15	0.639649	3	6086.05	1.01694	2	Buffer	3
210322	112.23	0.272802	3	5695.39	0.951667	2	Buffer	3
210322	105.89	0.257391	3	6165.92	1.03029	2	Buffer	3
210322	471.06	1.14502	3	5466.44	0.913411	2	Buffer	3
210322	433.77	1.05438	3	6308.74	1.05415	2	Buffer	3
210322	196.76	0.478272	3	5974.58	0.998318	2	Buffer	3
210322	361.66	0.879101	3	7536.88	1.25937	2	Buffer	3
210322	408.09	0.99196	3	5822.33	0.972878	2	Buffer	3
210322	312.53	0.759679	3	5779.53	0.965726	2	Buffer	3
210322	453.21	1.10163	3	5879.06	0.982357	2	Buffer	3
210322	448.51	1.09021	3	5195	0.868055	2	Buffer	3
210322	478.18	1.16233	3	6667.54	1.11411	2	Buffer	3
210322	461.29	1.12128	3	6167.47	1.03055	2	Buffer	3
210322	89.09	0.216554	3	7040.26	1.17639	2	Buffer	3
210322	486.61	1.18282	3	6433.44	1.07499	2	Buffer	3
210322	559.78	1.36068	3	6585.72	1.10044	2	Buffer	3
210322	202.19	0.491471	3	5781.5	0.966056	2	Buffer	3
210322	418.47	1.01719	3	5308.02	0.88694	2	Buffer	3
210322	367.03	0.892154	3	6183.6	1.03324	2	Buffer	3
210322	56.4	0.137094	3	6203.73	1.03661	2	Buffer	3
210322	394.43	0.958756	3	5701.04	0.952611	2	Buffer	3
210322	153.51	0.373143	3	5118.26	0.855232	2	Buffer	3
210322	698.09	1.69687	3	6832.45	1.14166	2	Buffer	3
210322	398.78	0.96933	3	5657.53	0.945341	2	Buffer	3
210322	204.57	0.497256	3	5940.87	0.992685	2	Buffer	3
210322	288.54	0.701365	3	6309.16	1.05422	2	Buffer	3
210322	80.46	0.195577	3	5881.74	0.982805	2	Buffer	3
210322	208	0.505593	3	4633.17	0.774176	2	Buffer	3
210322	576.08	1.4003	3	6378.82	1.06586	2	Buffer	3
210322	306.97	0.746164	3	6138.12	1.02564	2	Buffer	3
210322	64.97	0.157925	3	5112.28	0.854233	2	Buffer	3
210322	607.36	1.47633	3	6134.51	1.02504	2	Buffer	3
210322	839.95	2.0417	3	8585.18	1.43453	2	Buffer	3
210322	581.57	1.41364	3	6670.66	1.11463	2	Buffer	3
210322	780.23	1.89653	3	5481.06	0.915854	2	Buffer	3
210322	646.25	1.57086	3	5791.13	0.967665	2	Buffer	3
210322	379.06	0.921396	3	7123.97	1.19037	2	Buffer	3
210322	766.51	1.86318	3	6296.81	1.05216	2	Buffer	3
210322	373.04	0.906762	3	5262.76	0.879377	2	Buffer	3
210322	680.39	1.65385	3	7180.68	1.19985	2	Buffer	3
210322	578.06	1.40511	3	6608.1	1.10418	2	Buffer	3
210322	78.26	0.19023	3	5530	0.924031	2	Buffer	3
210322	445.43	1.08272	3	5905.47	0.98677	2	Buffer	3
210322	647.54	1.574	3	5974.31	0.998273	2	Buffer	3
210322	554.42	1.34765	3	6365.98	1.06372	2	Buffer	3
210322	378.29	0.919524	3	5516.59	0.921791	2	Buffer	3
210322	811.12	1.97162	3	6626.5	1.10725	2	Buffer	3
210322	492.85	1.19799	3	7057.78	1.17931	2	Buffer	3
210322	486.94	1.18362	3	6554.47	1.09521	2	Buffer	3
210322	350.15	0.851123	3	6418.43	1.07248	2	Buffer	3
210322	357.47	0.868916	3	6375.12	1.06525	2	Buffer	3
210322	369.61	0.898425	3	6154.84	1.02844	2	Buffer	3
210322	881.22	2.14201	3	5458.76	0.912128	2	Buffer	3
210322	411.3	0.999763	3	7752.78	1.29545	2	Buffer	3
210322	91.36	0.222072	3	5982.67	0.99967	2	Buffer	3
210322	438.9	1.06685	3	5701.49	0.952686	2	Buffer	3
210322	321.21	0.780777	3	6434.67	1.0752	2	Buffer	3
210322	198.13	0.481602	3	6359.91	1.0627	2	Buffer	3
210322	746.69	1.81501	3	5871.56	0.981104	2	Buffer	3
210322	976.5	2.37362	3	6316.68	1.05548	2	Buffer	3
210322	370.34	0.900199	3	5967.61	0.997153	2	Buffer	3
210322	76.21	0.185247	3	5515.87	0.92167	2	Buffer	3
210322	61.08	0.148469	3	5819.64	0.972429	2	Buffer	3
210322	386.47	0.939407	3	6428.4	1.07415	2	Buffer	3
210322	400.67	0.973924	3	5424.44	0.906393	2	Buffer	3
210322	500.04	1.21547	3	6216.73	1.03878	2	Buffer	3
210322	1088.51	2.64588	3	6886.23	1.15065	2	Buffer	3
210322	912.48	2.218	3	7516.33	1.25594	2	Buffer	3
210322	79.69	0.193706	3	6180.96	1.0328	2	Buffer	3
210322	342.56	0.832674	3	5535.06	0.924877	2	Buffer	3
210322	695.31	1.69012	3	5795.86	0.968455	2	Buffer	3
210322	615.06	1.49505	3	6213.58	1.03825	2	Buffer	3
210322	647.81	1.57466	3	6669.14	1.11438	2	Buffer	3
210322	457.46	1.11197	3	5490.64	0.917455	2	Buffer	3
210322	449.49	1.09259	3	6373.48	1.06497	2	Buffer	3
210322	683.28	1.66087	3	8393.89	1.40257	2	Buffer	3
210322	512.72	1.24629	3	7675.89	1.2826	2	Buffer	3
210322	300.33	0.730024	3	5770.42	0.964204	2	Buffer	3
210322	950.23	2.30976	3	6300.3	1.05274	2	Buffer	3
210322	376.46	0.915076	3	5673.46	0.948003	2	Buffer	3
210322	427.23	1.03848	3	7292.83	1.21859	2	Buffer	3
210322	555.11	1.34933	3	6486.48	1.08385	2	Buffer	3
210322	525.95	1.27845	3	5720.42	0.955849	2	Buffer	3
210322	229.01	0.556663	3	5656.64	0.945192	2	Buffer	3
210322	77.18	0.187604	3	6654.24	1.11189	2	Buffer	3
210322	277.88	0.675453	3	5908.44	0.987267	2	Buffer	3
210322	447.45	1.08763	3	5958.71	0.995666	2	Buffer	3
210322	749.33	1.82142	3	5951.33	0.994433	2	Buffer	3
210322	889.26	2.16156	3	5154.94	0.861361	2	Buffer	3
210322	391.83	0.952436	3	6800.61	1.13634	2	Buffer	3
210322	223.6	0.543513	3	6276.47	1.04876	2	Buffer	3
210322	811.15	1.97169	3	6052.52	1.01134	2	Buffer	3
210322	327.1	0.795094	3	6890.07	1.15129	2	Buffer	3
210322	186.35	0.452968	3	5140	0.858865	2	Buffer	3
210322	54.82	0.133253	3	4873.05	0.814259	2	Buffer	3
210322	419	1.01848	3	6287.69	1.05064	2	Buffer	3
210322	857.61	2.08463	3	5254.2	0.877947	2	Buffer	3
210322	269.91	0.65608	3	6055.73	1.01188	2	Buffer	3
210322	180.63	0.439064	3	5330.75	0.890738	2	Buffer	3
210322	456.41	1.10941	3	6003.25	1.00311	2	Buffer	3
210322	154.55	0.375671	3	5889.98	0.984182	2	Buffer	3
210322	74.3	0.180604	3	5465.2	0.913204	2	Buffer	3
210322	294.56	0.715998	3	5817.86	0.972131	2	Buffer	3
210322	372.9	0.906422	3	5350.3	0.894005	2	Buffer	3
210322	893.92	2.17289	3	5858.31	0.97889	2	Buffer	3
210322	91.19	0.221659	3	4786.97	0.799875	2	Buffer	3
210322	357.29	0.868478	3	5720.4	0.955846	2	Buffer	3
210322	551.84	1.34138	3	5786.66	0.966918	2	Buffer	3
210322	576.83	1.40212	3	7383.91	1.23381	2	Buffer	3
210322	258.93	0.629391	3	6102.33	1.01966	2	Buffer	3
210322	620.07	1.50723	3	5376.67	0.898411	2	Buffer	3
210322	767.93	1.86664	3	7147.65	1.19433	2	Buffer	3
210322	255.26	0.62047	3	5941.53	0.992796	2	Buffer	3
210322	413.04	1.00399	3	5538.86	0.925512	2	Buffer	3
210322	401.93	0.976987	3	8110.08	1.35515	2	Buffer	3
210322	644.46	1.56651	3	5482.49	0.916093	2	Buffer	3
210322	228.27	0.554865	3	7477.78	1.24949	2	Buffer	3
210322	1125.42	2.7356	3	5875.38	0.981742	2	Buffer	3
210322	453.26	1.10176	3	5817.23	0.972026	2	Buffer	3
210322	515.8	1.25377	3	6805.07	1.13709	2	Buffer	3
210322	579.99	1.4098	3	6883.07	1.15012	2	Buffer	3
210322	450.59	1.09527	3	5656.84	0.945226	2	Buffer	3
210322	141.73	0.344508	3	7235.45	1.209	2	Buffer	3
210322	60.23	0.146403	3	4806.71	0.803174	2	Buffer	3
210322	368.68	0.896164	3	5904.86	0.986668	2	Buffer	3
210322	114.74	0.278903	3	6646.24	1.11055	2	Buffer	3
210322	55.8	0.135635	3	5126.09	0.85654	2	Buffer	3
210322	393.7	0.956982	3	6103.25	1.01982	2	Buffer	3
210322	486.98	1.18372	3	6505.22	1.08699	2	Buffer	3
210322	709.26	1.72403	3	5992.88	1.00138	2	Buffer	3
210322	136.63	0.332112	3	5348.44	0.893694	2	Buffer	3
210322	835.82	2.03166	3	6488.59	1.08421	2	Buffer	3
210322	694.08	1.68713	3	5863.86	0.979817	2	Buffer	3
210322	585.49	1.42317	3	5192.56	0.867647	2	Buffer	3
210322	530.48	1.28946	3	6220.44	1.0394	2	Buffer	3
210322	651.5	1.58363	3	7764.32	1.29737	2	Buffer	3
210322	181.24	0.440547	3	5746.19	0.960155	2	Buffer	3
210322	302.92	0.736319	3	6949.15	1.16116	2	Buffer	3
210322	437.97	1.06459	3	5883.72	0.983136	2	Buffer	3
210322	498.03	1.21058	3	6915.78	1.15559	2	Buffer	3
210322	193.28	0.469813	3	6178.78	1.03244	2	Buffer	3
210322	332.65	0.808585	3	6842.06	1.14327	2	Buffer	3
210322	88.74	0.215704	3	6167.12	1.03049	2	Buffer	3
210322	157.93	0.383886	3	5573.61	0.931318	2	Buffer	3
210322	383.62	0.93248	3	7269.97	1.21477	2	Buffer	3
210322	520.77	1.26586	3	6230.11	1.04102	2	Buffer	3
210322	86.03	0.209116	3	4633.82	0.774285	2	Buffer	3
210322	536.89	1.30504	3	6380.87	1.06621	2	Buffer	3
210322	369.89	0.899106	3	6973.98	1.16531	2	Buffer	3
210322	503.17	1.22307	3	6629.39	1.10773	2	Buffer	3
210322	572.61	1.39186	3	7609.22	1.27146	2	Buffer	3
210322	313.22	0.761356	3	5876.96	0.982006	2	Buffer	3
210322	296.4	0.720471	3	6779.9	1.13288	2	Buffer	3
210322	80.82	0.196452	3	5729.26	0.957327	2	Buffer	3
210322	104.36	0.253672	3	5402.81	0.902779	2	Buffer	3
210322	92.53	0.224916	3	4773.81	0.797676	2	Buffer	3
210322	416.78	1.01308	3	6471.82	1.0814	2	Buffer	3
210322	572.49	1.39157	3	5814.55	0.971578	2	Buffer	3
210322	307.96	0.74857	3	6057.76	1.01222	2	Buffer	3
210322	105.69	0.256905	3	5219.12	0.872085	2	Buffer	3
210322	216.06	0.525185	3	6154.86	1.02844	2	Buffer	3
210322	192.12	0.466993	3	6545.37	1.09369	2	Buffer	3
210322	196.54	0.477737	3	5911.51	0.987779	2	Buffer	3
210322	99.94	0.242928	3	5916.74	0.988653	2	Buffer	3
210322	394.97	0.960069	3	5743.65	0.959731	2	Buffer	3
210322	250.3	0.608414	3	6235.02	1.04184	2	Buffer	3
210322	394.79	0.959631	3	7097.92	1.18602	2	Buffer	3
210322	175.19	0.425841	3	7027.46	1.17425	2	Buffer	3
210322	233.47	0.567504	3	6209.04	1.0375	2	Buffer	3
210322	209.53	0.509313	3	6040.17	1.00928	2	Buffer	3
210322	359.16	0.873024	3	6364.66	1.0635	2	Buffer	3
210322	69.2	0.168207	3	6069.98	1.01426	2	Buffer	3
210322	81.7	0.198591	3	6638.58	1.10927	2	Buffer	3
210322	89.26	0.216968	3	4852.9	0.810892	2	Buffer	3
210322	411.74	1.00083	3	6130.54	1.02438	2	Buffer	3
210322	294.89	0.7168	3	5990.74	1.00102	2	Buffer	3
210322	234.02	0.568841	3	5574.18	0.931414	2	Buffer	3
210322	89.71	0.218062	3	7370.62	1.23159	2	Buffer	3
210322	318.71	0.7747	3	6651.21	1.11138	2	Buffer	3
210322	514.52	1.25066	3	6716.22	1.12224	2	Buffer	3
210322	642.36	1.56141	3	6514.51	1.08854	2	Buffer	3
210322	243.71	0.592395	3	6265.52	1.04693	2	Buffer	3
210322	556.32	1.35227	3	6676.7	1.11564	2	Buffer	3
210322	294.78	0.716533	3	6127.2	1.02382	2	Buffer	3
210322	139.19	0.338334	3	5378.76	0.89876	2	Buffer	3
210322	345.19	0.839066	3	6751.14	1.12808	2	Buffer	3
210322	541.56	1.31639	3	6391.49	1.06798	2	Buffer	3
210322	262.67	0.638482	3	5572.07	0.931061	2	Buffer	3
210322	345.21	0.839115	3	6404.3	1.07012	2	Buffer	3
210322	455.05	1.10611	3	5741.18	0.959318	2	Buffer	3
210322	78.29	0.190302	3	5032.87	0.840964	2	Buffer	3
210322	490.06	1.19121	3	5616.66	0.938512	2	Buffer	3
210322	584.91	1.42176	3	7054.05	1.17869	2	Buffer	3
210322	243.75	0.592492	3	6030.64	1.00769	2	Buffer	3
210322	391.4	0.951391	3	6012.22	1.00461	2	Buffer	3
210322	331	0.804574	3	6316.75	1.05549	2	Buffer	3
210322	389.25	0.946165	3	6911.66	1.1549	2	Buffer	3
210322	265.36	0.645021	3	6203.85	1.03663	2	Buffer	3
210322	197.86	0.480946	3	5942.92	0.993028	2	Buffer	3
210322	383.74	0.932771	3	6256.09	1.04536	2	Buffer	3
210322	436.32	1.06058	3	6393.25	1.06828	2	Buffer	3
210322	370	0.899373	3	5287	0.883427	2	Buffer	3
210322	269.45	0.654962	3	6415	1.07191	2	Buffer	3
210322	203.32	0.494218	3	5427.24	0.906861	2	Buffer	3
210322	661.07	1.60689	3	5937.27	0.992084	2	Buffer	3
210322	452.7	1.1004	3	6472.05	1.08144	2	Buffer	3
210322	380.62	0.925187	3	6060.81	1.01273	2	Buffer	3
210322	574.04	1.39534	3	6274.9	1.0485	2	Buffer	3
210322	350.47	0.851901	3	6008.89	1.00405	2	Buffer	3
210322	358.4	0.871176	3	6150.73	1.02775	2	Buffer	3
210322	294.83	0.716654	3	6281.83	1.04966	2	Buffer	3
210322	548.62	1.33355	3	6865.45	1.14718	2	Buffer	3
210322	393.85	0.957346	3	6398.44	1.06914	2	Buffer	3
210322	488.57	1.18759	3	6135.68	1.02524	2	Buffer	3
210322	290.95	0.707223	3	6675.52	1.11544	2	Buffer	3
210322	210.29	0.51116	3	6303.75	1.05332	2	Buffer	3
210322	330.66	0.803748	3	5742.24	0.959495	2	Buffer	3
210322	604.26	1.4688	3	6233.67	1.04161	2	Buffer	3
210322	206.86	0.502822	3	6336.47	1.05879	2	Buffer	3
210322	372.18	0.904672	3	6485.44	1.08368	2	Buffer	3
210322	554.65	1.34821	3	5888.6	0.983951	2	Buffer	3
210322	429.68	1.04444	3	6468.87	1.08091	2	Buffer	3
210322	209.53	0.509313	3	6011.11	1.00442	2	Buffer	3
210322	469.38	1.14094	3	5883.63	0.983121	2	Buffer	3
210322	576.96	1.40244	3	7968.6	1.33151	2	Buffer	3
210322	296.27	0.720155	3	6526.14	1.09048	2	Buffer	3
210322	324.09	0.787778	3	5868.78	0.98064	2	Buffer	3
210322	363.22	0.882893	3	6431.48	1.07466	2	Buffer	3
210322	96.41	0.234347	3	5243.76	0.876202	2	Buffer	3
210322	153.59	0.373337	3	5845.2	0.976699	2	Buffer	3
210322	331.65	0.806154	3	6794.96	1.1354	2	Buffer	3
210322	367.67	0.893709	3	6718.17	1.12257	2	Buffer	3
210322	398.2	0.96792	3	7096.59	1.1858	2	Buffer	3
210322	318.84	0.775016	3	6645.26	1.11038	2	Buffer	3
210322	576.55	1.40144	3	5778.85	0.965613	2	Buffer	3
210322	71.81	0.174551	3	5433.83	0.907962	2	Buffer	3
210322	572.66	1.39199	3	6427.78	1.07405	2	Buffer	3
210322	521.32	1.26719	3	5860.63	0.979278	2	Buffer	3
210322	418.62	1.01756	3	6015.17	1.0051	2	Buffer	3
210322	344.33	0.836976	3	6068.33	1.01398	2	Buffer	3
210322	247.7	0.602094	3	6015.61	1.00517	2	Buffer	3
210322	441.46	1.07307	3	6541.11	1.09298	2	Buffer	3
210322	377.82	0.918381	3	5539.44	0.925609	2	Buffer	3
210322	206.85	0.502798	3	6540.77	1.09293	2	Buffer	3
210322	594.76	1.44571	3	7348.65	1.22792	2	Buffer	3
210322	131.81	0.320396	3	6070.84	1.0144	2	Buffer	3
210322	344.64	0.83773	3	6694.26	1.11857	2	Buffer	3
210322	168.21	0.408874	3	5651.49	0.944332	2	Buffer	3
210322	242.89	0.590402	3	5814.07	0.971498	2	Buffer	3
210322	341.18	0.829319	3	5705.97	0.953435	2	Buffer	3
210322	451.56	1.09762	3	6648.81	1.11098	2	Buffer	3
210322	369.97	0.8993	3	6537.77	1.09242	2	Buffer	3
210322	228.07	0.554378	3	6783.56	1.13349	2	Buffer	3
210322	192.13	0.467018	3	6135.54	1.02521	2	Buffer	3
210322	486.79	1.18326	3	6897	1.15245	2	Buffer	3
210322	320.87	0.779951	3	6954.1	1.16199	2	Buffer	3
210322	418.1	1.01629	3	6289.28	1.0509	2	Buffer	3
210322	78.85	0.191664	3	4827.51	0.806649	2	Buffer	3
210322	483.32	1.17482	3	6348.94	1.06087	2	Buffer	3
210322	110.41	0.268378	3	6031.24	1.00779	2	Buffer	3
210322	310.37	0.754428	3	6101.74	1.01957	2	Buffer	3
210322	228.78	0.556104	3	6113.77	1.02158	2	Buffer	3
210322	496.54	1.20696	3	6900.41	1.15302	2	Buffer	3
210322	557.77	1.35579	3	6439.47	1.076	2	Buffer	3
210322	713.64	1.73467	3	6965.57	1.16391	2	Buffer	3
210322	376.44	0.915027	3	6772.24	1.1316	2	Buffer	3
210322	167.29	0.406638	3	6287.03	1.05053	2	Buffer	3
210322	412.47	1.00261	3	6988.11	1.16767	2	Buffer	3
210322	336.47	0.81787	3	6183.91	1.0333	2	Buffer	3
210322	363.51	0.883598	3	7235.23	1.20897	2	Buffer	3
210322	774.54	1.8827	3	5907.06	0.987036	2	Buffer	3
210322	493.22	1.19889	3	6665.23	1.11372	2	Buffer	3
210322	96.62	0.234858	3	4903.66	0.819374	2	Buffer	3
210322	279.46	0.679294	3	6377.63	1.06567	2	Buffer	3
210322	57.58	0.139962	3	5260.85	0.879058	2	Buffer	3
210322	292.83	0.711793	3	7545.37	1.26079	2	Buffer	3
210322	127	0.308704	3	5996.05	1.00191	2	Buffer	3
210322	416.86	1.01328	3	6430.21	1.07445	2	Buffer	3
210322	340.06	0.826597	3	6216.23	1.0387	2	Buffer	3
210322	376.55	0.915294	3	6529.19	1.09099	2	Buffer	3
210322	393.35	0.956131	3	5803.47	0.969727	2	Buffer	3
210322	415.83	1.01077	3	6723.14	1.1234	2	Buffer	3
210322	726.29	1.76542	3	6173.97	1.03164	2	Buffer	3
210322	547.77	1.33149	3	6209.18	1.03752	2	Buffer	3
210322	330.38	0.803067	3	6305.44	1.0536	2	Buffer	3
210322	418.3	1.01678	3	6854.31	1.14532	2	Buffer	3
210322	537.87	1.30742	3	5998.53	1.00232	2	Buffer	3
210322	262.11	0.637121	3	6295	1.05186	2	Buffer	3
210322	235.38	0.572147	3	6111.03	1.02112	2	Buffer	3
210322	582.08	1.41488	3	6971.36	1.16487	2	Buffer	3
210322	240.21	0.583888	3	6003.88	1.00321	2	Buffer	3
210322	587.97	1.4292	3	6643.31	1.11006	2	Buffer	3
210322	176.3	0.428539	3	6073.57	1.01486	2	Buffer	3
210322	270.64	0.657855	3	6249.64	1.04428	2	Buffer	3
210322	386.62	0.939772	3	5926.56	0.990294	2	Buffer	3
210322	332.18	0.807443	3	6970.98	1.16481	2	Buffer	3
210322	445.03	1.08175	3	6333.22	1.05824	2	Buffer	3
210322	417.22	1.01415	3	7553.43	1.26213	2	Buffer	3
210322	124.54	0.302724	3	6135.11	1.02514	2	Buffer	3
210322	372.45	0.905328	3	6191.15	1.03451	2	Buffer	3
210322	369.37	0.897842	3	6180.48	1.03272	2	Buffer	3
210322	697.11	1.69449	3	6122.5	1.02303	2	Buffer	3
210322	282.35	0.686319	3	6374.29	1.06511	2	Buffer	3
210322	457.64	1.1124	3	6224.09	1.04001	2	Buffer	3
210322	365.07	0.88739	3	6064.56	1.01335	2	Buffer	3
210322	656.09	1.59478	3	6491.25	1.08465	2	Buffer	3
210322	449.95	1.09371	3	5761.19	0.962662	2	Buffer	3
210322	349.47	0.84947	3	6456.16	1.07879	2	Buffer	3
210322	706.86	1.71819	3	6243.14	1.04319	2	Buffer	3
210322	174.93	0.425209	3	5567.45	0.930289	2	Buffer	3
210322	100.69	0.244751	3	6656.52	1.11227	2	Buffer	3
210322	511.15	1.24247	3	6442.16	1.07645	2	Buffer	3
210322	500.57	1.21675	3	6190.23	1.03435	2	Buffer	3
210322	443.29	1.07752	3	6295.59	1.05196	2	Buffer	3
210322	450.13	1.09415	3	5295.32	0.884818	2	Buffer	3
210322	571.82	1.38994	3	6250.21	1.04437	2	Buffer	3
210322	397.83	0.96702	3	6197.59	1.03558	2	Buffer	3
210322	304.9	0.741132	3	6146.76	1.02709	2	Buffer	3
210322	678.49	1.64923	3	6782.19	1.13327	2	Buffer	3
210322	253.87	0.617091	3	6024.11	1.00659	2	Buffer	3
210322	315.24	0.766266	3	5664.69	0.946537	2	Buffer	3
210322	307.71	0.747962	3	6162.58	1.02973	2	Buffer	3
210322	487.3	1.1845	3	6932.93	1.15845	2	Buffer	3
210322	478.99	1.1643	3	7184.44	1.20048	2	Buffer	3
210322	510.82	1.24167	3	7564.77	1.26403	2	Buffer	3
210322	419	1.01848	3	6198.43	1.03572	2	Buffer	3
210322	164.67	0.40027	3	5825.05	0.973333	2	Buffer	3
210322	423.56	1.02956	3	5566.15	0.930072	2	Buffer	3
210322	131.39	0.319375	3	5948.09	0.993892	2	Buffer	3
210322	227.97	0.554135	3	5599.97	0.935723	2	Buffer	3
210322	90.73	0.220541	3	5564.94	0.92987	2	Buffer	3
210322	535.66	1.30205	3	6314.86	1.05518	2	Buffer	3
210322	255.93	0.622099	3	6302.76	1.05316	2	Buffer	3
210322	228.6	0.555667	3	6456.97	1.07892	2	Buffer	3
210322	427.5	1.03914	3	6634.35	1.10856	2	Buffer	3
210322	301.11	0.73192	3	5795.35	0.96837	2	Buffer	3
210322	589.42	1.43273	3	5806.35	0.970208	2	Buffer	3
210322	267.6	0.650465	3	6712.09	1.12155	2	Buffer	3
210322	609.37	1.48122	3	6658.13	1.11254	2	Buffer	3
210322	181.63	0.441495	3	6425.05	1.07359	2	Buffer	3
210322	502.81	1.2222	3	6360.43	1.06279	2	Buffer	3
210322	240.96	0.585711	3	8567.77	1.43163	2	Buffer	3
210322	696.89	1.69396	3	6942.56	1.16006	2	Buffer	3
210322	241.06	0.585954	3	6096.28	1.01865	2	Buffer	3
210322	376.91	0.916169	3	6529.91	1.09111	2	Buffer	3
210322	375.08	0.911721	3	6396.59	1.06883	2	Buffer	3
210322	148.41	0.360746	3	5779.24	0.965678	2	Buffer	3
210322	327.99	0.797258	3	6041.81	1.00955	2	Buffer	3
210322	532.88	1.29529	3	5796.48	0.968559	2	Buffer	3
210322	513.46	1.24809	3	6071.16	1.01446	2	Buffer	3
210322	377.71	0.918114	3	6151.74	1.02792	2	Buffer	3
210322	483.53	1.17533	3	6843.22	1.14346	2	Buffer	3
210322	552.92	1.344	3	6464.86	1.08024	2	Buffer	3
210322	600.55	1.45978	3	6824.32	1.1403	2	Buffer	3
210322	320.67	0.779465	3	6344.6	1.06015	2	Buffer	3
210322	547.41	1.33061	3	6805.51	1.13716	2	Buffer	3
210322	524.62	1.27521	3	7157.39	1.19596	2	Buffer	3
210322	397.12	0.965295	3	6887.86	1.15092	2	Buffer	3
210322	209.13	0.50834	3	6822.65	1.14003	2	Buffer	3
210322	821.65	1.99722	3	7851.64	1.31196	2	Buffer	3
210322	528.3	1.28416	3	6087.57	1.0172	2	Buffer	3
210322	95.09	0.231139	3	6038	1.00892	2	Buffer	3
210322	76.61	0.186219	3	5819.63	0.972427	2	Buffer	3
210322	605.94	1.47288	3	6644.84	1.11031	2	Buffer	3
210322	404.82	0.984011	3	6186.6	1.03375	2	Buffer	3
210322	409.97	0.99653	3	6077.58	1.01553	2	Buffer	3
210322	333.5	0.810651	3	6150.4	1.0277	2	Buffer	3
210322	477.53	1.16075	3	6312.41	1.05477	2	Buffer	3
210322	488.33	1.187	3	6017.52	1.00549	2	Buffer	3
210322	200.81	0.488116	3	6496.68	1.08556	2	Buffer	3
210322	730.25	1.77505	3	6787.52	1.13416	2	Buffer	3
210322	561.33	1.36445	3	5810.06	0.970828	2	Buffer	3
210322	249.83	0.607271	3	7121.98	1.19004	2	Buffer	3
210322	553.02	1.34425	3	6492.01	1.08478	2	Buffer	3
210322	185.4	0.450659	3	6157.1	1.02882	2	Buffer	3
210322	72.22	0.175548	3	5652.37	0.944479	2	Buffer	3
210322	509.87	1.23936	3	7498.49	1.25295	2	Buffer	3
210322	374.31	0.90985	3	6256.94	1.0455	2	Buffer	3
210322	749.44	1.82169	3	7242.18	1.21013	2	Buffer	3
210322	354.17	0.860894	3	5965.53	0.996806	2	Buffer	3
210322	560.83	1.36323	3	6346.01	1.06038	2	Buffer	3
210322	352.51	0.856859	3	5710.42	0.954179	2	Buffer	3
210322	107.46	0.261207	3	5218.24	0.871938	2	Buffer	3
210322	388.81	0.945095	3	5874.49	0.981594	2	Buffer	3
210322	710.77	1.7277	3	5932.64	0.99131	2	Buffer	3
210322	96.84	0.235393	3	6953.51	1.16189	2	Buffer	3
210322	544.39	1.32327	3	6426.83	1.07389	2	Buffer	3
210322	185.16	0.450075	3	5880.26	0.982558	2	Buffer	3
210322	70.61	0.171634	3	5737.85	0.958762	2	Buffer	3
210322	308.04	0.748765	3	5453.5	0.911249	2	Buffer	3
210322	633.32	1.53943	3	5623	0.939571	2	Buffer	3
210322	815.27	1.98171	3	7241.35	1.20999	2	Buffer	3
210322	516.12	1.25455	3	6414.3	1.07179	2	Buffer	3
210322	342.8	0.833257	3	6409.51	1.07099	2	Buffer	3
210322	937.89	2.27976	3	6995.96	1.16898	2	Buffer	3
210322	325.32	0.790768	3	5905.95	0.98685	2	Buffer	3
210322	718.52	1.74653	3	6882.68	1.15006	2	Buffer	3
210322	434	1.05494	3	6353.88	1.0617	2	Buffer	3
210322	625.68	1.52086	3	6781.03	1.13307	2	Buffer	3
210322	234.81	0.570762	3	6312.88	1.05485	2	Buffer	3
210322	573.53	1.3941	3	6222.5	1.03974	2	Buffer	3
210322	567.07	1.3784	3	6155.47	1.02854	2	Buffer	3
210322	99.29	0.241348	3	5591.34	0.934281	2	Buffer	3
210322	387.94	0.94298	3	6730.06	1.12455	2	Buffer	4
210322	159.65	0.388067	3	5707.43	0.953679	2	Buffer	4
210322	339.79	0.82594	3	6351.2	1.06125	2	Buffer	4
210322	453.98	1.10351	3	6646.45	1.11058	2	Buffer	4
210322	546.49	1.32837	3	5787.39	0.96704	2	Buffer	4
210322	381.63	0.927643	3	5177	0.865047	2	Buffer	4
210322	342.55	0.832649	3	6507.95	1.08744	2	Buffer	4
210322	520.43	1.26503	3	6405.07	1.07025	2	Buffer	4
210322	454.95	1.10586	3	5736.17	0.958481	2	Buffer	4
210322	714.06	1.73569	3	6648.5	1.11093	2	Buffer	4
210322	329.69	0.80139	3	5945.1	0.993392	2	Buffer	4
210322	528.72	1.28518	3	5858.09	0.978853	2	Buffer	4
210322	149.09	0.362399	3	6545.63	1.09374	2	Buffer	4
210322	654.4	1.59067	3	6390.03	1.06774	2	Buffer	4
210322	565.97	1.37572	3	6623.27	1.10671	2	Buffer	4
210322	176.14	0.42815	3	11141.6	1.86169	2	Buffer	4
210322	332.17	0.807418	3	6084.77	1.01673	2	Buffer	4
210322	1105.59	2.6874	3	5985.57	1.00015	2	Buffer	4
210322	309.43	0.752143	3	5999.21	1.00243	2	Buffer	4
210322	93.02	0.226107	3	5307.18	0.886799	2	Buffer	4
210322	417.09	1.01384	3	7195.32	1.2023	2	Buffer	4
210322	105.26	0.255859	3	6220.76	1.03945	2	Buffer	4
210322	697.62	1.69573	3	6196.06	1.03533	2	Buffer	4
210322	281.11	0.683305	3	6601.43	1.10306	2	Buffer	4
210322	444.06	1.07939	3	6270.69	1.0478	2	Buffer	4
210322	184.7	0.448957	3	6134.12	1.02498	2	Buffer	4
210322	410.74	0.998401	3	6058.01	1.01226	2	Buffer	4
210322	336.61	0.818211	3	5451.53	0.910919	2	Buffer	4
210322	637.32	1.54916	3	6258.28	1.04572	2	Buffer	4
210322	358.14	0.870544	3	5789.88	0.967456	2	Buffer	4
210322	506.49	1.23114	3	5964.9	0.996701	2	Buffer	4
210322	398.07	0.967604	3	7350.3	1.22819	2	Buffer	4
210322	89.45	0.21743	3	5282.79	0.882724	2	Buffer	4
210322	521.12	1.26671	3	6512.62	1.08822	2	Buffer	4
210322	210.53	0.511743	3	5973.16	0.998081	2	Buffer	4
210322	281.6	0.684496	3	6625.8	1.10713	2	Buffer	4
210322	175.44	0.426449	3	6311	1.05453	2	Buffer	4
210322	381.79	0.928031	3	5730.97	0.957612	2	Buffer	4
210322	83.81	0.20372	3	7957.4	1.32964	2	Buffer	4
210322	474.38	1.15309	3	6020.49	1.00599	2	Buffer	4
210322	475.93	1.15686	3	4857.17	0.811605	2	Buffer	4
210322	544.69	1.324	3	6328.99	1.05754	2	Buffer	4
210322	587.75	1.42867	3	6659.33	1.11274	2	Buffer	4
210322	746.83	1.81535	3	7146.29	1.1941	2	Buffer	4
210322	428.06	1.0405	3	5793.41	0.968046	2	Buffer	4
210322	408.42	0.992762	3	6379.29	1.06594	2	Buffer	4
210322	283.58	0.689309	3	6328.34	1.05743	2	Buffer	4
210322	296.13	0.719814	3	6192.84	1.03479	2	Buffer	4
210322	517.24	1.25727	3	6523.62	1.09006	2	Buffer	4
210322	604.56	1.46953	3	5479.93	0.915665	2	Buffer	4
210322	360.55	0.876403	3	6081.13	1.01612	2	Buffer	4
210322	540.19	1.31306	3	6124.13	1.02331	2	Buffer	4
210322	360.12	0.875357	3	5548.6	0.927139	2	Buffer	4
210322	496.16	1.20603	3	6312.72	1.05482	2	Buffer	4
210322	281.16	0.683426	3	7070.12	1.18138	2	Buffer	4
210322	550.57	1.33829	3	6139.77	1.02592	2	Buffer	4
210322	378.29	0.919524	3	6668.97	1.11435	2	Buffer	4
210322	396.97	0.96493	3	6098.83	1.01908	2	Buffer	4
210322	501.09	1.21802	3	6437.45	1.07566	2	Buffer	4
210322	514.08	1.24959	3	7311.77	1.22175	2	Buffer	4
210322	395.54	0.961454	3	6359.57	1.06265	2	Buffer	4
210322	142.1	0.345408	3	6131.6	1.02456	2	Buffer	4
210322	385.26	0.936466	3	5536.03	0.925039	2	Buffer	4
210322	360.7	0.876767	3	6083.59	1.01653	2	Buffer	4
210322	556.47	1.35263	3	5833.8	0.974795	2	Buffer	4
210322	441.2	1.07244	3	6114.96	1.02177	2	Buffer	4
210322	657.03	1.59707	3	6175.7	1.03192	2	Buffer	4
210322	228.19	0.55467	3	5657.42	0.945323	2	Buffer	4
210322	466.34	1.13355	3	5692.89	0.951249	2	Buffer	4
210322	699.77	1.70096	3	5879.92	0.982501	2	Buffer	4
210322	444.99	1.08165	3	6559.17	1.096	2	Buffer	4
210322	536.19	1.30334	3	6681.15	1.11638	2	Buffer	4
210322	629.55	1.53027	3	5194.88	0.868035	2	Buffer	4
210322	560.51	1.36245	3	6179.75	1.0326	2	Buffer	4
210322	422.65	1.02735	3	6173.11	1.03149	2	Buffer	4
210322	536.42	1.3039	3	6482.84	1.08325	2	Buffer	4
210322	244.06	0.593246	3	6706.1	1.12055	2	Buffer	4
210322	287.82	0.699615	3	7509.72	1.25483	2	Buffer	4
210322	410.18	0.99704	3	5612.82	0.93787	2	Buffer	4
210322	572.62	1.39189	3	6841.64	1.1432	2	Buffer	4
210322	501.88	1.21994	3	6369.3	1.06427	2	Buffer	4
210322	270.5	0.657515	3	7130.17	1.19141	2	Buffer	4
210322	531.94	1.29301	3	6654.81	1.11198	2	Buffer	4
210322	526.49	1.27976	3	6445.15	1.07695	2	Buffer	4
210322	657.03	1.59707	3	6534.95	1.09195	2	Buffer	4
210322	516.9	1.25645	3	6327.09	1.05722	2	Buffer	4
210322	195.39	0.474942	3	6123.94	1.02328	2	Buffer	4
210322	692.98	1.68445	3	6570.39	1.09787	2	Buffer	4
210322	291.09	0.707564	3	5584.03	0.933059	2	Buffer	4
210322	235.62	0.57273	3	6057.92	1.01224	2	Buffer	4
210322	315.1	0.765926	3	7318.19	1.22283	2	Buffer	4
210322	1210.74	2.94299	3	6059.55	1.01252	2	Buffer	4
210322	606.33	1.47383	3	6773	1.13173	2	Buffer	4
210322	157.78	0.383522	3	6026.11	1.00693	2	Buffer	4
210322	293.37	0.713106	3	6478.14	1.08246	2	Buffer	4
210322	351.06	0.853335	3	6424.5	1.0735	2	Buffer	4
210322	475.86	1.15669	3	6116.32	1.022	2	Buffer	4
210322	126.45	0.307367	3	5720.06	0.955789	2	Buffer	4
210322	1009.83	2.45463	3	5838.9	0.975647	2	Buffer	4
210322	443.16	1.07721	3	6173.48	1.03155	2	Buffer	4
210322	421.02	1.02339	3	6787.84	1.13421	2	Buffer	4
210322	508.55	1.23615	3	5887.16	0.983711	2	Buffer	4
210322	446.6	1.08557	3	7085.85	1.184	2	Buffer	4
210322	455.78	1.10788	3	6227.48	1.04058	2	Buffer	4
210322	612.57	1.489	3	5784	0.966473	2	Buffer	4
210322	743.6	1.8075	3	5814.06	0.971496	2	Buffer	4
210322	554.17	1.34704	3	6220.3	1.03938	2	Buffer	4
210322	117.72	0.286146	3	5870.05	0.980852	2	Buffer	4
210322	411.76	1.00088	3	6250.32	1.04439	2	Buffer	4
210322	556.52	1.35275	3	7116.98	1.18921	2	Buffer	4
210322	487.16	1.18416	3	5906.37	0.986921	2	Buffer	4
210322	488.08	1.18639	3	7907.03	1.32122	2	Buffer	4
210322	220.9	0.53695	3	6212.34	1.03805	2	Buffer	4
210322	478.62	1.1634	3	7337.55	1.22606	2	Buffer	4
210322	632.85	1.53829	3	7308.62	1.22123	2	Buffer	4
210322	603.46	1.46685	3	6325.95	1.05703	2	Buffer	4
210322	347.29	0.844171	3	5514	0.921358	2	Buffer	4
210322	1647.18	4.00386	3	6304.33	1.05342	2	Buffer	4
210322	1013.7	2.46404	3	5319.82	0.888911	2	Buffer	4
210322	248.98	0.605205	3	6229.37	1.04089	2	Buffer	4
210322	457.18	1.11128	3	6802.53	1.13666	2	Buffer	4
210322	1139.32	2.76939	3	6790.56	1.13466	2	Buffer	4
210322	467.66	1.13676	3	5086.05	0.84985	2	Buffer	4
210322	1601.71	3.89334	3	6678.69	1.11597	2	Buffer	4
210322	378.91	0.921031	3	5730.41	0.957519	2	Buffer	4
210322	530.91	1.2905	3	5093.39	0.851076	2	Buffer	4
210322	818.98	1.99073	3	5116.83	0.854993	2	Buffer	4
210322	866.56	2.10638	3	5314.71	0.888058	2	Buffer	4
210322	260.44	0.633061	3	5442.05	0.909335	2	Buffer	4
210322	185	0.449687	3	4810.63	0.803829	2	Buffer	4
210322	868.09	2.1101	3	4939.78	0.825409	2	Buffer	4
210322	1041.48	2.53156	3	5743.29	0.959671	2	Buffer	4
210322	493.15	1.19872	3	5198.92	0.86871	2	Buffer	4
210322	593.26	1.44206	3	5222.87	0.872712	2	Buffer	4
210322	539.87	1.31228	3	5236.5	0.874989	2	Buffer	4
210322	553.24	1.34478	3	5006.19	0.836506	2	Buffer	4
210322	364.9	0.886976	3	4779.64	0.79865	2	Buffer	4
210322	459.09	1.11593	3	4809.03	0.803561	2	Buffer	4
210322	670.04	1.62869	3	5500.87	0.919164	2	Buffer	4
210322	894.96	2.17541	3	5111.24	0.854059	2	Buffer	4
210322	900.09	2.18788	3	7625.83	1.27423	2	Buffer	4
210322	1252.29	3.04399	3	5408.47	0.903724	2	Buffer	4
210322	910.27	2.21263	3	5051.96	0.844154	2	Buffer	4
210322	565.54	1.37468	3	5317.22	0.888477	2	Buffer	4
210322	490.87	1.19318	3	4623.5	0.77256	2	Buffer	4
210322	646.46	1.57137	3	4821.69	0.805677	2	Buffer	4
210322	799	1.94216	3	4794.37	0.801112	2	Buffer	4
210322	352.23	0.856179	3	6076.33	1.01532	2	Buffer	4
210322	238.25	0.579123	3	4949.62	0.827053	2	Buffer	4
210322	412.49	1.00266	3	5351.24	0.894162	2	Buffer	4
210322	379.48	0.922416	3	5027.48	0.840063	2	Buffer	4
210322	792.38	1.92607	3	7013.56	1.17193	2	Buffer	4
210322	632.27	1.53688	3	5381.65	0.899243	2	Buffer	4
210322	824.93	2.00519	3	5516.43	0.921764	2	Buffer	4
210322	355.11	0.863179	3	5868.95	0.980668	2	Buffer	4
210322	432.33	1.05088	3	5671.53	0.94768	2	Buffer	4
210322	289.33	0.703285	3	4895.31	0.817978	2	Buffer	4
210322	694.06	1.68708	3	5117.94	0.855178	2	Buffer	4
210322	539.93	1.31243	3	5323.63	0.889548	2	Buffer	4
210322	582.66	1.41629	3	4817.87	0.805039	2	Buffer	4
210322	505.53	1.22881	3	5246.04	0.876583	2	Buffer	4
210322	624.6	1.51824	3	5758.66	0.962239	2	Buffer	4
210322	479.47	1.16547	3	5620.81	0.939205	2	Buffer	4
210322	706.05	1.71622	3	5920.53	0.989287	2	Buffer	4
210322	347.89	0.845629	3	5151.8	0.860836	2	Buffer	4
210322	579.55	1.40873	3	5259.51	0.878834	2	Buffer	4
210322	433.18	1.05295	3	5288.03	0.8836	2	Buffer	4
210322	775.19	1.88428	3	4993.95	0.83446	2	Buffer	4
210322	518.36	1.26	3	5616.82	0.938538	2	Buffer	4
210322	420.74	1.02271	3	5481.08	0.915857	2	Buffer	4
210322	285.35	0.693611	3	5230.32	0.873957	2	Buffer	4
210322	774.64	1.88295	3	4985.13	0.832987	2	Buffer	4
210322	792.44	1.92621	3	5170.03	0.863882	2	Buffer	4
210322	1058.73	2.5735	3	4867.02	0.813251	2	Buffer	4
210322	666.81	1.62084	3	4913.56	0.821028	2	Buffer	4
210322	230.35	0.55992	3	5189.28	0.867099	2	Buffer	4
210322	447.9	1.08873	3	5037	0.841654	2	Buffer	4
210322	958.34	2.32947	3	5734.05	0.958127	2	Buffer	4
210322	716.46	1.74153	3	5648.62	0.943852	2	Buffer	4
210322	638.83	1.55283	3	5384.87	0.899781	2	Buffer	4
210322	243.13	0.590985	3	5788.82	0.967279	2	Buffer	4
210322	905.55	2.20115	3	4936.4	0.824844	2	Buffer	4
210322	522.71	1.27057	3	4650.06	0.776998	2	Buffer	4
210322	652.17	1.58525	3	6270.22	1.04772	2	Buffer	4
210322	753	1.83035	3	5151.06	0.860713	2	Buffer	4
210322	745.37	1.8118	3	5571.09	0.930897	2	Buffer	4
210322	463.08	1.12563	3	4637.97	0.774978	2	Buffer	4
210322	1015.45	2.46829	3	5905.85	0.986834	2	Buffer	4
210322	681.53	1.65662	3	5661.18	0.945951	2	Buffer	4
210322	493.61	1.19984	3	5247.58	0.876841	2	Buffer	4
210322	731.5	1.77808	3	5471.52	0.91426	2	Buffer	4
210322	614.56	1.49383	3	6146.76	1.02709	2	Buffer	4
210322	1233.5	2.99832	3	4828.77	0.80686	2	Buffer	4
210322	419.11	1.01875	3	5352.16	0.894315	2	Buffer	4
210322	748.73	1.81997	3	5298.38	0.885329	2	Buffer	4
210322	207.32	0.503941	3	4992.82	0.834272	2	Buffer	4
210322	524.86	1.2758	3	5427.92	0.906974	2	Buffer	4
210322	86.03	0.209116	3	5556.91	0.928528	2	Buffer	4
210322	1146.81	2.78759	3	5714.41	0.954845	2	Buffer	4
210322	543.71	1.32162	3	4817.29	0.804942	2	Buffer	4
210322	228.65	0.555788	3	5138.92	0.858684	2	Buffer	4
210322	413.63	1.00543	3	5065.35	0.846391	2	Buffer	4
210322	232.8	0.565876	3	4833.3	0.807617	2	Buffer	4
210322	371	0.901804	3	5502.51	0.919438	2	Buffer	4
210322	1132.07	2.75177	3	5669.7	0.947374	2	Buffer	4
210322	1065.45	2.58983	3	5869.42	0.980746	2	Buffer	4
210322	435.51	1.05861	3	4993.47	0.83438	2	Buffer	4
210322	536.62	1.30438	3	4985	0.832965	2	Buffer	4
210322	858.33	2.08638	3	5331.55	0.890871	2	Buffer	4
210322	434.94	1.05723	3	4856.94	0.811567	2	Buffer	4
210322	952.13	2.31438	3	5322.56	0.889369	2	Buffer	4
210322	333.38	0.810359	3	4709.15	0.786872	2	Buffer	4
210322	471.14	1.14522	3	4985.52	0.833052	2	Buffer	4
210322	465.37	1.13119	3	5690.31	0.950818	2	Buffer	4
210322	601.97	1.46323	3	4557.97	0.761611	2	Buffer	4
210322	420.75	1.02273	3	7602	1.27025	2	Buffer	4
210322	228.41	0.555205	3	6221.63	1.0396	2	Buffer	4
210322	602.91	1.46552	3	7820.25	1.30672	2	Buffer	4
210322	290.2	0.7054	3	5252.83	0.877718	2	Buffer	4
210322	818.54	1.98966	3	5843.18	0.976362	2	Buffer	4
210322	524.24	1.27429	3	5949.85	0.994186	2	Buffer	4
210322	566.35	1.37665	3	5694.47	0.951513	2	Buffer	4
210322	508.4	1.23579	3	5677.39	0.948659	2	Buffer	4
210322	347.21	0.843977	3	5971.01	0.997722	2	Buffer	4
210322	739.4	1.79729	3	5448.63	0.910435	2	Buffer	4
210322	511.85	1.24417	3	4963.87	0.829434	2	Buffer	4
210322	635.12	1.54381	3	4633.15	0.774173	2	Buffer	4
210322	246.71	0.599687	3	4661.94	0.778983	2	Buffer	4
210322	690.82	1.6792	3	5381.92	0.899288	2	Buffer	4
210322	501.86	1.21989	3	4749.34	0.793588	2	Buffer	4
210322	610.84	1.48479	3	5305.45	0.88651	2	Buffer	4
210322	738	1.79388	3	5347.33	0.893508	2	Buffer	4
210322	381.92	0.928347	3	4628.68	0.773426	2	Buffer	4
210322	379.53	0.922538	3	5566.04	0.930053	2	Buffer	4
210322	638.74	1.55261	3	4883.77	0.81605	2	Buffer	4
210322	548.42	1.33307	3	4957.87	0.828432	2	Buffer	4
210322	721.73	1.75434	3	5681.38	0.949326	2	Buffer	4
210322	878.52	2.13545	3	4811.51	0.803976	2	Buffer	4
210322	395.27	0.960798	3	5627.06	0.94025	2	Buffer	4
210322	401.73	0.9765	3	4907.06	0.819942	2	Buffer	4
210322	455.38	1.10691	3	4834.18	0.807764	2	Buffer	4
210322	345.5	0.83982	3	5127.57	0.856788	2	Buffer	4
210322	911.3	2.21513	3	6000.11	1.00258	2	Buffer	4
210322	1209.14	2.9391	3	5989.08	1.00074	2	Buffer	4
210322	226.07	0.549517	3	4699.33	0.785231	2	Buffer	4
210322	703.32	1.70959	3	4700.68	0.785457	2	Buffer	4
210322	297.58	0.723339	3	6407.66	1.07068	2	Buffer	4
210322	1230.79	2.99173	3	5233.69	0.87452	2	Buffer	4
210322	383.48	0.932139	3	6661.87	1.11316	2	Buffer	4
210322	556.58	1.3529	3	5451.88	0.910978	2	Buffer	4
210322	432.33	1.05088	3	5342.22	0.892654	2	Buffer	4
210322	718.35	1.74612	3	5342.88	0.892765	2	Buffer	4
210322	347.67	0.845095	3	5122.15	0.855882	2	Buffer	4
210322	645.39	1.56877	3	5146.1	0.859884	2	Buffer	4
210322	747.48	1.81693	3	4693.43	0.784245	2	Buffer	4
210322	753.02	1.83039	3	6012.35	1.00463	2	Buffer	4
210322	839.83	2.04141	3	5564.38	0.929776	2	Buffer	4
210322	557.25	1.35453	3	5076.01	0.848172	2	Buffer	4
210322	855.36	2.07916	3	6051.39	1.01115	2	Buffer	4
210322	591.95	1.43888	3	5693.36	0.951328	2	Buffer	4
210322	412.6	1.00292	3	5281.74	0.882549	2	Buffer	4
210322	836.95	2.03441	3	6582.55	1.09991	2	Buffer	4
210322	331.4	0.805547	3	5447.45	0.910238	2	Buffer	4
210322	979.25	2.3803	3	4869.98	0.813746	2	Buffer	4
210322	515.29	1.25253	3	5597.86	0.93537	2	Buffer	4
210322	1190.45	2.89367	3	8649.48	1.44528	2	Buffer	4
210322	373.76	0.908513	3	6405.2	1.07027	2	Buffer	4
210322	535.53	1.30173	3	6043.41	1.00982	2	Buffer	4
210322	578.17	1.40538	3	5376.55	0.898391	2	Buffer	4
210322	350.63	0.85229	3	7519.49	1.25646	2	Buffer	4
210322	450.13	1.09415	3	5113.8	0.854487	2	Buffer	4
210322	824.7	2.00463	3	5130.61	0.857296	2	Buffer	4
210322	566.11	1.37607	3	5080.76	0.848966	2	Buffer	4
210322	914.85	2.22376	3	4931.44	0.824015	2	Buffer	4
210322	615.48	1.49607	3	5571.46	0.930959	2	Buffer	4
210322	769.48	1.8704	3	4681.07	0.78218	2	Buffer	4
210322	648.11	1.57539	3	5351.5	0.894205	2	Buffer	4
210322	241.88	0.587947	3	6614.61	1.10526	2	Buffer	4
210322	483.7	1.17575	3	7242.4	1.21016	2	Control Nb	1
210322	657.31	1.59775	3	6617.01	1.10566	2	Control Nb	1
210322	319.77	0.777277	3	6497.33	1.08567	2	Control Nb	1
210322	535.64	1.302	3	7341.79	1.22677	2	Control Nb	1
210322	280.92	0.682843	3	7282	1.21678	2	Control Nb	1
210322	271.12	0.659022	3	5900.18	0.985886	2	Control Nb	1
210322	354.44	0.861551	3	6301.56	1.05295	2	Control Nb	1
210322	186.93	0.454378	3	5774.22	0.964839	2	Control Nb	1
210322	140.5	0.341519	3	5420.25	0.905693	2	Control Nb	1
210322	571.95	1.39026	3	5643.13	0.942935	2	Control Nb	1
210322	334.98	0.814249	3	5686.62	0.950202	2	Control Nb	1
210322	266.24	0.64716	3	5947.51	0.993795	2	Control Nb	1
210322	264.49	0.642906	3	7025.6	1.17394	2	Control Nb	1
210322	122.35	0.297401	3	4939.04	0.825285	2	Control Nb	1
210322	60.47	0.146987	3	4875.07	0.814596	2	Control Nb	1
210322	450.95	1.09614	3	6774.18	1.13193	2	Control Nb	1
210322	130.85	0.318062	3	5106.1	0.8532	2	Control Nb	1
210322	314.62	0.764759	3	5369.81	0.897265	2	Control Nb	1
210322	274.63	0.667554	3	6575.67	1.09876	2	Control Nb	1
210322	246.67	0.59959	3	6113.82	1.02158	2	Control Nb	1
210322	398.01	0.967458	3	7052.12	1.17837	2	Control Nb	1
210322	318.45	0.774069	3	6275.02	1.04852	2	Control Nb	1
210322	79.02	0.192077	3	4906.35	0.819823	2	Control Nb	1
210322	213.08	0.517942	3	6133.85	1.02493	2	Control Nb	1
210322	864.33	2.10096	3	6771.82	1.13153	2	Control Nb	1
210322	528.03	1.2835	3	6504.69	1.0869	2	Control Nb	1
210322	202.68	0.492662	3	5993.4	1.00146	2	Control Nb	1
210322	268.71	0.653164	3	5723.74	0.956404	2	Control Nb	1
210322	305.09	0.741594	3	6615.95	1.10549	2	Control Nb	1
210322	206.75	0.502555	3	6077.75	1.01556	2	Control Nb	1
210322	94.19	0.228951	3	5661.81	0.946056	2	Control Nb	1
210322	170.77	0.415097	3	5374.97	0.898127	2	Control Nb	1
210322	71.54	0.173895	3	5237.22	0.875109	2	Control Nb	1
210322	88.26	0.214537	3	4868.16	0.813442	2	Control Nb	1
210322	179.44	0.436172	3	5691.44	0.951007	2	Control Nb	1
210322	87.77	0.213346	3	6220.7	1.03944	2	Control Nb	1
210322	485.58	1.18032	3	5862.11	0.979525	2	Control Nb	1
210322	157.98	0.384008	3	5617.76	0.938696	2	Control Nb	1
210322	477.66	1.16107	3	6600.71	1.10294	2	Control Nb	1
210322	555.79	1.35098	3	6835.93	1.14224	2	Control Nb	1
210322	334.18	0.812304	3	6532.98	1.09162	2	Control Nb	1
210322	404.11	0.982286	3	6822.67	1.14003	2	Control Nb	1
210322	255.1	0.620081	3	7103.4	1.18694	2	Control Nb	1
210322	522.81	1.27081	3	6453.45	1.07833	2	Control Nb	1
210322	124.89	0.303575	3	6184.94	1.03347	2	Control Nb	1
210322	194.48	0.47273	3	5761.12	0.96265	2	Control Nb	1
210322	266.76	0.648424	3	6155.8	1.0286	2	Control Nb	1
210322	262.32	0.637631	3	6770.38	1.13129	2	Control Nb	1
210322	633.44	1.53973	3	6434.84	1.07522	2	Control Nb	1
210322	198.43	0.482331	3	5805.82	0.970119	2	Control Nb	1
210322	156.31	0.379949	3	5937.72	0.992159	2	Control Nb	1
210322	541.03	1.3151	3	7662.55	1.28037	2	Control Nb	1
210322	161.31	0.392102	3	6132.53	1.02471	2	Control Nb	1
210322	97.22	0.236316	3	5206.74	0.870016	2	Control Nb	1
210322	322.13	0.783014	3	8002.28	1.33714	2	Control Nb	1
210322	123.22	0.299516	3	5141.43	0.859104	2	Control Nb	1
210322	104.06	0.252943	3	5671.47	0.94767	2	Control Nb	1
210322	632.92	1.53846	3	5883.29	0.983064	2	Control Nb	1
210322	579.54	1.40871	3	5578.3	0.932102	2	Control Nb	1
210322	770.55	1.87301	3	5892.12	0.98454	2	Control Nb	1
210322	539.11	1.31044	3	6377.09	1.06558	2	Control Nb	1
210322	199.26	0.484349	3	5458.34	0.912057	2	Control Nb	1
210322	338.06	0.821735	3	6831.29	1.14147	2	Control Nb	1
210322	784.19	1.90616	3	6573.71	1.09843	2	Control Nb	1
210322	628.24	1.52709	3	5845.54	0.976756	2	Control Nb	1
210322	354.2	0.860967	3	5146.91	0.860019	2	Control Nb	1
210322	838.73	2.03873	3	6327.87	1.05735	2	Control Nb	1
210322	572.35	1.39123	3	5977.38	0.998786	2	Control Nb	1
210322	306.24	0.744389	3	5514.95	0.921517	2	Control Nb	1
210322	237.65	0.577665	3	6058.83	1.0124	2	Control Nb	1
210322	90.52	0.22003	3	5483.42	0.916248	2	Control Nb	1
210322	555.63	1.35059	3	5954.76	0.995006	2	Control Nb	1
210322	101.57	0.24689	3	5762.32	0.962851	2	Control Nb	1
210322	563.22	1.36904	3	6116.72	1.02207	2	Control Nb	1
210322	468.29	1.13829	3	6593.4	1.10172	2	Control Nb	1
210322	125.17	0.304255	3	5302.28	0.885981	2	Control Nb	1
210322	124.94	0.303696	3	5222.18	0.872596	2	Control Nb	1
210322	468.5	1.1388	3	6540.23	1.09284	2	Control Nb	1
210322	495.68	1.20487	3	6630.04	1.10784	2	Control Nb	1
210322	658.26	1.60006	3	6391.89	1.06805	2	Control Nb	1
210322	300.03	0.729294	3	5648.22	0.943785	2	Control Nb	1
210322	360.27	0.875722	3	5416.7	0.9051	2	Control Nb	1
210322	400.21	0.972806	3	5556.69	0.928491	2	Control Nb	1
210322	559.36	1.35966	3	5716.61	0.955213	2	Control Nb	1
210322	960.9	2.3357	3	5119.2	0.855389	2	Control Nb	1
210322	148.62	0.361256	3	5303.15	0.886126	2	Control Nb	1
210322	491.89	1.19566	3	7942.96	1.32722	2	Control Nb	1
210322	329.97	0.802071	3	6161.53	1.02956	2	Control Nb	1
210322	636.9	1.54814	3	6585.6	1.10042	2	Control Nb	1
210322	297.71	0.723655	3	5729.45	0.957358	2	Control Nb	1
210322	123.21	0.299491	3	5651.6	0.94435	2	Control Nb	1
210322	72.7	0.176715	3	5241.94	0.875898	2	Control Nb	1
210322	157.83	0.383643	3	5374.81	0.8981	2	Control Nb	1
210322	581.86	1.41435	3	6315.57	1.0553	2	Control Nb	1
210322	634.63	1.54262	3	6162.86	1.02978	2	Control Nb	1
210322	184.73	0.44903	3	7217.2	1.20595	2	Control Nb	1
210322	100.24	0.243657	3	5571.65	0.930991	2	Control Nb	1
210322	349.37	0.849227	3	6328.21	1.05741	2	Control Nb	1
210322	127.89	0.310867	3	5571.75	0.931008	2	Control Nb	1
210322	589.51	1.43294	3	6090.15	1.01763	2	Control Nb	1
210322	178.28	0.433352	3	5606.33	0.936786	2	Control Nb	1
210322	293.44	0.713276	3	6056.78	1.01205	2	Control Nb	1
210322	437.91	1.06444	3	6101.07	1.01945	2	Control Nb	1
210322	510.74	1.24148	3	7005.24	1.17054	2	Control Nb	1
210322	278.7	0.677447	3	6815.72	1.13887	2	Control Nb	1
210322	120.62	0.293196	3	6702.56	1.11996	2	Control Nb	1
210322	133.34	0.324115	3	5131.35	0.857419	2	Control Nb	1
210322	778.23	1.89167	3	5402.03	0.902648	2	Control Nb	1
210322	415.41	1.00975	3	6316.25	1.05541	2	Control Nb	1
210322	392.26	0.953481	3	6351.32	1.06127	2	Control Nb	1
210322	488.13	1.18652	3	5616.92	0.938555	2	Control Nb	1
210322	299.02	0.726839	3	6307.13	1.05389	2	Control Nb	1
210322	470.02	1.1425	3	6858.1	1.14595	2	Control Nb	1
210322	421.56	1.0247	3	6225.8	1.0403	2	Control Nb	1
210322	314.35	0.764102	3	5222.11	0.872585	2	Control Nb	1
210322	562.75	1.3679	3	6708.17	1.1209	2	Control Nb	1
210322	630.88	1.5335	3	5743.34	0.959679	2	Control Nb	1
210322	463.46	1.12655	3	5962.3	0.996266	2	Control Nb	1
210322	220.92	0.536999	3	5905.18	0.986722	2	Control Nb	1
210322	703.89	1.71097	3	7168.47	1.19781	2	Control Nb	1
210322	341.47	0.830024	3	6481.91	1.08309	2	Control Nb	1
210322	590.53	1.43542	3	5732.64	0.957891	2	Control Nb	1
210322	346.31	0.841789	3	5958.2	0.995581	2	Control Nb	1
210322	613.67	1.49167	3	5650.47	0.944161	2	Control Nb	1
210322	193.63	0.470664	3	5972.11	0.997905	2	Control Nb	1
210322	975	2.36997	3	5327.36	0.890171	2	Control Nb	1
210322	218	0.529901	3	5356.49	0.895039	2	Control Nb	1
210322	295.35	0.717918	3	5789.04	0.967315	2	Control Nb	1
210322	611.86	1.48727	3	6349.43	1.06095	2	Control Nb	1
210322	212.29	0.516021	3	6185.63	1.03358	2	Control Nb	1
210322	513.49	1.24816	3	5857.73	0.978793	2	Control Nb	1
210322	189.79	0.46133	3	5707.5	0.953691	2	Control Nb	1
210322	542.34	1.31829	3	6700.65	1.11964	2	Control Nb	1
210322	199.42	0.484738	3	5900.67	0.985968	2	Control Nb	1
210322	333.07	0.809606	3	5362.93	0.896115	2	Control Nb	1
210322	754.93	1.83504	3	6072.33	1.01465	2	Control Nb	1
210322	330.52	0.803408	3	5943.83	0.99318	2	Control Nb	1
210322	860.03	2.09051	3	6581.16	1.09967	2	Control Nb	1
210322	298.2	0.724846	3	5883.71	0.983134	2	Control Nb	1
210322	829.63	2.01661	3	5793.68	0.968091	2	Control Nb	1
210322	317.11	0.770811	3	6609.67	1.10444	2	Control Nb	1
210322	818.13	1.98866	3	6060.26	1.01263	2	Control Nb	1
210322	942.74	2.29155	3	5872.63	0.981283	2	Control Nb	1
210322	136.71	0.332306	3	6158.13	1.02899	2	Control Nb	1
210322	469.15	1.14038	3	6072.76	1.01472	2	Control Nb	1
210322	826.07	2.00796	3	6562.18	1.0965	2	Control Nb	1
210322	649.77	1.57942	3	5588.03	0.933728	2	Control Nb	1
210322	899.04	2.18533	3	5716	0.955111	2	Control Nb	1
210322	465.86	1.13238	3	5619.05	0.938911	2	Control Nb	1
210322	389.04	0.945654	3	6162.05	1.02964	2	Control Nb	1
210322	1752.7	4.26035	3	7583.37	1.26714	2	Control Nb	1
210322	458.37	1.11418	3	5840.24	0.975871	2	Control Nb	1
210322	363.5	0.883573	3	5327.95	0.89027	2	Control Nb	1
210322	299.39	0.727739	3	4754.12	0.794386	2	Control Nb	1
210322	804.49	1.9555	3	5895.73	0.985143	2	Control Nb	1
210322	121.9	0.296307	3	4811.5	0.803974	2	Control Nb	1
210322	403.19	0.980049	3	7126.45	1.19079	2	Control Nb	1
210322	141.47	0.343877	3	5010.13	0.837164	2	Control Nb	1
210322	418.33	1.01685	3	6625.56	1.10709	2	Control Nb	1
210322	856.66	2.08232	3	5516.27	0.921737	2	Control Nb	1
210322	337.47	0.820301	3	5973.24	0.998094	2	Control Nb	1
210322	472.24	1.14789	3	6888.06	1.15096	2	Control Nb	1
210322	605.68	1.47225	3	5902.19	0.986222	2	Control Nb	1
210322	319.24	0.775989	3	5625.29	0.939954	2	Control Nb	1
210322	1190.2	2.89306	3	8581.54	1.43393	2	Control Nb	1
210322	580.37	1.41073	3	5154.95	0.861363	2	Control Nb	1
210322	537.22	1.30584	3	6815.54	1.13884	2	Control Nb	1
210322	407.78	0.991206	3	5770.75	0.964259	2	Control Nb	1
210322	810.86	1.97099	3	6553.95	1.09513	2	Control Nb	1
210322	416.02	1.01124	3	6293.14	1.05155	2	Control Nb	1
210322	408.02	0.99179	3	6639.52	1.10943	2	Control Nb	1
210322	541.3	1.31576	3	5992.54	1.00132	2	Control Nb	1
210322	107.2	0.260575	3	7487.64	1.25114	2	Control Nb	1
210322	304.25	0.739552	3	5452.02	0.911001	2	Control Nb	1
210322	196.05	0.476546	3	7413.17	1.2387	2	Control Nb	1
210322	1044.47	2.53883	3	6023.62	1.00651	2	Control Nb	1
210322	835.23	2.03023	3	5682.89	0.949578	2	Control Nb	1
210322	96.36	0.234226	3	6617.57	1.10576	2	Control Nb	1
210322	370.66	0.900977	3	5968.97	0.997381	2	Control Nb	1
210322	298.64	0.725916	3	5566.53	0.930135	2	Control Nb	1
210322	725.01	1.76231	3	6204.08	1.03667	2	Control Nb	1
210322	503.69	1.22434	3	5963.44	0.996457	2	Control Nb	1
210322	372.91	0.906446	3	5913.52	0.988115	2	Control Nb	1
210322	1109.19	2.69615	3	5866.14	0.980198	2	Control Nb	1
210322	637.62	1.54989	3	6598.68	1.1026	2	Control Nb	1
210322	279.03	0.678249	3	5808.64	0.970591	2	Control Nb	1
210322	728.69	1.77125	3	5792.46	0.967887	2	Control Nb	1
210322	266.03	0.646649	3	5534.88	0.924847	2	Control Nb	1
210322	434.33	1.05574	3	5580	0.932386	2	Control Nb	1
210322	584.03	1.41962	3	6171.5	1.03122	2	Control Nb	1
210322	301.66	0.733256	3	5528.21	0.923732	2	Control Nb	1
210322	613.89	1.49221	3	6187.34	1.03387	2	Control Nb	1
210322	663.98	1.61396	3	6133.49	1.02487	2	Control Nb	1
210322	641.38	1.55903	3	6139.43	1.02586	2	Control Nb	1
210322	227.72	0.553528	3	4866.69	0.813196	2	Control Nb	1
210322	1059.77	2.57602	3	5953.94	0.994869	2	Control Nb	1
210322	358.76	0.872052	3	5606.07	0.936742	2	Control Nb	1
210322	195.65	0.475574	3	6279.85	1.04933	2	Control Nb	1
210322	1321.29	3.21171	3	5810.43	0.97089	2	Control Nb	1
210322	875.94	2.12918	3	5769.35	0.964025	2	Control Nb	1
210322	275.44	0.669522	3	6431.42	1.07465	2	Control Nb	1
210322	98.75	0.240035	3	5361.19	0.895824	2	Control Nb	1
210322	959.55	2.33241	3	5795.31	0.968363	2	Control Nb	1
210322	551.01	1.33936	3	5898.7	0.985639	2	Control Nb	1
210322	528.96	1.28576	3	5854.2	0.978203	2	Control Nb	1
210322	1548.19	3.76324	3	5901.71	0.986142	2	Control Nb	1
210322	1057.59	2.57072	3	5453.78	0.911295	2	Control Nb	1
210322	833.02	2.02485	3	6245.51	1.04359	2	Control Nb	1
210322	688.84	1.67439	3	6122.93	1.02311	2	Control Nb	1
210322	747.59	1.8172	3	6238.28	1.04238	2	Control Nb	1
210322	624.97	1.51914	3	5439.63	0.908931	2	Control Nb	1
210322	1806.57	4.3913	3	7169.07	1.19791	2	Control Nb	1
210322	334.69	0.813544	3	5666.29	0.946805	2	Control Nb	1
210322	958.36	2.32952	3	5998.22	1.00227	2	Control Nb	1
210322	117.29	0.285101	3	4752.64	0.794139	2	Control Nb	1
210322	334.46	0.812985	3	6436.41	1.07549	2	Control Nb	1
210322	462.76	1.12485	3	6186.15	1.03367	2	Control Nb	1
210322	765.98	1.8619	3	5666.88	0.946903	2	Control Nb	1
210322	76.2	0.185222	3	6003.17	1.0031	2	Control Nb	1
210322	480.98	1.16914	3	6094.38	1.01834	2	Control Nb	1
210322	916.8	2.2285	3	6159.87	1.02928	2	Control Nb	1
210322	574.35	1.39609	3	6002.93	1.00306	2	Control Nb	1
210322	796.91	1.93708	3	6199.26	1.03586	2	Control Nb	1
210322	172.16	0.418476	3	6323.04	1.05654	2	Control Nb	1
210322	395.62	0.961649	3	5530.82	0.924168	2	Control Nb	1
210322	263.55	0.640621	3	5933.75	0.991496	2	Control Nb	1
210322	567.46	1.37935	3	5727.62	0.957053	2	Control Nb	1
210322	1198.55	2.91336	3	6157.7	1.02892	2	Control Nb	1
210322	491.24	1.19408	3	5831.92	0.97448	2	Control Nb	1
210322	682.62	1.65927	3	6176.73	1.0321	2	Control Nb	1
210322	725.5	1.7635	3	5762.45	0.962872	2	Control Nb	1
210322	677.23	1.64617	3	6075.87	1.01524	2	Control Nb	1
210322	882.44	2.14498	3	6635.61	1.10877	2	Control Nb	1
210322	832.89	2.02454	3	5404.03	0.902982	2	Control Nb	1
210322	189.23	0.459969	3	6388.45	1.06747	2	Control Nb	1
210322	359.81	0.874604	3	6305.62	1.05363	2	Control Nb	1
210322	695.41	1.69036	3	6252.21	1.04471	2	Control Nb	1
210322	306.52	0.74507	3	5873.67	0.981457	2	Control Nb	1
210322	762.18	1.85266	3	5502.47	0.919431	2	Control Nb	1
210322	760.07	1.84753	3	6761.66	1.12983	2	Control Nb	1
210322	288.67	0.701681	3	5628.55	0.940498	2	Control Nb	1
210322	392.48	0.954016	3	6151.07	1.02781	2	Control Nb	1
210322	862.8	2.09724	3	5385.8	0.899936	2	Control Nb	1
210322	385.2	0.93632	3	5800.33	0.969202	2	Control Nb	1
210322	346.28	0.841716	3	6331.72	1.05799	2	Control Nb	1
210322	534.43	1.29906	3	7306	1.22079	2	Control Nb	1
210322	395.88	0.962281	3	6337.85	1.05902	2	Control Nb	1
210322	964.84	2.34527	3	5334.34	0.891338	2	Control Nb	1
210322	704.17	1.71165	3	6139.35	1.02585	2	Control Nb	1
210322	125.16	0.304231	3	5952.22	0.994582	2	Control Nb	1
210322	681.88	1.65747	3	6385.97	1.06706	2	Control Nb	1
210322	112.68	0.273896	3	6798.89	1.13606	2	Control Nb	1
210322	591.55	1.4379	3	5205.48	0.869806	2	Control Nb	1
210322	429.8	1.04473	3	6163.85	1.02994	2	Control Nb	1
210322	197.08	0.47905	3	6117.62	1.02222	2	Control Nb	1
210322	621.52	1.51075	3	7793.86	1.30231	2	Control Nb	1
210322	859.71	2.08973	3	5656.32	0.945139	2	Control Nb	1
210322	775.42	1.88484	3	6545.07	1.09364	2	Control Nb	2
210322	329.73	0.801487	3	6259.14	1.04587	2	Control Nb	2
210322	1157.36	2.81324	3	6419.86	1.07272	2	Control Nb	2
210322	720.54	1.75144	3	7297.28	1.21933	2	Control Nb	2
210322	886.31	2.15439	3	6731.86	1.12486	2	Control Nb	2
210322	529.46	1.28698	3	6439.89	1.07607	2	Control Nb	2
210322	96.44	0.23442	3	6426.18	1.07378	2	Control Nb	2
210322	607.63	1.47699	3	6049.36	1.01081	2	Control Nb	2
210322	441.45	1.07305	3	6145.25	1.02684	2	Control Nb	2
210322	480.18	1.16719	3	6004.91	1.00339	2	Control Nb	2
210322	560.51	1.36245	3	6185.05	1.03349	2	Control Nb	2
210322	715.64	1.73953	3	6503.32	1.08667	2	Control Nb	2
210322	410.1	0.996846	3	5649.84	0.944056	2	Control Nb	2
210322	569.47	1.38423	3	7123.2	1.19025	2	Control Nb	2
210322	617	1.49977	3	5379.2	0.898834	2	Control Nb	2
210322	605.42	1.47162	3	5573.03	0.931221	2	Control Nb	2
210322	965.03	2.34574	3	6113.95	1.02161	2	Control Nb	2
210322	568.04	1.38076	3	6191.21	1.03452	2	Control Nb	2
210322	434.03	1.05501	3	5652.02	0.94442	2	Control Nb	2
210322	555.65	1.35064	3	5800.84	0.969287	2	Control Nb	2
210322	641.44	1.55917	3	6732.57	1.12497	2	Control Nb	2
210322	313.75	0.762644	3	5299.34	0.885489	2	Control Nb	2
210322	491.03	1.19357	3	5479.73	0.915632	2	Control Nb	2
210322	223.37	0.542954	3	5711.7	0.954392	2	Control Nb	2
210322	629.35	1.52978	3	7059.51	1.1796	2	Control Nb	2
210322	417.22	1.01415	3	6234.05	1.04167	2	Control Nb	2
210322	546.03	1.32726	3	6243.39	1.04323	2	Control Nb	2
210322	941.68	2.28898	3	6514.68	1.08857	2	Control Nb	2
210322	629.3	1.52966	3	6121.79	1.02292	2	Control Nb	2
210322	600.35	1.45929	3	5832	0.974494	2	Control Nb	2
210322	393.16	0.955669	3	5361.13	0.895814	2	Control Nb	2
210322	617.39	1.50071	3	6832.92	1.14174	2	Control Nb	2
210322	624.32	1.51756	3	6003.74	1.00319	2	Control Nb	2
210322	429.26	1.04342	3	6018.63	1.00568	2	Control Nb	2
210322	445.92	1.08391	3	6520.09	1.08947	2	Control Nb	2
210322	769.69	1.87091	3	6908.28	1.15433	2	Control Nb	2
210322	1108.94	2.69554	3	6164.76	1.0301	2	Control Nb	2
210322	680.88	1.65504	3	6236.56	1.04209	2	Control Nb	2
210322	787.37	1.91389	3	6774.45	1.13197	2	Control Nb	2
210322	262.62	0.63836	3	5253.24	0.877786	2	Control Nb	2
210322	149.63	0.363711	3	6563.41	1.09671	2	Control Nb	2
210322	677	1.64561	3	6130.98	1.02445	2	Control Nb	2
210322	143.67	0.349224	3	5945.57	0.993471	2	Control Nb	2
210322	512	1.24454	3	5952.09	0.99456	2	Control Nb	2
210322	934.08	2.2705	3	5889.32	0.984072	2	Control Nb	2
210322	673.46	1.637	3	6508.81	1.08758	2	Control Nb	2
210322	1159.88	2.81936	3	5954.39	0.994944	2	Control Nb	2
210322	1044.23	2.53825	3	6192.26	1.03469	2	Control Nb	2
210322	736.94	1.79131	3	5677.77	0.948723	2	Control Nb	2
210322	145.68	0.35411	3	4902.5	0.81918	2	Control Nb	2
210322	366.37	0.890549	3	5664.45	0.946497	2	Control Nb	2
210322	874.73	2.12624	3	7004.05	1.17034	2	Control Nb	2
210322	572.92	1.39262	3	6362.83	1.06319	2	Control Nb	2
210322	343.04	0.83384	3	5531.6	0.924299	2	Control Nb	2
210322	198.08	0.481481	3	5367.11	0.896813	2	Control Nb	2
210322	90.39	0.219714	3	4718.58	0.788448	2	Control Nb	2
210322	489.22	1.18917	3	5764.67	0.963243	2	Control Nb	2
210322	544.52	1.32359	3	7183.33	1.20029	2	Control Nb	2
210322	118.74	0.288626	3	4949.34	0.827006	2	Control Nb	2
210322	928.82	2.25772	3	7257.03	1.21261	2	Control Nb	2
210322	797.75	1.93912	3	6748.53	1.12764	2	Control Nb	2
210322	326.05	0.792542	3	5269.27	0.880465	2	Control Nb	2
210322	132.06	0.321003	3	5640.06	0.942422	2	Control Nb	2
210322	617.47	1.50091	3	5388.81	0.900439	2	Control Nb	2
210322	939.69	2.28414	3	5537.08	0.925214	2	Control Nb	2
210322	258.45	0.628224	3	6434.39	1.07515	2	Control Nb	2
210322	1422.55	3.45785	3	6379.98	1.06606	2	Control Nb	2
210322	776.79	1.88817	3	5560.79	0.929176	2	Control Nb	2
210322	838.26	2.03759	3	6443.36	1.07665	2	Control Nb	2
210322	233.74	0.568161	3	5979.38	0.99912	2	Control Nb	2
210322	453.91	1.10334	3	5824.62	0.973261	2	Control Nb	2
210322	458.15	1.11364	3	6027.67	1.00719	2	Control Nb	2
210322	550.92	1.33914	3	6280.86	1.0495	2	Control Nb	2
210322	626.16	1.52203	3	5910.62	0.987631	2	Control Nb	2
210322	463.42	1.12645	3	6004.84	1.00337	2	Control Nb	2
210322	122.27	0.297206	3	5806.93	0.970305	2	Control Nb	2
210322	617.5	1.50098	3	6023.65	1.00652	2	Control Nb	2
210322	116.97	0.284323	3	6020.15	1.00593	2	Control Nb	2
210322	657.42	1.59802	3	5515.33	0.92158	2	Control Nb	2
210322	559	1.35878	3	5868.07	0.980521	2	Control Nb	2
210322	198.38	0.48221	3	8843.33	1.47767	2	Control Nb	2
210322	743.71	1.80776	3	5831.51	0.974412	2	Control Nb	2
210322	697.6	1.69568	3	5835.8	0.975129	2	Control Nb	2
210322	230.31	0.559823	3	5575.75	0.931676	2	Control Nb	2
210322	687.75	1.67174	3	6496.12	1.08546	2	Control Nb	2
210322	735.41	1.78759	3	5930.03	0.990874	2	Control Nb	2
210322	668.85	1.6258	3	6695.26	1.11874	2	Control Nb	2
210322	438.94	1.06695	3	5604.39	0.936461	2	Control Nb	2
210322	424.97	1.03299	3	5771.73	0.964423	2	Control Nb	2
210322	829.13	2.0154	3	6019.89	1.00589	2	Control Nb	2
210322	155.43	0.37781	3	7175.66	1.19901	2	Control Nb	2
210322	493.83	1.20037	3	5880.44	0.982588	2	Control Nb	2
210322	354.41	0.861478	3	5318.64	0.888714	2	Control Nb	2
210322	354.61	0.861964	3	5867.39	0.980407	2	Control Nb	2
210322	233.97	0.56872	3	5957.22	0.995417	2	Control Nb	2
210322	562.97	1.36843	3	5905.71	0.98681	2	Control Nb	2
210322	1027.86	2.49846	3	5965.49	0.996799	2	Control Nb	2
210322	616.33	1.49814	3	5466.68	0.913451	2	Control Nb	2
210322	485.06	1.17905	3	5654.3	0.944801	2	Control Nb	2
210322	576.39	1.40105	3	5587.59	0.933654	2	Control Nb	2
210322	441.84	1.074	3	5799.75	0.969105	2	Control Nb	2
210322	685.05	1.66518	3	5453.8	0.911299	2	Control Nb	2
210322	505.11	1.22779	3	5701.94	0.952762	2	Control Nb	2
210322	629.19	1.5294	3	6262.41	1.04641	2	Control Nb	2
210322	696.68	1.69345	3	6137.11	1.02548	2	Control Nb	2
210322	925.07	2.2486	3	6032.73	1.00803	2	Control Nb	2
210322	539.89	1.31233	3	6222	1.03966	2	Control Nb	2
210322	469.85	1.14208	3	5704.6	0.953206	2	Control Nb	2
210322	425.37	1.03396	3	5558.44	0.928784	2	Control Nb	2
210322	296.12	0.71979	3	8850.74	1.47891	2	Control Nb	2
210322	454.85	1.10562	3	6535.81	1.0921	2	Control Nb	2
210322	493.16	1.19874	3	5326.32	0.889998	2	Control Nb	2
210322	717.01	1.74286	3	6015.48	1.00515	2	Control Nb	2
210322	106.33	0.25846	3	6271.98	1.04801	2	Control Nb	2
210322	467.26	1.13579	3	5821	0.972656	2	Control Nb	2
210322	717.58	1.74425	3	6165.09	1.03015	2	Control Nb	2
210322	429.95	1.0451	3	5941.3	0.992757	2	Control Nb	2
210322	235.71	0.572949	3	8464.74	1.41441	2	Control Nb	2
210322	346.16	0.841424	3	9141.73	1.52753	2	Control Nb	2
210322	899.85	2.1873	3	6229.32	1.04088	2	Control Nb	2
210322	176.25	0.428418	3	5952.47	0.994624	2	Control Nb	2
210322	303.17	0.736927	3	6177.98	1.03231	2	Control Nb	2
210322	148.84	0.361791	3	5851.65	0.977777	2	Control Nb	2
210322	379.35	0.9221	3	5293.71	0.884549	2	Control Nb	2
210322	380.3	0.92441	3	5696.08	0.951782	2	Control Nb	2
210322	492.88	1.19806	3	7581.31	1.26679	2	Control Nb	2
210322	398.53	0.968722	3	6037.23	1.00879	2	Control Nb	2
210322	253.07	0.615147	3	6045.03	1.01009	2	Control Nb	2
210322	464.09	1.12808	3	5825.24	0.973364	2	Control Nb	2
210322	451.47	1.09741	3	6234.65	1.04177	2	Control Nb	2
210322	443.07	1.07699	3	6563.64	1.09675	2	Control Nb	2
210322	856.38	2.08164	3	6281.22	1.04956	2	Control Nb	2
210322	325.45	0.791084	3	5610.09	0.937414	2	Control Nb	2
210322	648.77	1.57699	3	7207.17	1.20428	2	Control Nb	2
210322	130.26	0.316628	3	6241.32	1.04289	2	Control Nb	2
210322	589.74	1.4335	3	5723.94	0.956438	2	Control Nb	2
210322	1499.57	3.64506	3	6266.55	1.0471	2	Control Nb	2
210322	716.31	1.74116	3	5734.81	0.958254	2	Control Nb	2
210322	672.34	1.63428	3	6406.43	1.07048	2	Control Nb	2
210322	95.74	0.232719	3	6657.44	1.11242	2	Control Nb	2
210322	569.11	1.38336	3	6109.84	1.02092	2	Control Nb	2
210322	829.77	2.01695	3	5665.09	0.946604	2	Control Nb	2
210322	445.11	1.08195	3	5886.63	0.983622	2	Control Nb	2
210322	545.44	1.32582	3	6363.24	1.06326	2	Control Nb	2
210322	1533.88	3.72846	3	6968.09	1.16433	2	Control Nb	2
210322	283.53	0.689187	3	7173.82	1.1987	2	Control Nb	2
210322	356.05	0.865464	3	5552.64	0.927814	2	Control Nb	2
210322	383	0.930973	3	5358.05	0.895299	2	Control Nb	2
210322	541.4	1.316	3	6012.42	1.00464	2	Control Nb	2
210322	468.09	1.1378	3	5579.7	0.932336	2	Control Nb	2
210322	545.63	1.32628	3	5925.84	0.990174	2	Control Nb	2
210322	370.88	0.901512	3	6130.84	1.02443	2	Control Nb	2
210322	732.7	1.781	3	6529.75	1.09108	2	Control Nb	2
210322	591.07	1.43674	3	6069.51	1.01418	2	Control Nb	2
210322	204.55	0.497207	3	6836.17	1.14228	2	Control Nb	2
210322	445.93	1.08394	3	6515.2	1.08865	2	Control Nb	2
210322	464.38	1.12879	3	6354.5	1.0618	2	Control Nb	2
210322	231.11	0.561768	3	5551	0.92754	2	Control Nb	2
210322	111	0.269812	3	6234.41	1.04173	2	Control Nb	2
210322	308.19	0.749129	3	5647.61	0.943683	2	Control Nb	2
210322	145.42	0.353478	3	5765.91	0.963451	2	Control Nb	2
210322	774.25	1.882	3	6335.2	1.05858	2	Control Nb	2
210322	113.63	0.276205	3	6364.39	1.06345	2	Control Nb	2
210322	252.54	0.613859	3	5539.04	0.925542	2	Control Nb	2
210322	766.32	1.86272	3	8128.2	1.35818	2	Control Nb	2
210322	83.03	0.201824	3	5447.26	0.910206	2	Control Nb	2
210322	359.77	0.874507	3	5563.8	0.929679	2	Control Nb	2
210322	528.96	1.28576	3	5652.43	0.944489	2	Control Nb	2
210322	1001.94	2.43545	3	6232.31	1.04138	2	Control Nb	2
210322	524.19	1.27417	3	6190.09	1.03433	2	Control Nb	2
210322	728.17	1.76999	3	5593.44	0.934632	2	Control Nb	2
210322	103.3	0.251095	3	5879.78	0.982478	2	Control Nb	2
210322	488.03	1.18627	3	5426.39	0.906719	2	Control Nb	2
210322	774.91	1.8836	3	6160.8	1.02943	2	Control Nb	2
210322	1033.25	2.51156	3	6584.67	1.10026	2	Control Nb	2
210322	1054.7	2.5637	3	7746.98	1.29448	2	Control Nb	2
210322	605.17	1.47101	3	5830.2	0.974193	2	Control Nb	2
210322	622.42	1.51294	3	6317.41	1.0556	2	Control Nb	2
210322	414.88	1.00846	3	6118.45	1.02236	2	Control Nb	2
210322	348.24	0.84648	3	6673.35	1.11508	2	Control Nb	2
210322	406.9	0.989067	3	6399.43	1.06931	2	Control Nb	2
210322	165.63	0.402603	3	6497.09	1.08563	2	Control Nb	2
210322	372.71	0.90596	3	6212.24	1.03803	2	Control Nb	2
210322	424.99	1.03304	3	6270.82	1.04782	2	Control Nb	2
210322	317.07	0.770714	3	5499.47	0.91893	2	Control Nb	2
210322	476.49	1.15822	3	6143.96	1.02662	2	Control Nb	2
210322	792.46	1.92626	3	6768.32	1.13095	2	Control Nb	2
210322	296.46	0.720617	3	5990.33	1.00095	2	Control Nb	2
210322	107	0.260089	3	4784.39	0.799444	2	Control Nb	2
210322	187.71	0.456274	3	8278.76	1.38333	2	Control Nb	2
210322	490.58	1.19247	3	6883.42	1.15018	2	Control Nb	2
210322	240.08	0.583572	3	6065.56	1.01352	2	Control Nb	2
210322	470.18	1.14288	3	6297.74	1.05232	2	Control Nb	2
210322	153.39	0.372851	3	5784.49	0.966555	2	Control Nb	2
210322	181.84	0.442005	3	6277.24	1.04889	2	Control Nb	2
210322	306.71	0.745532	3	6179.63	1.03258	2	Control Nb	2
210322	138.63	0.336973	3	5967.4	0.997118	2	Control Nb	2
210322	509.96	1.23958	3	5868.57	0.980604	2	Control Nb	2
210322	238.23	0.579075	3	6040.78	1.00938	2	Control Nb	2
210322	448.36	1.08985	3	6664.66	1.11363	2	Control Nb	2
210322	325.09	0.790209	3	6103.09	1.01979	2	Control Nb	2
210322	149.27	0.362836	3	6714.56	1.12196	2	Control Nb	2
210322	531.08	1.29092	3	5934.99	0.991703	2	Control Nb	2
210322	270.35	0.65715	3	5656	0.945085	2	Control Nb	2
210322	345.16	0.838994	3	5274.81	0.881391	2	Control Nb	2
210322	294.71	0.716363	3	5680.32	0.949149	2	Control Nb	2
210322	367.47	0.893223	3	6399.9	1.06939	2	Control Nb	2
210322	477.19	1.15992	3	6307.48	1.05394	2	Control Nb	2
210322	242.9	0.590426	3	6370.18	1.06442	2	Control Nb	2
210322	91.31	0.221951	3	5171.8	0.864178	2	Control Nb	2
210322	403.51	0.980827	3	6442.77	1.07655	2	Control Nb	2
210322	995.52	2.41985	3	5961.06	0.996059	2	Control Nb	2
210322	416.85	1.01325	3	6927.13	1.15748	2	Control Nb	2
210322	481.32	1.16996	3	7181.93	1.20006	2	Control Nb	2
210322	225.55	0.548253	3	5295.48	0.884844	2	Control Nb	2
210322	106.42	0.258679	3	5133.94	0.857852	2	Control Nb	2
210322	243.92	0.592906	3	6345.25	1.06025	2	Control Nb	2
210322	309.31	0.751852	3	5790.68	0.967589	2	Control Nb	2
210322	268.82	0.653431	3	6413.88	1.07172	2	Control Nb	2
210322	509.31	1.238	3	5339.06	0.892126	2	Control Nb	2
210322	504.64	1.22665	3	5956.49	0.995295	2	Control Nb	2
210322	384.77	0.935275	3	5881.71	0.9828	2	Control Nb	2
210322	557.98	1.3563	3	6411	1.07124	2	Control Nb	2
210322	292.1	0.710019	3	5642.31	0.942798	2	Control Nb	2
210322	787.29	1.9137	3	6347.96	1.06071	2	Control Nb	2
210322	391.76	0.952266	3	6299.9	1.05268	2	Control Nb	2
210322	325.09	0.790209	3	6171	1.03114	2	Control Nb	2
210322	255.95	0.622147	3	6110.51	1.02103	2	Control Nb	2
210322	414.38	1.00725	3	5715.71	0.955062	2	Control Nb	2
210322	481.03	1.16926	3	6801.81	1.13654	2	Control Nb	2
210322	101.77	0.247376	3	5521.87	0.922673	2	Control Nb	2
210322	340.2	0.826937	3	6004.48	1.00331	2	Control Nb	2
210322	695.73	1.69114	3	7025.78	1.17397	2	Control Nb	2
210322	436.33	1.0606	3	6836.68	1.14237	2	Control Nb	2
210322	230	0.55907	3	6239.53	1.04259	2	Control Nb	2
210322	415.8	1.0107	3	6391.97	1.06806	2	Control Nb	2
210322	357.22	0.868308	3	5704.43	0.953178	2	Control Nb	2
210322	471.2	1.14536	3	6292.76	1.05148	2	Control Nb	2
210322	266.55	0.647913	3	6328.45	1.05745	2	Control Nb	2
210322	356.65	0.866923	3	6401.93	1.06973	2	Control Nb	2
210322	272.09	0.661379	3	5136.7	0.858313	2	Control Nb	2
210322	330.15	0.802508	3	5728.12	0.957136	2	Control Nb	2
210322	288.34	0.700879	3	6149.95	1.02762	2	Control Nb	2
210322	385.82	0.937827	3	6211.85	1.03796	2	Control Nb	2
210322	253.68	0.61663	3	5742.45	0.959531	2	Control Nb	2
210322	386.21	0.938775	3	6504.84	1.08692	2	Control Nb	2
210322	362.71	0.881653	3	6001.29	1.00278	2	Control Nb	2
210322	332.32	0.807783	3	6018.23	1.00561	2	Control Nb	2
210322	478.42	1.16291	3	6681.87	1.1165	2	Control Nb	2
210322	353.16	0.858439	3	6658.71	1.11263	2	Control Nb	2
210322	358.11	0.870472	3	5827.51	0.973744	2	Control Nb	2
210322	469.89	1.14218	3	7319.18	1.22299	2	Control Nb	2
210322	612.25	1.48822	3	7126.59	1.19081	2	Control Nb	2
210322	683.57	1.66158	3	6056.15	1.01195	2	Control Nb	2
210322	99.03	0.240716	3	5522.64	0.922802	2	Control Nb	2
210322	488.84	1.18824	3	6546.04	1.09381	2	Control Nb	2
210322	268.78	0.653334	3	6483.84	1.08341	2	Control Nb	2
210322	121.72	0.295869	3	5532.77	0.924494	2	Control Nb	2
210322	131.21	0.318937	3	5029.03	0.840322	2	Control Nb	2
210322	379.81	0.923219	3	5634.88	0.941556	2	Control Nb	2
210322	150.22	0.365145	3	6947.65	1.16091	2	Control Nb	2
210322	177.84	0.432282	3	5432.22	0.907693	2	Control Nb	2
210322	294.63	0.716168	3	6693.31	1.11841	2	Control Nb	2
210322	574.53	1.39653	3	5884.13	0.983204	2	Control Nb	2
210322	518.79	1.26104	3	7006.74	1.17079	2	Control Nb	2
210322	110.74	0.26918	3	5345.48	0.893199	2	Control Nb	2
210322	320.41	0.778833	3	5794.66	0.968255	2	Control Nb	2
210322	582.48	1.41586	3	5956.58	0.99531	2	Control Nb	2
210322	534.77	1.29989	3	7301.65	1.22006	2	Control Nb	2
210322	574.8	1.39719	3	5085.39	0.84974	2	Control Nb	2
210322	365.55	0.888556	3	6068.28	1.01397	2	Control Nb	2
210322	642.76	1.56238	3	6316.33	1.05542	2	Control Nb	2
210322	139.36	0.338748	3	7743.78	1.29394	2	Control Nb	2
210322	225.21	0.547426	3	5883.91	0.983168	2	Control Nb	2
210322	108.74	0.264318	3	4636.21	0.774684	2	Control Nb	2
210322	528.37	1.28433	3	6109.63	1.02088	2	Control Nb	2
210322	307.97	0.748594	3	6422.45	1.07315	2	Control Nb	2
210322	351.57	0.854575	3	6518.08	1.08913	2	Control Nb	2
210322	183.32	0.445603	3	5411.51	0.904232	2	Control Nb	2
210322	1228.46	2.98606	3	8123.79	1.35744	2	Control Nb	2
210322	424.25	1.03124	3	6404.29	1.07012	2	Control Nb	2
210322	189.71	0.461135	3	5147.77	0.860163	2	Control Nb	2
210322	237.18	0.576522	3	5564.91	0.929865	2	Control Nb	2
210322	508.63	1.23635	3	5589.97	0.934052	2	Control Nb	2
210322	371.39	0.902752	3	6329.66	1.05765	2	Control Nb	2
210322	200.49	0.487339	3	6162.95	1.02979	2	Control Nb	2
210322	664.41	1.61501	3	6310.16	1.05439	2	Control Nb	2
210322	245.65	0.597111	3	5698.7	0.95222	2	Control Nb	2
210322	203.67	0.495068	3	6046.28	1.0103	2	Control Nb	2
210322	129.69	0.315242	3	5764.54	0.963222	2	Control Nb	2
210322	569.26	1.38372	3	7743.39	1.29388	2	Control Nb	2
210322	417.19	1.01408	3	6586.19	1.10051	2	Control Nb	2
210322	458.44	1.11435	3	6033.91	1.00823	2	Control Nb	2
210322	352.94	0.857905	3	5720.72	0.9559	2	Control Nb	2
210322	113.06	0.274819	3	5739.36	0.959014	2	Control Nb	2
210322	104.65	0.254377	3	5044.06	0.842834	2	Control Nb	2
210322	106.55	0.258995	3	5533.26	0.924576	2	Control Nb	2
210322	583.06	1.41727	3	5858.55	0.97893	2	Control Nb	2
210322	319.83	0.777423	3	6975.8	1.16562	2	Control Nb	2
210322	326.37	0.79332	3	6094.2	1.01831	2	Control Nb	2
210322	105.77	0.257099	3	5410.73	0.904102	2	Control Nb	2
210322	263.34	0.640111	3	6071.37	1.01449	2	Control Nb	2
210322	102.37	0.248835	3	4838.56	0.808496	2	Control Nb	2
210322	254.13	0.617723	3	5770.79	0.964266	2	Control Nb	2
210322	204.6	0.497329	3	5906.23	0.986897	2	Control Nb	2
210322	487.55	1.18511	3	6897.89	1.1526	2	Control Nb	2
210322	95.84	0.232962	3	5578.61	0.932154	2	Control Nb	2
210322	405.9	0.986637	3	6576.28	1.09886	2	Control Nb	2
210322	320.33	0.778638	3	6826.98	1.14075	2	Control Nb	2
210322	219.61	0.533814	3	6501.34	1.08634	2	Control Nb	2
210322	301.49	0.732843	3	6254.53	1.0451	2	Control Nb	2
210322	336.71	0.818454	3	7079.19	1.18289	2	Control Nb	2
210322	139.61	0.339355	3	5339.93	0.892272	2	Control Nb	2
210322	903.09	2.19518	3	5949.73	0.994166	2	Control Nb	2
210322	573.29	1.39352	3	5650.09	0.944098	2	Control Nb	2
210322	396.12	0.962864	3	6774.47	1.13198	2	Control Nb	2
210322	150.45	0.365705	3	5127.62	0.856796	2	Control Nb	2
210322	309	0.751098	3	5533.02	0.924536	2	Control Nb	2
210322	277.6	0.674773	3	6212.65	1.0381	2	Control Nb	2
210322	433.48	1.05368	3	5709.53	0.95403	2	Control Nb	2
210322	133.54	0.324601	3	6557.54	1.09573	2	Control Nb	2
210322	423.28	1.02888	3	5896.65	0.985296	2	Control Nb	2
210322	417.37	1.01452	3	6826.78	1.14072	2	Control Nb	2
210322	247.58	0.601802	3	6025.55	1.00683	2	Control Nb	2
210322	400.02	0.972344	3	6254.77	1.04514	2	Control Nb	2
210322	225.81	0.548885	3	5984.87	1.00004	2	Control Nb	2
210322	583.75	1.41894	3	5760.62	0.962567	2	Control Nb	2
210322	101.43	0.24655	3	4918.55	0.821862	2	Control Nb	2
210322	398.34	0.96826	3	6418.98	1.07257	2	Control Nb	2
210322	264.82	0.643708	3	6216.61	1.03876	2	Control Nb	2
210322	459.64	1.11726	3	6230.84	1.04114	2	Control Nb	2
210322	436.66	1.06141	3	5487.07	0.916858	2	Control Nb	2
210322	192.16	0.467091	3	5695.09	0.951617	2	Control Nb	2
210322	452.11	1.09896	3	5789.89	0.967457	2	Control Nb	2
210322	456.88	1.11056	3	5366	0.896628	2	Control Nb	2
210322	92.29	0.224333	3	5734.76	0.958246	2	Control Nb	2
210322	483.62	1.17555	3	6048.41	1.01065	2	Control Nb	2
210322	250.34	0.608511	3	5366.37	0.89669	2	Control Nb	2
210322	445.97	1.08404	3	6049.34	1.01081	2	Control Nb	2
210322	109.2	0.265437	3	5159.9	0.86219	2	Control Nb	2
210322	345.24	0.839188	3	5706.7	0.953557	2	Control Nb	2
210322	334.23	0.812426	3	5961.26	0.996092	2	Control Nb	2
210322	506.79	1.23187	3	5550.33	0.927428	2	Control Nb	2
210322	182.87	0.444509	3	5635.43	0.941648	2	Control Nb	2
210322	458.58	1.11469	3	6671.75	1.11481	2	Control Nb	2
210322	340.63	0.827982	3	5475.73	0.914963	2	Control Nb	2
210322	862.79	2.09722	3	5617.83	0.938707	2	Control Nb	2
210322	565.57	1.37475	3	6197.51	1.03557	2	Control Nb	2
210322	1119.95	2.7223	3	6179.55	1.03257	2	Control Nb	2
210322	1299.44	3.1586	3	6282.78	1.04982	2	Control Nb	2
210322	268.35	0.652289	3	6320.32	1.05609	2	Control Nb	2
210322	744.3	1.8092	3	6102.47	1.01969	2	Control Nb	2
210322	839.44	2.04046	3	6086.78	1.01707	2	Control Nb	2
210322	754.16	1.83317	3	6577.93	1.09913	2	Control Nb	2
210322	1319.17	3.20656	3	7188.54	1.20116	2	Control Nb	2
210322	684.02	1.66267	3	6244.11	1.04336	2	Control Nb	2
210322	720.19	1.75059	3	5759.94	0.962453	2	Control Nb	2
210322	742.88	1.80575	3	5853.71	0.978121	2	Control Nb	2
210322	661.47	1.60786	3	5705.36	0.953333	2	Control Nb	2
210322	460.95	1.12045	3	5765.51	0.963384	2	Control Nb	2
210322	229.82	0.558632	3	6372.06	1.06473	2	Control Nb	2
210322	285.74	0.694559	3	5709.23	0.95398	2	Control Nb	2
210322	765.98	1.8619	3	5757.3	0.962012	2	Control Nb	2
210322	562.54	1.36739	3	6149.95	1.02762	2	Control Nb	2
210322	533.99	1.29799	3	6197.85	1.03563	2	Control Nb	2
210322	701.61	1.70543	3	6000.8	1.0027	2	Control Nb	2
210322	508.71	1.23654	3	5554.48	0.928122	2	Control Nb	2
210322	950.82	2.31119	3	6015.85	1.00521	2	Control Nb	2
210322	856.06	2.08086	3	6431.5	1.07467	2	Control Nb	2
210322	956	2.32379	3	5777.65	0.965412	2	Control Nb	2
210322	357.57	0.869159	3	5666.72	0.946876	2	Control Nb	2
210322	553.97	1.34656	3	5495.21	0.918218	2	Control Nb	2
210322	343.43	0.834788	3	5554.57	0.928137	2	Control Nb	2
210322	317.98	0.772926	3	5726.82	0.956919	2	Control Nb	2
210322	578.71	1.40669	3	5747.39	0.960356	2	Control Nb	2
210322	1012.53	2.4612	3	5589.39	0.933955	2	Control Nb	2
210322	625.21	1.51972	3	6219.41	1.03923	2	Control Nb	2
210322	505.34	1.22835	3	5620.97	0.939232	2	Control Nb	2
210322	1016.37	2.47053	3	6489.78	1.08441	2	Control Nb	2
210322	590.81	1.4361	3	5788.09	0.967157	2	Control Nb	2
210322	105.64	0.256783	3	4982.57	0.832559	2	Control Nb	2
210322	635.69	1.5452	3	7193.54	1.202	2	Control Nb	2
210322	605.99	1.473	3	5513.58	0.921288	2	Control Nb	2
210322	394.53	0.958999	3	6066	1.01359	2	Control Nb	2
210322	543.45	1.32098	3	5809.37	0.970712	2	Control Nb	2
210322	1010.72	2.4568	3	5920.58	0.989295	2	Control Nb	2
210322	403.45	0.980681	3	6732.8	1.12501	2	Control Nb	2
210322	150.13	0.364927	3	4763.39	0.795935	2	Control Nb	2
210322	398.33	0.968236	3	5650.01	0.944084	2	Control Nb	2
210322	401.36	0.975601	3	6093.2	1.01814	2	Control Nb	2
210322	343.24	0.834326	3	5882.47	0.982927	2	Control Nb	2
210322	485.12	1.1792	3	5970.18	0.997583	2	Control Nb	2
210322	135.32	0.328927	3	5396.25	0.901682	2	Control Nb	2
210322	575.35	1.39853	3	6298.15	1.05238	2	Control Nb	2
210322	236.93	0.575915	3	5225.2	0.873101	2	Control Nb	2
210322	102.14	0.248276	3	5636.29	0.941792	2	Control Nb	2
210322	964.32	2.34401	3	5672.65	0.947867	2	Control Nb	2
210322	112.29	0.272948	3	5206.22	0.86993	2	Control Nb	2
210322	355.67	0.864541	3	6168.32	1.03069	2	Control Nb	2
210322	464.44	1.12893	3	5448.31	0.910381	2	Control Nb	2
210322	90.18	0.219204	3	5176.21	0.864915	2	Control Nb	2
210322	744.45	1.80956	3	6067.65	1.01387	2	Control Nb	2
210322	419.88	1.02062	3	6448.03	1.07743	2	Control Nb	2
210322	490.3	1.19179	3	5723.45	0.956356	2	Control Nb	2
210322	1286.32	3.12671	3	6696.63	1.11897	2	Control Nb	2
210322	460.89	1.1203	3	6067.71	1.01388	2	Control Nb	2
210322	359.23	0.873194	3	5322.36	0.889336	2	Control Nb	2
210322	174.66	0.424553	3	5218.57	0.871993	2	Control Nb	2
210322	454	1.10356	3	6231.1	1.04118	2	Control Nb	2
210322	147.73	0.359093	3	5807.3	0.970367	2	Control Nb	2
210322	1298.79	3.15702	3	6659.86	1.11282	2	Control Nb	2
210322	644.66	1.567	3	5638.95	0.942236	2	Control Nb	2
210322	250.78	0.60958	3	5543.08	0.926217	2	Control Nb	2
210322	476.57	1.15842	3	6397.58	1.069	2	Control Nb	2
210322	305.16	0.741764	3	5741.62	0.959392	2	Control Nb	2
210322	453.16	1.10151	3	5606.6	0.936831	2	Control Nb	2
210322	498.62	1.21201	3	6659.12	1.1127	2	Control Nb	2
210322	600.27	1.4591	3	5815.8	0.971787	2	Control Nb	2
210322	95.29	0.231625	3	4835.15	0.807926	2	Control Nb	2
210322	147.44	0.358388	3	5210.62	0.870665	2	Control Nb	2
210322	367.4	0.893053	3	5076.21	0.848206	2	Control Nb	2
210322	486.65	1.18292	3	5573.52	0.931303	2	Control Nb	2
210322	606.55	1.47436	3	4878.61	0.815188	2	Control Nb	2
210322	618.78	1.50409	3	6554.9	1.09529	2	Control Nb	2
210322	327.69	0.796529	3	6105.66	1.02022	2	Control Nb	2
210322	347.77	0.845338	3	8854.66	1.47956	2	Control Nb	2
210322	315.42	0.766703	3	4867.43	0.81332	2	Control Nb	2
210322	1021.94	2.48407	3	5738.18	0.958817	2	Control Nb	2
210322	298.97	0.726718	3	5779.05	0.965646	2	Control Nb	2
210322	1249.95	3.0383	3	7057.13	1.17921	2	Control Nb	2
210322	315.89	0.767846	3	5667.19	0.946955	2	Control Nb	2
210322	267.24	0.64959	3	5350.35	0.894013	2	Control Nb	2
210322	334.88	0.814006	3	6446.71	1.07721	2	Control Nb	2
210322	731.47	1.77801	3	5544.32	0.926424	2	Control Nb	2
210322	414.32	1.0071	3	5355.47	0.894868	2	Control Nb	2
210322	694.29	1.68764	3	5826.59	0.97359	2	Control Nb	2
210322	95.98	0.233302	3	5515.11	0.921543	2	Control Nb	2
210322	98.03	0.238285	3	5186.97	0.866713	2	Control Nb	2
210322	625.97	1.52157	3	5524.8	0.923162	2	Control Nb	2
210322	87.09	0.211693	3	4896.69	0.818209	2	Control Nb	2
210322	331.64	0.80613	3	5949.11	0.994062	2	Control Nb	2
210322	101.24	0.246088	3	6598.38	1.10255	2	Control Nb	2
210322	408.36	0.992616	3	6212.28	1.03804	2	Control Nb	2
210322	324.49	0.78875	3	5886.27	0.983562	2	Control Nb	2
210322	101.41	0.246501	3	5554.34	0.928098	2	Control Nb	2
210322	519.46	1.26267	3	6312.5	1.05478	2	Control Nb	2
210322	298.77	0.726232	3	5036.09	0.841502	2	Control Nb	2
210322	541.9	1.31722	3	5695.96	0.951762	2	Control Nb	2
210322	828.35	2.0135	3	5811.41	0.971053	2	Control Nb	2
210322	312.89	0.760554	3	5593.33	0.934613	2	Control Nb	2
210322	160.39	0.389866	3	6160.84	1.02944	2	Control Nb	2
210322	391.64	0.951974	3	6760	1.12956	2	Control Nb	2
210322	392.81	0.954818	3	5884.36	0.983243	2	Control Nb	2
210322	277.7	0.675016	3	5973.85	0.998196	2	Control Nb	2
210322	410.44	0.997672	3	5407	0.903479	2	Control Nb	2
210322	158.34	0.384883	3	5284.1	0.882943	2	Control Nb	2
210322	439.01	1.06712	3	5883.26	0.983059	2	Control Nb	2
210322	323.3	0.785858	3	6164.59	1.03007	2	Control Nb	2
210322	379.11	0.921517	3	6706.24	1.12057	2	Control Nb	2
210322	285.21	0.693271	3	5164.69	0.86299	2	Control Nb	2
210322	186.85	0.454183	3	5311.15	0.887463	2	Control Nb	2
210322	468	1.13759	3	5696.59	0.951868	2	Control Nb	2
210322	251.38	0.611039	3	6095.84	1.01858	2	Control Nb	2
210322	180.89	0.439696	3	5907.22	0.987063	2	Control Nb	2
210322	374.22	0.909631	3	6159.84	1.02927	2	Control Nb	2
210322	444.69	1.08092	3	5506.39	0.920086	2	Control Nb	2
210322	378.97	0.921177	3	6054.14	1.01161	2	Control Nb	2
210322	415.07	1.00893	3	6575.55	1.09874	2	Control Nb	2
210322	122.36	0.297425	3	7615.5	1.27251	2	Control Nb	2
210322	350.5	0.851974	3	5846.56	0.976927	2	Control Nb	2
210322	408.04	0.991838	3	5412.6	0.904414	2	Control Nb	2
210322	377.14	0.916729	3	6606.62	1.10393	2	Control Nb	2
210322	291.74	0.709143	3	6049.44	1.01083	2	Control Nb	2
210322	360.9	0.877253	3	6988.02	1.16766	2	Control Nb	2
210322	237.59	0.577519	3	5531.73	0.92432	2	Control Nb	2
210322	191.24	0.464854	3	6093.88	1.01825	2	Control Nb	2
210322	263.73	0.641059	3	5279.66	0.882201	2	Control Nb	2
210322	315.98	0.768065	3	5699.04	0.952277	2	Control Nb	2
210322	535.24	1.30103	3	5673.2	0.947959	2	Control Nb	2
210322	225.36	0.547791	3	5770.11	0.964152	2	Control Nb	2
210322	327.62	0.796358	3	5884.75	0.983308	2	Control Nb	2
210322	1116.01	2.71273	3	7344.55	1.22723	2	Control Nb	2
210322	488.28	1.18688	3	5961.64	0.996156	2	Control Nb	2
210322	443.12	1.07711	3	6383.9	1.06671	2	Control Nb	2
210322	450.25	1.09444	3	6109.25	1.02082	2	Control Nb	2
210322	233.53	0.56765	3	5057.03	0.845001	2	Control Nb	2
210322	101.93	0.247765	3	5471.47	0.914251	2	Control Nb	2
210322	394.2	0.958197	3	5522.29	0.922743	2	Control Nb	2
210322	340.8	0.828395	3	5435.83	0.908296	2	Control Nb	2
210322	261.72	0.636173	3	5441.14	0.909183	2	Control Nb	2
210322	200.34	0.486974	3	5080.77	0.848968	2	Control Nb	2
210322	275.19	0.668915	3	5817.6	0.972088	2	Control Nb	2
210322	641.49	1.55929	3	6393.97	1.0684	2	Control Nb	2
210322	117.86	0.286487	3	7525.96	1.25754	2	Control Nb	2
210322	336.66	0.818332	3	6055.17	1.01178	2	Control Nb	2
210322	345.1	0.838848	3	6368.36	1.06412	2	Control Nb	2
210322	623.92	1.51659	3	5715.19	0.954976	2	Control Nb	2
210322	430.21	1.04573	3	5966.15	0.99691	2	Control Nb	2
210322	171.65	0.417236	3	5533.71	0.924651	2	Control Nb	2
210322	495.39	1.20416	3	6122.82	1.02309	2	Control Nb	2
210322	291.51	0.708584	3	6171.42	1.03121	2	Control Nb	2
210322	564.38	1.37186	3	5894.7	0.984971	2	Control Nb	2
210322	432.86	1.05217	3	6141.82	1.02626	2	Control Nb	2
210322	133.93	0.325549	3	6671.7	1.1148	2	Control Nb	2
210322	397.17	0.965416	3	6309.81	1.05433	2	Control Nb	2
210322	75.78	0.184201	3	5123.91	0.856176	2	Control Nb	2
210322	110.69	0.269058	3	5476.34	0.915065	2	Control Nb	2
210322	278.73	0.67752	3	6273.35	1.04824	2	Control Nb	2
210322	456.29	1.10912	3	5586.53	0.933477	2	Control Nb	2
210322	591.68	1.43822	3	4913.54	0.821024	2	Control Nb	2
210322	517.52	1.25796	3	5950.74	0.994335	2	Control Nb	2
210322	224	0.544485	3	6005.71	1.00352	2	Control Nb	2
210322	105.68	0.25688	3	5928.73	0.990657	2	Control Nb	2
210322	192.59	0.468136	3	6342.78	1.05984	2	Control Nb	2
210322	819.65	1.99235	3	5878.39	0.982245	2	Control Nb	2
210322	150.19	0.365073	3	5458.77	0.912129	2	Control Nb	2
210322	335.57	0.815683	3	5730.27	0.957495	2	Control Nb	2
210322	443.58	1.07823	3	5952.52	0.994632	2	Control Nb	2
210322	228.68	0.555861	3	5598.07	0.935405	2	Control Nb	2
210322	169.56	0.412156	3	6520.85	1.0896	2	Control Nb	2
210322	132.23	0.321416	3	5626	0.940072	2	Control Nb	2
210322	101.63	0.247036	3	4810.21	0.803759	2	Control Nb	2
210322	378.85	0.920885	3	5442.15	0.909352	2	Control Nb	2
210322	498.55	1.21184	3	5802.23	0.969519	2	Control Nb	2
210322	229.91	0.558851	3	6018	1.00557	2	Control Nb	2
210322	183.64	0.446381	3	6442.97	1.07658	2	Control Nb	2
210322	273.17	0.664005	3	5858.91	0.97899	2	Control Nb	2
210322	191.33	0.465073	3	6172.33	1.03136	2	Control Nb	2
210322	300.7	0.730923	3	5294.4	0.884664	2	Control Nb	2
210322	76.6	0.186195	3	5729.77	0.957412	2	Control Nb	2
210322	83.69	0.203428	3	6310.74	1.05449	2	Control Nb	2
210322	344.07	0.836344	3	5752.75	0.961252	2	Control Nb	2
210322	303.59	0.737948	3	5411.41	0.904216	2	Control Nb	2
210322	171	0.415656	3	5157.6	0.861805	2	Control Nb	2
210322	202.96	0.493343	3	5386.83	0.900108	2	Control Nb	2
210322	104.69	0.254474	3	6726.82	1.12401	2	Control Nb	2
210322	307.37	0.747136	3	6001.86	1.00288	2	Control Nb	2
210322	94.67	0.230118	3	7797.65	1.30294	2	Control Nb	2
210322	421.77	1.02521	3	6126.14	1.02364	2	Control Nb	2
210322	311.29	0.756664	3	5249.02	0.877081	2	Control Nb	2
210322	268.93	0.653698	3	5451.87	0.910976	2	Control Nb	2
210322	992.71	2.41302	3	6544.04	1.09347	2	Control Nb	2
210322	264.36	0.64259	3	6089.94	1.01759	2	Control Nb	2
210322	223.4	0.543027	3	5390.12	0.900658	2	Control Nb	2
210322	379.44	0.922319	3	5565.78	0.93001	2	Control Nb	2
210322	236.57	0.57504	3	5799.35	0.969038	2	Control Nb	2
210322	103.49	0.251557	3	5299.11	0.885451	2	Control Nb	2
210322	354.29	0.861186	3	5141.98	0.859195	2	Control Nb	2
210322	796.29	1.93557	3	5471.1	0.914189	2	Control Nb	2
210322	526.09	1.27879	3	6348.29	1.06076	2	Control Nb	2
210322	532.94	1.29544	3	6012.98	1.00473	2	Control Nb	2
210322	467.97	1.13751	3	5595.29	0.934941	2	Control Nb	2
210322	582.61	1.41617	3	5257.24	0.878455	2	Control Nb	2
210322	733.57	1.78312	3	6234.71	1.04178	2	Control Nb	2
210322	448.48	1.09014	3	7074.38	1.18209	2	Control Nb	2
210322	99.64	0.242199	3	4707.67	0.786625	2	Control Nb	2
210322	372.42	0.905255	3	6030.53	1.00767	2	Control Nb	2
210322	547.25	1.33022	3	5607.03	0.936903	2	Control Nb	2
210322	114.52	0.278368	3	5447.81	0.910298	2	Control Nb	2
210322	167.94	0.408218	3	6457.69	1.07904	2	Control Nb	2
210322	316.58	0.769523	3	6579.3	1.09936	2	Control Nb	2
210322	273.25	0.664199	3	5729.74	0.957407	2	Control Nb	2
210322	417.89	1.01578	3	6466.34	1.08049	2	Control Nb	2
210322	261.38	0.635346	3	5233.84	0.874545	2	Control Nb	2
210322	225.67	0.548545	3	6000.27	1.00261	2	Control Nb	2
210322	279.94	0.680461	3	6127.73	1.02391	2	Control Nb	2
210322	601.98	1.46326	3	6657.68	1.11246	2	Control Nb	2
210322	373.8	0.90861	3	5770.83	0.964273	2	Control Nb	2
210322	450.42	1.09485	3	7639.9	1.27658	2	Control Nb	2
210322	353.35	0.858901	3	6068.04	1.01393	2	Control Nb	2
210322	382.71	0.930268	3	5928.51	0.99062	2	Control Nb	2
210322	663.86	1.61367	3	5936.78	0.992002	2	Control Nb	2
210322	116.78	0.283862	3	5972.02	0.99789	2	Control Nb	2
210322	312.12	0.758682	3	5814.78	0.971616	2	Control Nb	2
210322	120.58	0.293098	3	4956.02	0.828123	2	Control Nb	2
210322	485.37	1.17981	3	6976.38	1.16571	2	Control Nb	2
210322	292.78	0.711671	3	5103.22	0.852719	2	Control Nb	2
210322	410.16	0.996991	3	5014.26	0.837854	2	Control Nb	2
210322	469.16	1.14041	3	5764.48	0.963212	2	Control Nb	2
210322	126.23	0.306832	3	5672.85	0.947901	2	Control Nb	2
210322	97.52	0.237046	3	6467.77	1.08073	2	Control Nb	2
210322	504.87	1.22721	3	6124.45	1.02336	2	Control Nb	2
210322	425.1	1.03331	3	6206.12	1.03701	2	Control Nb	2
210322	402.35	0.978007	3	5943.55	0.993133	2	Control Nb	2
210322	158.81	0.386025	3	5762.81	0.962933	2	Control Nb	2
210322	410.91	0.998815	3	5152.57	0.860965	2	Control Nb	2
210322	370.71	0.901099	3	6060.47	1.01267	2	Control Nb	2
210322	265.18	0.644583	3	5377.26	0.898509	2	Control Nb	2
210322	255.12	0.62013	3	5676.69	0.948542	2	Control Nb	2
210322	533.11	1.29585	3	7203.29	1.20363	2	Control Nb	2
210322	127.96	0.311037	3	5031.45	0.840727	2	Control Nb	2
210322	117.32	0.285174	3	5377.62	0.89857	2	Control Nb	2
210322	534.92	1.30025	3	5582.77	0.932849	2	Control Nb	2
210322	122.37	0.297449	3	5011.39	0.837375	2	Control Nb	2
210322	366.83	0.891668	3	5649.46	0.943992	2	Control Nb	2
210322	170.74	0.415024	3	6373.72	1.06501	2	Control Nb	2
210322	223.9	0.544242	3	6177.08	1.03215	2	Control Nb	2
210322	781.56	1.89977	3	6292.24	1.0514	2	Control Nb	2
210322	668.39	1.62468	3	5042.27	0.842534	2	Control Nb	2
210322	321.58	0.781677	3	6110.02	1.02095	2	Control Nb	2
210322	921.27	2.23937	3	6758.67	1.12934	2	Control Nb	2
210322	416.77	1.01306	3	6459.69	1.07938	2	Control Nb	2
210322	516.4	1.25523	3	5607.07	0.936909	2	Control Nb	2
210322	161.75	0.393172	3	6384.2	1.06676	2	Control Nb	2
210322	291.55	0.708682	3	5446.55	0.910087	2	Control Nb	2
210322	267.22	0.649542	3	5268.36	0.880313	2	Control Nb	2
210322	281.2	0.683524	3	5602.28	0.936109	2	Control Nb	2
210322	380.37	0.92458	3	6229.5	1.04091	2	Control Nb	2
210322	147.61	0.358801	3	4823.68	0.806009	2	Control Nb	2
210322	219.22	0.532866	3	5491.16	0.917541	2	Control Nb	2
210322	450.13	1.09415	3	6523.75	1.09008	2	Control Nb	2
210322	348.35	0.846748	3	5528.54	0.923787	2	Control Nb	2
210322	296.34	0.720325	3	5489.08	0.917194	2	Control Nb	2
210322	767.27	1.86503	3	7179.46	1.19965	2	Control Nb	2
210322	568.46	1.38178	3	6040.07	1.00926	2	Control Nb	2
210322	677.78	1.64751	3	6378.16	1.06575	2	Control Nb	2
210322	313.53	0.762109	3	5536.63	0.925139	2	Control Nb	2
210322	362.41	0.880924	3	5670.43	0.947496	2	Control Nb	2
210322	494.19	1.20125	3	5896.03	0.985193	2	Control Nb	2
210322	356.61	0.866825	3	5548.31	0.927091	2	Control Nb	2
210322	105	0.255227	3	7103.34	1.18693	2	Control Nb	2
210322	268.4	0.65241	3	5364.02	0.896297	2	Control Nb	2
210322	266.4	0.647549	3	5419.5	0.905567	2	Control Nb	2
210322	367.15	0.892445	3	5552.85	0.927849	2	Control Nb	2
210322	478.87	1.16401	3	5963.3	0.996433	2	Control Nb	2
210322	420.38	1.02183	3	5425.92	0.90664	2	Control Nb	2
210322	111.44	0.270881	3	6181.03	1.03281	2	Control Nb	2
210322	394.04	0.957808	3	6073.76	1.01489	2	Control Nb	2
210322	743.4	1.80701	3	6907.55	1.15421	2	Control Nb	2
210322	221.82	0.539186	3	5312.49	0.887687	2	Control Nb	2
210322	220.77	0.536634	3	5370.19	0.897328	2	Control Nb	2
210322	466.78	1.13462	3	6067.29	1.01381	2	Control Nb	2
210322	547.74	1.33141	3	5709.44	0.954015	2	Control Nb	2
210322	233.67	0.567991	3	5819.63	0.972427	2	Control Nb	2
210322	437.95	1.06454	3	5903.39	0.986423	2	Control Nb	2
[truncated: 3,331 more rows]
