# Supplementary material for: A checkpoint function for Nup98 in nuclear pore formation suggested by novel inhibitory nanobodies
Source: EMBO J. 2024 Apr 22;43(11):6. doi: 10.1038/s44318-024-00081-w (PMC11148069; doi:10.1038/s44318-024-00081-w)
Supplement: Supplementary file 9 — Source data Fig. 9 [file 44318_2024_81_MOESM9_ESM.zip › Fig9_trackingNb_xNup93-Nb1t.xlsx]

## Sheet: Sheet1
Experiment date	Mean_Ch_xNup93-Nb1t	Normalized Mean Ch xNup93-Nb1t	ch_xNup93-Nb1t	Mean_Ch_xY-Nb1t	Normalized Mean xY-Nb1t	ch_Y	Inhibitory Nb	# Nucleus	Average ch xNup93-Nb1t	Average ch xY-Nb1t
200904	63.79	0.869605	2	112.54	1.19916	1	Buffer	1	73.3551	93.8489
200904	84.87	1.15697	2	123.57	1.31669	1	Buffer	1
200904	74.19	1.01138	2	105.49	1.12404	1	Buffer	1
200904	31.36	0.427509	2	96.87	1.03219	1	Buffer	1
200904	94.79	1.29221	2	129.29	1.37764	1	Buffer	1
200904	75.73	1.03237	2	135.72	1.44615	1	Buffer	1
200904	15.94	0.217299	2	84.24	0.897613	1	Buffer	1
200904	13.12	0.178856	2	93.85	1.00001	1	Buffer	1
200904	75.62	1.03088	2	125.12	1.33321	1	Buffer	1
200904	71.59	0.975937	2	100.83	1.07439	1	Buffer	1
200904	35.63	0.485719	2	86.05	0.9169	1	Buffer	1
200904	81.31	1.10844	2	118.66	1.26437	1	Buffer	1
200904	87.58	1.19392	2	127.69	1.36059	1	Buffer	1
200904	90.44	1.23291	2	98.2	1.04636	1	Buffer	1
200904	64.96	0.885555	2	87.36	0.930858	1	Buffer	1
200904	94.36	1.28634	2	114.2	1.21685	1	Buffer	1
200904	78.65	1.07218	2	96.97	1.03326	1	Buffer	1
200904	94.38	1.28662	2	82.57	0.879819	1	Buffer	1
200904	96.32	1.31306	2	91.89	0.979127	1	Buffer	1
200904	100.04	1.36378	2	109.84	1.17039	1	Buffer	1
200904	116.4	1.5868	2	86.66	0.923399	1	Buffer	1
200904	76.46	1.04233	2	88.96	0.947907	1	Buffer	1
200904	97.94	1.33515	2	93.1	0.99202	1	Buffer	1
200904	53.03	0.722921	2	105.37	1.12276	1	Buffer	1
200904	93.37	1.27285	2	149.68	1.5949	1	Buffer	1
200904	92.39	1.25949	2	93.62	0.997561	1	Buffer	1
200904	82.43	1.12371	2	94.99	1.01216	1	Buffer	1
200904	88.39	1.20496	2	100.01	1.06565	1	Buffer	1
200904	85.11	1.16025	2	91.36	0.97348	1	Buffer	1
200904	95.89	1.3072	2	89.43	0.952915	1	Buffer	1
200904	84.53	1.15234	2	93.5	0.996282	1	Buffer	1
200904	63.42	0.864561	2	90.78	0.9673	1	Buffer	1
200904	46.2	0.629813	2	84.91	0.904752	1	Buffer	1
200904	78.64	1.07204	2	93.14	0.992446	1	Buffer	1
200904	63.34	0.86347	2	103.65	1.10444	1	Buffer	1
200904	85.83	1.17006	2	87.05	0.927555	1	Buffer	1
200904	75.91	1.03483	2	93.45	0.99575	1	Buffer	1
200904	78.9	1.07559	2	114.47	1.21973	1	Buffer	1
200904	79.9	1.08922	2	105.76	1.12692	1	Buffer	1
200904	68.63	0.935585	2	102.22	1.0892	1	Buffer	1
200904	34.96	0.476586	2	90.72	0.96666	1	Buffer	1
200904	50.47	0.688023	2	100.91	1.07524	1	Buffer	1
200904	83.97	1.1447	2	96.07	1.02367	1	Buffer	1
200904	61.82	0.842749	2	86.54	0.922121	1	Buffer	1
200904	82.06	1.11867	2	102.85	1.09591	1	Buffer	1
200904	64.97	0.885691	2	87.4	0.931284	1	Buffer	1
200904	86.12	1.17401	2	117.72	1.25436	1	Buffer	1
200904	107.63	1.46725	2	113.09	1.20502	1	Buffer	1
200904	100.42	1.36896	2	90.77	0.967193	1	Buffer	1
200904	99.77	1.3601	2	100.51	1.07098	1	Buffer	1
200904	93.01	1.26794	2	105.53	1.12447	1	Buffer	1
200904	88.05	1.20032	2	100.75	1.07353	1	Buffer	1
200904	84.15	1.14716	2	104.05	1.1087	1	Buffer	1
200904	80.31	1.09481	2	102.61	1.09335	1	Buffer	1
200904	71.27	0.971575	2	100.69	1.07289	1	Buffer	1
200904	120.43	1.64174	2	115.84	1.23432	1	Buffer	1
200904	116.09	1.58257	2	83.56	0.890367	1	Buffer	1
200904	84.29	1.14907	2	113.84	1.21301	1	Buffer	1
200904	98.45	1.3421	2	99.6	1.06128	1	Buffer	1
200904	56.61	0.771725	2	107.18	1.14205	1	Buffer	1
200904	79.69	1.08636	2	108.3	1.15398	1	Buffer	1
200904	72.82	0.992705	2	101.27	1.07908	1	Buffer	1
200904	98.18	1.33842	2	84.12	0.896335	1	Buffer	1
200904	102.96	1.40358	2	89.18	0.950251	1	Buffer	1
200904	100.3	1.36732	2	118.74	1.26523	1	Buffer	1
200904	103.39	1.40944	2	95.99	1.02281	1	Buffer	1
200904	73.83	1.00647	2	95.74	1.02015	1	Buffer	1
200904	89.63	1.22186	2	111.74	1.19064	1	Buffer	1
200904	67.01	0.913501	2	92.6	0.986693	1	Buffer	1
200904	92.59	1.26222	2	111.61	1.18925	1	Buffer	1
200904	76.34	1.04069	2	87.86	0.936186	1	Buffer	1
200904	80.39	1.0959	2	97.51	1.03901	1	Buffer	1
200904	73.97	1.00838	2	95.73	1.02004	1	Buffer	1
200904	71.43	0.973756	2	116.13	1.23741	1	Buffer	1
200904	74.97	1.02201	2	107.17	1.14194	1	Buffer	1
200904	97.65	1.33119	2	99.12	1.05617	1	Buffer	1
200904	72.23	0.984662	2	101.35	1.07993	1	Buffer	1
200904	114.27	1.55776	2	93.07	0.991701	1	Buffer	1
200904	91.3	1.24463	2	118.38	1.26139	1	Buffer	1
200904	116.34	1.58598	2	89.24	0.95089	1	Buffer	1
200904	78.77	1.07382	2	96.76	1.03102	1	Buffer	1
200904	78.4	1.06877	2	103.05	1.09804	1	Buffer	1
200904	102.17	1.39281	2	108.35	1.15452	1	Buffer	1
200904	87.14	1.18792	2	111.76	1.19085	1	Buffer	1
200904	105.25	1.4348	2	97.79	1.04199	1	Buffer	1
200904	89.46	1.21955	2	93.36	0.994791	1	Buffer	1
200904	90.53	1.23413	2	108.51	1.15622	1	Buffer	1
200904	71.77	0.978391	2	92.14	0.981791	1	Buffer	1
200904	58.89	0.802807	2	88.33	0.941194	1	Buffer	1
200904	71.73	0.977846	2	103.28	1.10049	1	Buffer	1
200904	103.87	1.41599	2	105.37	1.12276	1	Buffer	1
200904	44.44	0.60582	2	84.84	0.904006	1	Buffer	1
200904	84.96	1.1582	2	97.47	1.03858	1	Buffer	1
200904	78.75	1.07354	2	105.93	1.12873	1	Buffer	1
200904	91.37	1.24558	2	100.57	1.07162	1	Buffer	1
200904	89.33	1.21777	2	84.39	0.899211	1	Buffer	1
200904	103.43	1.40999	2	116.9	1.24562	1	Buffer	1
200904	88.89	1.21178	2	93.49	0.996176	1	Buffer	1
200904	111.74	1.52327	2	99.57	1.06096	1	Buffer	1
200904	70.58	0.962168	2	93.63	0.997668	1	Buffer	1
200904	98.39	1.34128	2	128.17	1.36571	1	Buffer	1
200904	83.21	1.13434	2	97.1	1.03464	1	Buffer	1
200904	71.65	0.976755	2	90.06	0.959628	1	Buffer	1
200904	70.37	0.959306	2	87.94	0.937038	1	Buffer	1
200904	77.21	1.05255	2	103.37	1.10145	1	Buffer	1
200904	81.01	1.10435	2	107.57	1.1462	1	Buffer	1
200904	77.52	1.05678	2	102.61	1.09335	1	Buffer	1
200904	63.21	0.861698	2	93.36	0.994791	1	Buffer	1
200904	82.78	1.12848	2	107.51	1.14556	1	Buffer	1
200904	86.53	1.1796	2	104.84	1.11711	1	Buffer	1
200904	85.51	1.1657	2	94.24	1.00417	1	Buffer	1
200904	66.25	0.90314	2	106.01	1.12958	1	Buffer	1
200904	76.89	1.04819	2	111.48	1.18787	1	Buffer	1
200904	80.27	1.09427	2	101.56	1.08217	1	Buffer	1
200904	80.43	1.09645	2	99.3	1.05808	1	Buffer	1
200904	68.6	0.935176	2	86.18	0.918285	1	Buffer	1
200904	94.35	1.28621	2	99.24	1.05744	1	Buffer	1
200904	65.52	0.893189	2	96.38	1.02697	1	Buffer	1
200904	62.46	0.851474	2	103.76	1.10561	1	Buffer	1
200904	72.29	0.98548	2	99.43	1.05947	1	Buffer	1
200904	93.97	1.28103	2	96.89	1.0324	1	Buffer	1
200904	91.59	1.24858	2	87.71	0.934588	1	Buffer	1
200904	88.82	1.21082	2	92.75	0.988291	1	Buffer	1
200904	74.47	1.0152	2	103.94	1.10753	1	Buffer	1
200904	57.78	0.787675	2	96.79	1.03134	1	Buffer	1
200904	56.25	0.766817	2	86.85	0.925424	1	Buffer	1
200904	64.27	0.876149	2	87.27	0.929899	1	Buffer	1
200904	85.06	1.15956	2	88.86	0.946841	1	Buffer	1
200904	101.14	1.37877	2	120.26	1.28142	1	Buffer	1
200904	108.46	1.47856	2	109.5	1.16677	1	Buffer	1
200904	83.77	1.14198	2	100.81	1.07417	1	Buffer	1
200904	85.1	1.16011	2	109.07	1.16219	1	Buffer	1
200904	63.23	0.861971	2	82.78	0.882056	1	Buffer	1
200904	55.67	0.758911	2	98.74	1.05212	1	Buffer	1
200904	79.45	1.08309	2	94.5	1.00694	1	Buffer	1
200904	86.21	1.17524	2	94.07	1.00236	1	Buffer	1
200904	72.95	0.994477	2	100.31	1.06885	1	Buffer	1
200904	84.85	1.1567	2	96.67	1.03006	1	Buffer	1
200904	74.39	1.01411	2	94.14	1.0031	1	Buffer	1
200904	85.65	1.16761	2	100.2	1.06767	1	Buffer	1
200904	94.51	1.28839	2	91.41	0.974013	1	Buffer	1
200904	74.46	1.01506	2	101.77	1.0844	1	Buffer	1
200904	82.85	1.12944	2	104.95	1.11829	1	Buffer	1
200904	95.48	1.30161	2	113.62	1.21067	1	Buffer	1
200904	69.11	0.942129	2	115.45	1.23017	1	Buffer	1
200904	132.72	1.80928	2	88.14	0.939169	1	Buffer	1
200904	84.36	1.15002	2	107.32	1.14354	1	Buffer	1
200904	67.16	0.915546	2	99.14	1.05638	1	Buffer	1
200904	94.95	1.29439	2	96.7	1.03038	1	Buffer	1
200904	93.09	1.26903	2	103.82	1.10625	1	Buffer	1
200904	82.07	1.1188	2	104.64	1.11498	1	Buffer	1
200904	95.58	1.30298	2	118.51	1.26277	1	Buffer	1
200904	110.12	1.50119	2	89.39	0.952489	1	Buffer	1
200904	81.16	1.1064	2	97.74	1.04146	1	Buffer	1
200904	100.32	1.36759	2	95.86	1.02143	1	Buffer	1
200904	70.95	0.967212	2	102.98	1.0973	1	Buffer	1
200904	93.66	1.2768	2	105.28	1.1218	1	Buffer	1
200904	67.86	0.925088	2	101.43	1.08078	1	Buffer	1
200904	92.23	1.25731	2	96.7	1.03038	1	Buffer	1
200904	70.76	0.964622	2	100.51	1.07098	1	Buffer	1
200904	94.78	1.29207	2	122.78	1.30827	1	Buffer	1
200904	61.34	0.836206	2	98.86	1.0534	1	Buffer	1
200904	69.12	0.942265	2	111.51	1.18819	1	Buffer	1
200904	60.04	0.818484	2	95.2	1.0144	1	Buffer	1
200904	64.82	0.883646	2	97.75	1.04157	1	Buffer	1
200904	83.98	1.14484	2	96.56	1.02889	1	Buffer	1
200904	23.72	0.323358	2	89.39	0.952489	1	Buffer	1
200904	106.99	1.45852	2	113.75	1.21205	1	Buffer	1
200904	91.96	1.25363	2	112.86	1.20257	1	Buffer	1
200904	65.1	0.887463	2	89.31	0.951636	1	Buffer	1
200904	75.06	1.02324	2	101.5	1.08153	1	Buffer	1
200904	78.17	1.06564	2	97.77	1.04178	1	Buffer	1
200904	84.58	1.15302	2	87.86	0.936186	1	Buffer	1
200904	134.87	1.83859	2	90	0.958988	1	Buffer	1
200904	90.35	1.23168	2	105.27	1.1217	1	Buffer	1
200904	73.77	1.00566	2	111.9	1.19234	1	Buffer	1
200904	76.04	1.0366	2	90.39	0.963144	1	Buffer	1
200904	76.95	1.04901	2	105.29	1.12191	1	Buffer	1
200904	108.85	1.48388	2	112.12	1.19469	1	Buffer	1
200904	88.7	1.20919	2	112.28	1.19639	1	Buffer	1
200904	96.71	1.31838	2	99.42	1.05936	1	Buffer	1
200904	83.95	1.14443	2	89.24	0.95089	1	Buffer	1
200904	78.95	1.07627	2	87.28	0.930006	1	Buffer	1
200904	92.7	1.26372	2	104.82	1.1169	1	Buffer	1
200904	78.12	1.06496	2	120.8	1.28718	1	Buffer	1
200904	81.72	1.11403	2	104.38	1.11221	1	Buffer	1
200904	96.82	1.31988	2	87.36	0.930858	1	Buffer	1
200904	71.02	0.968167	2	99.91	1.06458	1	Buffer	1
200904	96.54	1.31606	2	111.16	1.18446	1	Buffer	1
200904	62.97	0.858427	2	100.35	1.06927	1	Buffer	1
200904	80.64	1.09931	2	106.47	1.13448	1	Buffer	1
200904	79.43	1.08281	2	105.03	1.11914	1	Buffer	1
200904	64.75	0.882692	2	123.04	1.31104	1	Buffer	1
200904	68.69	0.936403	2	101.55	1.08206	1	Buffer	1
200904	79.82	1.08813	2	111.82	1.19149	1	Buffer	1
200904	88.73	1.20959	2	95.5	1.01759	1	Buffer	1
200904	45.39	0.618771	2	87.79	0.93544	1	Buffer	1
200904	93.37	1.27285	2	109.57	1.16752	1	Buffer	1
200904	92.91	1.26658	2	104.95	1.11829	1	Buffer	1
200904	97.68	1.3316	2	113.45	1.20886	1	Buffer	1
200904	63.29	0.862789	2	111.79	1.19117	1	Buffer	1
200904	64.85	0.884055	2	94.32	1.00502	1	Buffer	1
200904	69.21	0.943492	2	96.68	1.03017	1	Buffer	1
200904	62.15	0.847248	2	84.36	0.898892	1	Buffer	1
200904	111.73	1.52314	2	121.33	1.29282	1	Buffer	1
200904	60.42	0.823664	2	91.19	0.971668	1	Buffer	1
200904	60.71	0.827617	2	94.63	1.00832	1	Buffer	1
200904	68.25	0.930405	2	92.24	0.982857	1	Buffer	1
200904	82.41	1.12344	2	89.24	0.95089	1	Buffer	1
200904	98.73	1.34592	2	86.28	0.91935	1	Buffer	1
200904	84.73	1.15507	2	87.59	0.933309	1	Buffer	1
200904	83.55	1.13898	2	115.79	1.23379	1	Buffer	1
200904	69.39	0.945946	2	110.75	1.18009	1	Buffer	1
200904	104.06	1.41858	2	108.83	1.15963	1	Buffer	1
200904	92.52	1.26126	2	95.55	1.01813	1	Buffer	1
200904	99.67	1.35873	2	114.18	1.21664	1	Buffer	1
200904	76.88	1.04805	2	94.79	1.01003	1	Buffer	1
200904	81.46	1.11049	2	88.86	0.946841	1	Buffer	1
200904	92.32	1.25853	2	107.86	1.14929	1	Buffer	1
200904	77.83	1.061	2	107.15	1.14173	1	Buffer	1
200904	65.2	0.888827	2	96.62	1.02953	1	Buffer	1
200904	73.13	0.996931	2	105.22	1.12116	1	Buffer	1
200904	95.45	1.3012	2	99.59	1.06117	1	Buffer	1
200904	79.53	1.08418	2	102.14	1.08835	1	Buffer	1
200904	77.31	1.05391	2	87.66	0.934055	1	Buffer	1
200904	114.95	1.56703	2	109.18	1.16336	1	Buffer	1
200904	71.86	0.979618	2	119.66	1.27503	1	Buffer	1
200904	97.34	1.32697	2	112.1	1.19447	1	Buffer	1
200904	79.62	1.0854	2	105.31	1.12212	1	Buffer	1
200904	62.19	0.847793	2	103.27	1.10039	1	Buffer	1
200904	99.27	1.35328	2	100.37	1.06949	1	Buffer	1
200904	82.63	1.12644	2	93.83	0.999799	1	Buffer	1
200904	105.77	1.44189	2	108.88	1.16016	1	Buffer	1
200904	41.72	0.56874	2	87.94	0.937038	1	Buffer	1
200904	88.6	1.20782	2	102.31	1.09016	1	Buffer	1
200904	74.49	1.01547	2	102.2	1.08898	1	Buffer	1
200904	90.61	1.23522	2	96.87	1.03219	1	Buffer	1
200904	75.71	1.0321	2	88.24	0.940235	1	Buffer	1
200904	105.87	1.44325	2	105.05	1.11935	1	Buffer	1
200904	51.39	0.700564	2	85.16	0.907416	1	Buffer	1
200904	93.99	1.2813	2	87.07	0.927768	1	Buffer	1
200904	30.33	0.413468	2	87.36	0.930858	1	Buffer	1
200904	68.72	0.936812	2	108.37	1.15473	1	Buffer	1
200904	75.23	1.02556	2	117.33	1.2502	1	Buffer	1
200904	88.63	1.20823	2	110.13	1.17348	1	Buffer	1
200904	89.69	1.22268	2	96.76	1.03102	1	Buffer	1
200904	82.18	1.1203	2	89.71	0.955898	1	Buffer	1
200904	84.51	1.15207	2	97.63	1.04029	1	Buffer	1
200904	85.82	1.16992	2	88.98	0.94812	1	Buffer	1
200904	77.34	1.05432	2	90.89	0.968472	1	Buffer	1
200904	84.12	1.14675	2	98.85	1.05329	1	Buffer	1
200904	75.56	1.03006	2	95.52	1.01781	1	Buffer	1
200904	61.96	0.844658	2	95.28	1.01525	1	Buffer	1
200904	78.23	1.06646	2	88.92	0.947481	1	Buffer	1
200904	67.41	0.918954	2	93.8	0.999479	1	Buffer	1
200904	82.99	1.13135	2	107.25	1.14279	1	Buffer	1
200904	81.08	1.10531	2	93.96	1.00118	1	Buffer	1
200904	99.39	1.35492	2	87.48	0.932137	1	Buffer	1
200904	65.8	0.897006	2	93.02	0.991168	1	Buffer	1
200904	81.33	1.10872	2	95.13	1.01365	1	Buffer	1
200904	66.74	0.90982	2	96.09	1.02388	1	Buffer	1
200904	129.13	1.76034	2	91.92	0.979447	1	Buffer	1
200904	74.28	1.01261	2	90.85	0.968046	1	Buffer	1
200904	82.54	1.12521	2	96.59	1.02921	1	Buffer	1
200904	85.3	1.16284	2	89.48	0.953448	1	Buffer	1
200904	94.54	1.2888	2	97.87	1.04285	1	Buffer	1
200904	73.7	1.0047	2	100.24	1.0681	1	Buffer	1
200904	55	0.749777	2	108.32	1.1542	1	Buffer	1
200904	70.03	0.954671	2	97.65	1.0405	1	Buffer	1
200904	65.42	0.891826	2	101.19	1.07822	1	Buffer	1
200904	76.38	1.04124	2	100.67	1.07268	1	Buffer	1
200904	19.89	0.271147	2	86.18	0.918285	1	Buffer	1
200904	69.4	0.946082	2	85.87	0.914982	1	Buffer	1
200904	108.55	1.47979	2	119.65	1.27492	1	Buffer	1
200904	88.95	1.21259	2	91.26	0.972414	1	Buffer	1
200904	67.56	0.920999	2	106.89	1.13896	1	Buffer	1
200904	63.63	0.867424	2	97.8	1.0421	1	Buffer	1
200904	81.34	1.10885	2	108.5	1.15611	1	Buffer	1
200904	94.93	1.29412	2	96.97	1.03326	1	Buffer	1
200904	88.7	1.20919	2	83.22	0.886745	1	Buffer	1
200904	59.84	0.815757	2	91.39	0.973799	1	Buffer	1
200904	90.19	1.2295	2	141.09	1.50337	1	Buffer	1
200904	16.57	0.225887	2	81.31	0.866393	1	Buffer	1
200904	96.53	1.31593	2	92.86	0.989463	1	Buffer	1
200904	84.58	1.15302	2	102.86	1.09602	1	Buffer	1
200904	114.75	1.56431	2	101.08	1.07705	1	Buffer	1
200904	98.83	1.34728	2	116.54	1.24178	1	Buffer	1
200904	89.15	1.21532	2	106.12	1.13075	1	Buffer	1
200904	77.58	1.05759	2	91.51	0.975078	1	Buffer	1
200904	62.7	0.854746	2	99.27	1.05776	1	Buffer	1
200904	107.97	1.47188	2	100.82	1.07428	1	Buffer	1
200904	76.33	1.04055	2	104.27	1.11104	1	Buffer	1
200904	75.92	1.03496	2	92.49	0.98552	1	Buffer	1
200904	66.46	0.906003	2	98.14	1.04572	1	Buffer	1
200904	95.22	1.29807	2	119.12	1.26927	1	Buffer	1
200904	21.64	0.295003	2	87.51	0.932456	1	Buffer	1
200904	104.79	1.42853	2	94.36	1.00545	1	Buffer	1
200904	88.76	1.21	2	113.61	1.21056	1	Buffer	1
200904	89.39	1.21859	2	102.98	1.0973	1	Buffer	1
200904	77.81	1.06073	2	96.72	1.03059	1	Buffer	1
200904	82.66	1.12685	2	98	1.04423	1	Buffer	1
200904	104.5	1.42458	2	134.52	1.43337	1	Buffer	1
200904	87.94	1.19883	2	90.18	0.960906	1	Buffer	1
200904	103.47	1.41054	2	118.04	1.25777	1	Buffer	1
200904	87.02	1.18628	2	106.97	1.13981	1	Buffer	1
200904	74.88	1.02079	2	121.85	1.29836	1	Buffer	1
200904	72.8	0.992432	2	120.09	1.27961	1	Buffer	1
200904	77	1.04969	2	101.01	1.0763	1	Buffer	1
200904	89.81	1.22432	2	114.05	1.21525	1	Buffer	1
200904	89.07	1.21423	2	98.07	1.04498	1	Buffer	1
200904	78.77	1.07382	2	84.18	0.896974	1	Buffer	1
200904	82.72	1.12766	2	115.33	1.22889	1	Buffer	1
200904	76.27	1.03974	2	108.91	1.16048	1	Buffer	1
200904	74.19	1.01138	2	106.62	1.13608	1	Buffer	1
200904	77.88	1.06168	2	106.98	1.13992	1	Buffer	1
200904	85.46	1.16502	2	118.11	1.25851	1	Buffer	1
200904	64.85	0.884055	2	98.32	1.04764	1	Buffer	1
200904	72.69	0.990933	2	117.34	1.25031	1	Buffer	1
200904	95.6	1.30325	2	134.18	1.42975	1	Buffer	1
200904	52.69	0.718286	2	93.8	0.999479	1	Buffer	1
200904	60.29	0.821892	2	113.29	1.20715	1	Buffer	1
200904	79.74	1.08704	2	92.94	0.990315	1	Buffer	1
200904	65.08	0.887191	2	100.31	1.06885	1	Buffer	2
200904	86.09	1.17361	2	116.93	1.24594	1	Buffer	2
200904	67.89	0.925497	2	95.7	1.01972	1	Buffer	2
200904	113.56	1.54809	2	125.68	1.33917	1	Buffer	2
200904	81.78	1.11485	2	95.65	1.01919	1	Buffer	2
200904	77.79	1.06046	2	106.3	1.13267	1	Buffer	2
200904	55.88	0.761773	2	89.43	0.952915	1	Buffer	2
200904	70.56	0.961896	2	87.2	0.929153	1	Buffer	2
200904	87.63	1.1946	2	99.47	1.0599	1	Buffer	2
200904	80.43	1.09645	2	82.48	0.87886	1	Buffer	2
200904	83.87	1.14334	2	87.94	0.937038	1	Buffer	2
200904	85.35	1.16352	2	89.65	0.955259	1	Buffer	2
200904	81.47	1.11062	2	93.09	0.991914	1	Buffer	2
200904	72.15	0.983571	2	111.24	1.18531	1	Buffer	2
200904	89.21	1.21614	2	91.87	0.978914	1	Buffer	2
200904	96.4	1.31415	2	102.17	1.08866	1	Buffer	2
200904	79.58	1.08486	2	82.71	0.88131	1	Buffer	2
200904	84.68	1.15438	2	84.86	0.90422	1	Buffer	2
200904	19.38	0.264194	2	86.37	0.920309	1	Buffer	2
200904	91.8	1.25145	2	89.62	0.954939	1	Buffer	2
200904	71.34	0.972529	2	97.13	1.03496	1	Buffer	2
200904	80.82	1.10176	2	97.66	1.04061	1	Buffer	2
200904	67.65	0.922226	2	88.07	0.938423	1	Buffer	2
200904	100.5	1.37005	2	87.89	0.936505	1	Buffer	2
200904	88.11	1.20114	2	86.37	0.920309	1	Buffer	2
200904	99.15	1.35164	2	83.5	0.889728	1	Buffer	2
200904	70.27	0.957942	2	104.65	1.11509	1	Buffer	2
200904	53.38	0.727693	2	95.11	1.01344	1	Buffer	2
200904	79.93	1.08963	2	91.54	0.975398	1	Buffer	2
200904	83.83	1.1428	2	92.49	0.98552	1	Buffer	2
200904	83.84	1.14293	2	84.44	0.899744	1	Buffer	2
200904	81.24	1.10749	2	92.92	0.990102	1	Buffer	2
200904	78.71	1.073	2	84.31	0.898359	1	Buffer	2
200904	65.58	0.894007	2	96.71	1.03049	1	Buffer	2
200904	96.2	1.31143	2	94.18	1.00353	1	Buffer	2
200904	78.91	1.07573	2	80.25	0.855098	1	Buffer	2
200904	34.77	0.473995	2	85.69	0.913064	1	Buffer	2
200904	72.13	0.983298	2	89.86	0.957497	1	Buffer	2
200904	47.54	0.64808	2	98.76	1.05233	1	Buffer	2
200904	94.34	1.28607	2	95.19	1.01429	1	Buffer	2
200904	80.99	1.10408	2	87.53	0.93267	1	Buffer	2
200904	89.98	1.22664	2	101.24	1.07876	1	Buffer	2
200904	106.64	1.45375	2	102.77	1.09506	1	Buffer	2
200904	72.02	0.981799	2	106.24	1.13203	1	Buffer	2
200904	79.23	1.08009	2	90.82	0.967726	1	Buffer	2
200904	98.64	1.34469	2	116.48	1.24114	1	Buffer	2
200904	78.53	1.07055	2	100.41	1.06991	1	Buffer	2
200904	85.14	1.16065	2	99.82	1.06362	1	Buffer	2
200904	98.98	1.34933	2	84.98	0.905498	1	Buffer	2
200904	87.82	1.19719	2	83.23	0.886851	1	Buffer	2
200904	93.16	1.26999	2	84.88	0.904433	1	Buffer	2
200904	59.72	0.814122	2	95.33	1.01578	1	Buffer	2
200904	82.18	1.1203	2	88.48	0.942792	1	Buffer	2
200904	90.87	1.23877	2	96.43	1.0275	1	Buffer	2
200904	86.68	1.18165	2	109.96	1.17167	1	Buffer	2
200904	99.33	1.3541	2	88.37	0.94162	1	Buffer	2
200904	76.97	1.04928	2	90.41	0.963357	1	Buffer	2
200904	73.14	0.997067	2	91.29	0.972734	1	Buffer	2
200904	54.18	0.738599	2	101.3	1.07939	1	Buffer	2
200904	104.53	1.42499	2	92.04	0.980726	1	Buffer	2
200904	86.39	1.1777	2	89.31	0.951636	1	Buffer	2
200904	111.88	1.52518	2	107.5	1.14546	1	Buffer	2
200904	82.55	1.12535	2	91.52	0.975185	1	Buffer	2
200904	93.8	1.27871	2	100.67	1.07268	1	Buffer	2
200904	73.76	1.00552	2	86.95	0.926489	1	Buffer	2
200904	79.81	1.08799	2	86.79	0.924785	1	Buffer	2
200904	93.29	1.27176	2	88.09	0.938637	1	Buffer	2
200904	115.55	1.57521	2	96.73	1.0307	1	Buffer	2
200904	101.94	1.38968	2	109.06	1.16208	1	Buffer	2
200904	45.1	0.614817	2	91.26	0.972414	1	Buffer	2
200904	74.3	1.01288	2	95.89	1.02175	1	Buffer	2
200904	79.23	1.08009	2	97.77	1.04178	1	Buffer	2
200904	75.75	1.03265	2	85.84	0.914662	1	Buffer	2
200904	55.66	0.758774	2	106.62	1.13608	1	Buffer	2
200904	80.28	1.0944	2	89.29	0.951423	1	Buffer	2
200904	88.05	1.20032	2	92.47	0.985307	1	Buffer	2
200904	88.85	1.21123	2	95.42	1.01674	1	Buffer	2
200904	76.82	1.04723	2	101.63	1.08291	1	Buffer	2
200904	50.49	0.688295	2	109.69	1.16879	1	Buffer	2
200904	90.97	1.24013	2	92.53	0.985947	1	Buffer	2
200904	104.03	1.41817	2	84.85	0.904113	1	Buffer	2
200904	104.35	1.42253	2	85.8	0.914236	1	Buffer	2
200904	75.44	1.02842	2	88.71	0.945243	1	Buffer	2
200904	78.21	1.06618	2	107.02	1.14034	1	Buffer	2
200904	82.47	1.12426	2	92.12	0.981578	1	Buffer	2
200904	92.16	1.25635	2	108.52	1.15633	1	Buffer	2
200904	71.15	0.969939	2	104.84	1.11711	1	Buffer	2
200904	87.72	1.19583	2	94.02	1.00182	1	Buffer	2
200904	57.38	0.782222	2	83.42	0.888876	1	Buffer	2
200904	84.21	1.14798	2	94.03	1.00193	1	Buffer	2
200904	96.83	1.32002	2	89.44	0.953021	1	Buffer	2
200904	88.83	1.21096	2	96.74	1.03081	1	Buffer	2
200904	81.94	1.11703	2	100.1	1.06661	1	Buffer	2
200904	78.67	1.07245	2	87.63	0.933735	1	Buffer	2
200904	88.58	1.20755	2	87.47	0.93203	1	Buffer	2
200904	101.32	1.38123	2	112.85	1.20246	1	Buffer	2
200904	74.86	1.02051	2	101.67	1.08334	1	Buffer	2
200904	95.16	1.29725	2	105.36	1.12266	1	Buffer	2
200904	82.38	1.12303	2	93.31	0.994258	1	Buffer	2
200904	71.17	0.970211	2	87.55	0.932883	1	Buffer	2
200904	84.12	1.14675	2	86.76	0.924465	1	Buffer	2
200904	88.59	1.20769	2	86.36	0.920203	1	Buffer	2
200904	75.53	1.02965	2	79.37	0.845721	1	Buffer	2
200904	99.01	1.34973	2	93.93	1.00086	1	Buffer	2
200904	87.58	1.19392	2	96.29	1.02601	1	Buffer	2
200904	87.03	1.18642	2	91.04	0.97007	1	Buffer	2
200904	138.82	1.89244	2	83.57	0.890474	1	Buffer	2
200904	98.85	1.34755	2	91.48	0.974758	1	Buffer	2
200904	81.34	1.10885	2	97.39	1.03773	1	Buffer	2
200904	102.26	1.39404	2	107.78	1.14844	1	Buffer	2
200904	75.79	1.03319	2	83.59	0.890687	1	Buffer	2
200904	90.13	1.22868	2	95.05	1.0128	1	Buffer	2
200904	73.19	0.997749	2	94.43	1.00619	1	Buffer	2
200904	95.48	1.30161	2	96.1	1.02399	1	Buffer	2
200904	84.21	1.14798	2	108.27	1.15366	1	Buffer	2
200904	68.67	0.936131	2	104.49	1.11339	1	Buffer	2
200904	52.19	0.71147	2	89.15	0.949931	1	Buffer	2
200904	84.18	1.14757	2	90.45	0.963783	1	Buffer	2
200904	87.06	1.18683	2	88.69	0.94503	1	Buffer	2
200904	97.77	1.33283	2	100.19	1.06757	1	Buffer	2
200904	43.49	0.592869	2	113.31	1.20737	1	Buffer	2
200904	85.91	1.17115	2	82.65	0.880671	1	Buffer	2
200904	60.51	0.824891	2	89.65	0.955259	1	Buffer	2
200904	83.52	1.13857	2	104.77	1.11637	1	Buffer	2
200904	94.85	1.29302	2	93.93	1.00086	1	Buffer	2
200904	82.07	1.1188	2	103	1.09751	1	Buffer	2
200904	105.44	1.43739	2	86.9	0.925957	1	Buffer	2
200904	110.03	1.49996	2	86.83	0.925211	1	Buffer	2
200904	84.87	1.15697	2	85.07	0.906457	1	Buffer	2
200904	108.87	1.48415	2	102.28	1.08984	1	Buffer	2
200904	54.81	0.747187	2	106.41	1.13384	1	Buffer	2
200904	96.37	1.31375	2	89.99	0.958882	1	Buffer	2
200904	76.76	1.04642	2	88.81	0.946308	1	Buffer	2
200904	100.71	1.37291	2	84.23	0.897507	1	Buffer	2
200904	111.86	1.52491	2	93.2	0.993086	1	Buffer	2
200904	93.89	1.27994	2	88.84	0.946628	1	Buffer	2
200904	64.32	0.87683	2	99.45	1.05968	1	Buffer	2
200904	91.68	1.24981	2	92.68	0.987545	1	Buffer	2
200904	80.84	1.10204	2	87.65	0.933948	1	Buffer	2
200904	85.9	1.17102	2	102.28	1.08984	1	Buffer	2
200904	72.91	0.993932	2	90.41	0.963357	1	Buffer	2
200904	103.69	1.41353	2	99.01	1.05499	1	Buffer	2
200904	111.18	1.51564	2	97.4	1.03784	1	Buffer	2
200904	94.7	1.29098	2	89.92	0.958136	1	Buffer	2
200904	85.96	1.17183	2	91.44	0.974332	1	Buffer	2
200904	54.69	0.745551	2	90.48	0.964103	1	Buffer	2
200904	64.7	0.88201	2	86.18	0.918285	1	Buffer	2
200904	88.27	1.20332	2	95.76	1.02036	1	Buffer	2
200904	82.92	1.13039	2	93.26	0.993725	1	Buffer	2
200904	88.24	1.20291	2	118.91	1.26704	1	Buffer	2
200904	65.5	0.892916	2	91.77	0.977849	1	Buffer	2
200904	86.1	1.17374	2	102.06	1.08749	1	Buffer	2
200904	66.75	0.909957	2	89.29	0.951423	1	Buffer	2
200904	91.98	1.2539	2	101.78	1.08451	1	Buffer	2
200904	90.64	1.23563	2	106.15	1.13107	1	Buffer	2
200904	81.61	1.11253	2	96.85	1.03198	1	Buffer	2
200904	95.31	1.2993	2	90.98	0.969431	1	Buffer	2
200904	94.41	1.28703	2	83.08	0.885253	1	Buffer	2
200904	88.82	1.21082	2	99.47	1.0599	1	Buffer	2
200904	93.14	1.26971	2	100.32	1.06895	1	Buffer	2
200904	78.39	1.06864	2	86.78	0.924678	1	Buffer	2
200904	61.63	0.840159	2	100.28	1.06853	1	Buffer	2
200904	72.31	0.985752	2	87.3	0.930219	1	Buffer	2
200904	76.26	1.0396	2	93.3	0.994151	1	Buffer	2
200904	98.91	1.34837	2	83.94	0.894417	1	Buffer	2
200904	97.88	1.33433	2	107.94	1.15015	1	Buffer	2
200904	101.98	1.39022	2	98.48	1.04935	1	Buffer	2
200904	107.03	1.45907	2	81.3	0.866286	1	Buffer	2
200904	100.16	1.36541	2	94.8	1.01013	1	Buffer	2
200904	82.36	1.12276	2	83.32	0.88781	1	Buffer	2
200904	102.85	1.40208	2	89.67	0.955472	1	Buffer	2
200904	94.26	1.28498	2	92.98	0.990742	1	Buffer	2
200904	94.82	1.29262	2	97.09	1.03454	1	Buffer	2
200904	94.3	1.28553	2	106.69	1.13683	1	Buffer	2
200904	89.97	1.2265	2	86.18	0.918285	1	Buffer	2
200904	92.77	1.26467	2	89.01	0.94844	1	Buffer	2
200904	71.79	0.978663	2	103.85	1.10657	1	Buffer	2
200904	65.18	0.888554	2	87.65	0.933948	1	Buffer	2
200904	107.79	1.46943	2	88.64	0.944497	1	Buffer	2
200904	103.5	1.41094	2	93.47	0.995963	1	Buffer	2
200904	83.9	1.14375	2	117.91	1.25638	1	Buffer	2
200904	78.38	1.0685	2	105.6	1.12521	1	Buffer	2
200904	95.31	1.2993	2	100.39	1.0697	1	Buffer	2
200904	63.31	0.863061	2	86.03	0.916686	1	Buffer	2
200904	92.9	1.26644	2	104.54	1.11392	1	Buffer	2
200904	66.27	0.903413	2	90.79	0.967406	1	Buffer	2
200904	66.66	0.90873	2	88.85	0.946735	1	Buffer	2
200904	100.41	1.36882	2	85.51	0.911146	1	Buffer	2
200904	72.67	0.99066	2	86.7	0.923826	1	Buffer	2
200904	79.54	1.08431	2	97.69	1.04093	1	Buffer	2
200904	90.06	1.22773	2	95.87	1.02154	1	Buffer	2
200904	74.73	1.01874	2	139.6	1.4875	1	Buffer	2
200904	109.35	1.49069	2	109.84	1.17039	1	Buffer	2
200904	90.89	1.23904	2	113.31	1.20737	1	Buffer	2
200904	109.84	1.49737	2	87.71	0.934588	1	Buffer	2
200904	51.06	0.696066	2	86.03	0.916686	1	Buffer	2
200904	75.43	1.02829	2	95.7	1.01972	1	Buffer	2
200904	68.95	0.939948	2	93.85	1.00001	1	Buffer	2
200904	84.29	1.14907	2	96.18	1.02484	1	Buffer	2
200904	76.81	1.0471	2	95.49	1.01749	1	Buffer	2
200904	80.34	1.09522	2	89.18	0.950251	1	Buffer	2
200904	80.04	1.09113	2	99.06	1.05553	1	Buffer	2
200904	88.85	1.21123	2	82.93	0.883655	1	Buffer	2
200904	74.65	1.01765	2	92.54	0.986053	1	Buffer	2
200904	114.48	1.56063	2	98.41	1.0486	1	Buffer	2
200904	102.97	1.40372	2	85.57	0.911785	1	Buffer	2
200904	81.53	1.11144	2	85.82	0.914449	1	Buffer	2
200904	91.24	1.24381	2	93.72	0.998627	1	Buffer	2
200904	93.24	1.27108	2	101.24	1.07876	1	Buffer	2
200904	87.41	1.1916	2	94.22	1.00395	1	Buffer	2
200904	86.84	1.18383	2	91.05	0.970177	1	Buffer	2
200904	85.91	1.17115	2	99.97	1.06522	1	Buffer	2
200904	116.35	1.58612	2	81.85	0.872147	1	Buffer	2
200904	107.91	1.47106	2	103.94	1.10753	1	Buffer	2
200904	71.99	0.98139	2	114.52	1.22026	1	Buffer	2
200904	56.26	0.766954	2	85.03	0.906031	1	Buffer	2
200904	85.01	1.15888	2	89.81	0.956964	1	Buffer	2
200904	70.85	0.965849	2	104.57	1.11424	1	Buffer	2
200904	85.52	1.16584	2	86.88	0.925744	1	Buffer	2
200904	79.04	1.0775	2	92.67	0.987438	1	Buffer	2
200904	69.73	0.950581	2	95.63	1.01898	1	Buffer	2
200904	100.87	1.37509	2	94.78	1.00992	1	Buffer	2
200904	73.94	1.00797	2	86.66	0.923399	1	Buffer	2
200904	112.41	1.53241	2	85.57	0.911785	1	Buffer	2
200904	72.22	0.984525	2	93	0.990955	1	Buffer	2
200904	72.7	0.991069	2	92.09	0.981258	1	Buffer	2
200904	80.68	1.09985	2	90.76	0.967087	1	Buffer	2
200904	63.41	0.864425	2	87.51	0.932456	1	Buffer	2
200904	70.67	0.963395	2	88.8	0.946202	1	Buffer	2
200904	82.67	1.12698	2	82.23	0.876196	1	Buffer	2
200904	31.13	0.424374	2	82.68	0.880991	1	Buffer	2
200904	52.77	0.719377	2	92.94	0.990315	1	Buffer	2
200904	52.75	0.719104	2	86.06	0.917006	1	Buffer	2
200904	64.23	0.875603	2	91.13	0.971029	1	Buffer	2
200904	85.28	1.16256	2	99.17	1.0567	1	Buffer	2
200904	120.58	1.64378	2	115.04	1.2258	1	Buffer	2
200904	82.49	1.12453	2	88.6	0.944071	1	Buffer	2
200904	82.03	1.11826	2	95.35	1.01599	1	Buffer	2
200904	103.8	1.41503	2	97.16	1.03528	1	Buffer	2
200904	53.49	0.729192	2	98.56	1.0502	1	Buffer	2
200904	90.25	1.23032	2	106.55	1.13534	1	Buffer	2
200904	87.78	1.19664	2	84.91	0.904752	1	Buffer	2
200904	97.03	1.32274	2	93.72	0.998627	1	Buffer	2
200904	58.9	0.802943	2	102.03	1.08717	1	Buffer	2
200904	96.91	1.32111	2	95.05	1.0128	1	Buffer	2
200904	91.42	1.24627	2	102.61	1.09335	1	Buffer	2
200904	78.88	1.07532	2	101.45	1.08099	1	Buffer	2
200904	75.03	1.02283	2	89.09	0.949292	1	Buffer	2
200904	99.97	1.36282	2	81.29	0.86618	1	Buffer	2
200904	58.98	0.804034	2	101.48	1.08131	1	Buffer	2
200904	124.53	1.69763	2	86.47	0.921375	1	Buffer	2
200904	87.4	1.19146	2	99.4	1.05915	1	Buffer	2
200904	80.17	1.0929	2	106.36	1.13331	1	Buffer	2
200904	86.81	1.18342	2	94.89	1.01109	1	Buffer	2
200904	80.18	1.09304	2	92	0.980299	1	Buffer	2
200904	84.56	1.15275	2	92.8	0.988824	1	Buffer	2
200904	87.3	1.1901	2	102.93	1.09676	1	Buffer	2
200904	97.58	1.33024	2	111.74	1.19064	1	Buffer	2
200904	68.33	0.931496	2	93.81	0.999586	1	Buffer	2
200904	92.99	1.26767	2	99.35	1.05862	1	Buffer	2
200904	89.5	1.22009	2	86.92	0.92617	1	Buffer	2
200904	71.35	0.972665	2	90.92	0.968791	1	Buffer	2
200904	97.74	1.33242	2	97.96	1.04381	1	Buffer	2
200904	90	1.22691	2	95.35	1.01599	1	Buffer	2
200904	103.43	1.40999	2	108.89	1.16027	1	Buffer	2
200904	91.21	1.2434	2	105.25	1.12148	1	Buffer	2
200904	93.72	1.27762	2	93.08	0.991807	1	Buffer	2
200904	72.45	0.987661	2	94.82	1.01035	1	Buffer	2
200904	79.17	1.07927	2	87.14	0.928514	1	Buffer	2
200904	85.77	1.16924	2	89.09	0.949292	1	Buffer	2
200904	90.83	1.23822	2	98.02	1.04444	1	Buffer	2
200904	105.49	1.43807	2	97.65	1.0405	1	Buffer	2
200904	60.7	0.827481	2	82.8	0.882269	1	Buffer	2
200904	93.12	1.26944	2	102.5	1.09218	1	Buffer	2
200904	50.89	0.693748	2	88.59	0.943964	1	Buffer	2
200904	27.1	0.369436	2	79.18	0.843697	1	Buffer	2
200904	79.09	1.07818	2	88.04	0.938104	1	Buffer	2
200904	82.34	1.12248	2	92.16	0.982004	1	Buffer	2
200904	70.88	0.966258	2	95.56	1.01823	1	Buffer	2
200904	62.16	0.847384	2	85.74	0.913596	1	Buffer	2
200904	80.42	1.09631	2	90.77	0.967193	1	Buffer	2
200904	78.29	1.06727	2	94.74	1.0095	1	Buffer	2
200904	89.99	1.22677	2	93.64	0.997774	1	Buffer	2
200904	109.71	1.4956	2	101.03	1.07652	1	Buffer	2
200904	101.48	1.38341	2	109.4	1.1657	1	Buffer	2
200904	81.33	1.10872	2	91.96	0.979873	1	Buffer	2
200904	85.2	1.16147	2	98.69	1.05158	1	Buffer	2
200904	77.86	1.06141	2	99.48	1.06	1	Buffer	2
200904	78.62	1.07177	2	102.28	1.08984	1	Buffer	2
200904	66.55	0.90723	2	89.86	0.957497	1	Buffer	2
200904	69.09	0.941856	2	88.82	0.946415	1	Buffer	2
200904	100.07	1.36419	2	83.18	0.886318	1	Buffer	2
200904	62.51	0.852156	2	94.81	1.01024	1	Buffer	2
200904	45.38	0.618634	2	111.04	1.18318	1	Buffer	2
200904	83.95	1.14443	2	89.56	0.9543	1	Buffer	2
200904	107.91	1.47106	2	82.71	0.88131	1	Buffer	2
200904	85.04	1.15929	2	94.38	1.00566	1	Buffer	2
200904	105.65	1.44025	2	90.18	0.960906	1	Buffer	2
200904	85.69	1.16815	2	91	0.969644	1	Buffer	2
200904	83.7	1.14102	2	97.3	1.03677	1	Buffer	2
200904	73.2	0.997885	2	86.89	0.92585	1	Buffer	2
200904	112.04	1.52736	2	89.11	0.949505	1	Buffer	2
200904	66.71	0.909411	2	80.48	0.857549	1	Buffer	2
200904	80.7	1.10013	2	84.64	0.901875	1	Buffer	2
200904	72.1	0.982889	2	115.89	1.23486	1	Buffer	2
200904	65.45	0.892235	2	88.25	0.940341	1	Buffer	2
200904	76.06	1.03687	2	86.33	0.919883	1	Buffer	2
200904	99.34	1.35423	2	85.75	0.913703	1	Buffer	2
200904	85.09	1.15997	2	92.12	0.981578	1	Buffer	2
200904	88.71	1.20932	2	98.08	1.04508	1	Buffer	2
200904	80.35	1.09536	2	97.61	1.04008	1	Buffer	2
200904	65.23	0.889236	2	91.86	0.978808	1	Buffer	2
200904	29.33	0.399836	2	80.68	0.85968	1	Buffer	2
200904	88.16	1.20182	2	104.55	1.11402	1	Buffer	2
200904	93.49	1.27448	2	94.98	1.01205	1	Buffer	2
200904	60.94	0.830753	2	95.84	1.02122	1	Buffer	2
200904	83.64	1.14021	2	85.38	0.90976	1	Buffer	2
200904	51.68	0.704518	2	89.35	0.952062	1	Buffer	2
200904	83.31	1.13571	2	94.58	1.00779	1	Buffer	2
200904	105.26	1.43494	2	84.4	0.899318	1	Buffer	2
200904	74.75	1.01902	2	98.36	1.04807	1	Buffer	2
200904	90.74	1.237	2	88.28	0.940661	1	Buffer	2
200904	94.32	1.2858	2	109.09	1.1624	1	Buffer	2
200904	75.2	1.02515	2	92.2	0.98243	1	Buffer	2
200904	97.49	1.32901	2	98.74	1.05212	1	Buffer	2
200904	18.53	0.252607	2	80.22	0.854778	1	Buffer	2
200904	94.29	1.28539	2	92.87	0.98957	1	Buffer	2
200904	76.07	1.03701	2	88.47	0.942686	1	Buffer	2
200904	114.02	1.55436	2	95.81	1.0209	1	Buffer	2
200904	60.39	0.823255	2	107	1.14013	1	Buffer	2
200904	94.18	1.28389	2	110.41	1.17647	1	Buffer	2
200904	83.28	1.1353	2	102.23	1.0893	1	Buffer	2
200904	103.74	1.41422	2	95.52	1.01781	1	Buffer	2
200904	99.5	1.35641	2	88.07	0.938423	1	Buffer	2
200904	86.45	1.17851	2	83.91	0.894097	1	Buffer	2
200904	83.75	1.14171	2	91.73	0.977422	1	Buffer	2
200904	93.66	1.2768	2	92.15	0.981898	1	Buffer	2
200904	100.07	1.36419	2	96.38	1.02697	1	Buffer	2
200904	65.99	0.899596	2	104.4	1.11243	1	Buffer	2
200904	82.75	1.12807	2	92.6	0.986693	1	Buffer	2
200904	78	1.06332	2	104.1	1.10923	1	Buffer	2
200904	82.35	1.12262	2	91.22	0.971988	1	Buffer	2
200904	103.54	1.41149	2	87.5	0.93235	1	Buffer	2
200904	85.68	1.16802	2	96.73	1.0307	1	Buffer	2
200904	64.03	0.872877	2	116.15	1.23763	1	Buffer	2
200904	82.59	1.12589	2	89.55	0.954194	1	Buffer	2
200904	89.53	1.2205	2	98.88	1.05361	1	Buffer	2
200904	62.67	0.854337	2	82.13	0.87513	1	Buffer	2
200904	135.02	1.84063	2	82.7	0.881204	1	Buffer	2
200904	50.53	0.688841	2	81.8	0.871614	1	Buffer	2
200904	75.52	1.02951	2	86.57	0.92244	1	Buffer	2
200904	85.42	1.16447	2	97.11	1.03475	1	Buffer	2
200904	76.65	1.04492	2	89.88	0.95771	1	Buffer	2
200904	99.98	1.36296	2	103.94	1.10753	1	Buffer	2
200904	74.05	1.00947	2	110.48	1.17721	1	Buffer	2
200904	27.48	0.374616	2	93.34	0.994578	1	Buffer	2
200904	59.89	0.816439	2	90.15	0.960587	1	Buffer	2
200904	85.85	1.17033	2	99.05	1.05542	1	Buffer	2
200904	51.74	0.705336	2	108.02	1.151	1	Buffer	3
200904	56.53	0.770634	2	101.25	1.07886	1	Buffer	3
200904	38.32	0.52239	2	75.61	0.805657	1	Buffer	3
200904	47.43	0.64658	2	89.19	0.950358	1	Buffer	3
200904	37.88	0.516392	2	71.09	0.757494	1	Buffer	3
200904	38.41	0.523617	2	88.39	0.941833	1	Buffer	3
200904	37.99	0.517891	2	78.76	0.839221	1	Buffer	3
200904	40.25	0.5487	2	71.95	0.766658	1	Buffer	3
200904	44.27	0.603502	2	92.41	0.984668	1	Buffer	3
200904	41.48	0.565468	2	81.47	0.868098	1	Buffer	3
200904	57.58	0.784948	2	98.22	1.04658	1	Buffer	3
200904	52.08	0.709971	2	80.62	0.859041	1	Buffer	3
200904	39.95	0.544611	2	88.69	0.94503	1	Buffer	3
200904	47.13	0.642491	2	84.48	0.90017	1	Buffer	3
200904	47.78	0.651352	2	92.23	0.98275	1	Buffer	3
200904	45.47	0.619861	2	81.33	0.866606	1	Buffer	3
200904	43.62	0.594641	2	97.79	1.04199	1	Buffer	3
200904	33.96	0.462953	2	71.47	0.761543	1	Buffer	3
200904	52.08	0.709971	2	77.87	0.829738	1	Buffer	3
200904	58.05	0.791356	2	79.27	0.844656	1	Buffer	3
200904	57.85	0.788629	2	74.07	0.789247	1	Buffer	3
200904	44.45	0.605956	2	79.66	0.848811	1	Buffer	3
200904	66.38	0.904913	2	107.87	1.1494	1	Buffer	3
200904	60.99	0.831435	2	86.39	0.920522	1	Buffer	3
200904	45.25	0.616862	2	79.66	0.848811	1	Buffer	3
200904	46.34	0.631721	2	93.55	0.996815	1	Buffer	3
200904	42.58	0.580464	2	92.8	0.988824	1	Buffer	3
200904	40.53	0.552517	2	80.03	0.852754	1	Buffer	3
200904	42.89	0.58469	2	83.52	0.889941	1	Buffer	3
200904	42.85	0.584144	2	85.54	0.911465	1	Buffer	3
200904	51.19	0.697838	2	85.36	0.909547	1	Buffer	3
200904	49.08	0.669074	2	76.38	0.813862	1	Buffer	3
200904	56.08	0.7645	2	73.16	0.779551	1	Buffer	3
200904	53.06	0.72333	2	93.93	1.00086	1	Buffer	3
200904	34.96	0.476586	2	79.41	0.846147	1	Buffer	3
200904	10.78	0.146956	2	78.18	0.833041	1	Buffer	3
200904	33.95	0.462817	2	81.63	0.869803	1	Buffer	3
200904	19.21	0.261877	2	79.61	0.848279	1	Buffer	3
200904	49.87	0.679843	2	80.04	0.85286	1	Buffer	3
200904	59.38	0.809487	2	91.66	0.976676	1	Buffer	3
200904	63.37	0.863879	2	85.6	0.912105	1	Buffer	3
200904	34.52	0.470587	2	76.37	0.813755	1	Buffer	3
200904	46.34	0.631721	2	96.19	1.02495	1	Buffer	3
200904	70.22	0.957261	2	91.02	0.969857	1	Buffer	3
200904	51.47	0.701655	2	97.53	1.03922	1	Buffer	3
200904	24.26	0.33072	2	74.79	0.796919	1	Buffer	3
200904	56.75	0.773634	2	82.23	0.876196	1	Buffer	3
200904	55.31	0.754003	2	86.57	0.92244	1	Buffer	3
200904	39.16	0.533841	2	84.1	0.896121	1	Buffer	3
200904	61.93	0.844249	2	87.93	0.936932	1	Buffer	3
200904	35.09	0.478358	2	98.84	1.05318	1	Buffer	3
200904	43.5	0.593005	2	79.66	0.848811	1	Buffer	3
200904	53.32	0.726875	2	91.27	0.972521	1	Buffer	3
200904	52.53	0.716105	2	99.9	1.06448	1	Buffer	3
200904	59.22	0.807305	2	76.48	0.814927	1	Buffer	3
200904	38.96	0.531115	2	82.47	0.878753	1	Buffer	3
200904	38.06	0.518846	2	93.12	0.992233	1	Buffer	3
200904	52.23	0.712016	2	84.83	0.9039	1	Buffer	3
200904	49.08	0.669074	2	88.59	0.943964	1	Buffer	3
200904	73.88	1.00715	2	80.36	0.85627	1	Buffer	3
200904	66.81	0.910775	2	89.81	0.956964	1	Buffer	3
200904	46.99	0.640582	2	80.66	0.859467	1	Buffer	3
200904	44.11	0.601321	2	86.34	0.91999	1	Buffer	3
200904	57.08	0.778132	2	79.61	0.848279	1	Buffer	3
200904	52.95	0.721831	2	89.15	0.949931	1	Buffer	3
200904	66.41	0.905322	2	92.93	0.990209	1	Buffer	3
200904	61.56	0.839205	2	95.26	1.01504	1	Buffer	3
200904	63.88	0.870832	2	82.62	0.880351	1	Buffer	3
200904	48.35	0.659122	2	91.23	0.972095	1	Buffer	3
200904	39.33	0.536159	2	79.18	0.843697	1	Buffer	3
200904	72.81	0.992568	2	83.45	0.889195	1	Buffer	3
200904	37.25	0.507804	2	77.49	0.825689	1	Buffer	3
200904	47.78	0.651352	2	91.46	0.974545	1	Buffer	3
200904	51.31	0.699474	2	88.08	0.93853	1	Buffer	3
200904	49.2	0.67071	2	81.93	0.872999	1	Buffer	3
200904	57.62	0.785494	2	85.67	0.91285	1	Buffer	3
200904	59.58	0.812213	2	93.57	0.997028	1	Buffer	3
200904	60.36	0.822846	2	92.18	0.982217	1	Buffer	3
200904	59.84	0.815757	2	82.03	0.874065	1	Buffer	3
200904	53.16	0.724694	2	82.12	0.875024	1	Buffer	3
200904	47.77	0.651215	2	85.14	0.907203	1	Buffer	3
200904	69.72	0.950445	2	98.33	1.04775	1	Buffer	3
200904	51	0.695248	2	81.33	0.866606	1	Buffer	3
200904	65.53	0.893325	2	85.4	0.909973	1	Buffer	3
200904	54.32	0.740507	2	78.08	0.831976	1	Buffer	3
200904	63.52	0.865924	2	91.84	0.978594	1	Buffer	3
200904	69.66	0.949627	2	79.5	0.847106	1	Buffer	3
200904	54.25	0.739553	2	79.77	0.849983	1	Buffer	3
200904	37.88	0.516392	2	84.66	0.902088	1	Buffer	3
200904	65.3	0.89019	2	90.4	0.963251	1	Buffer	3
200904	35.94	0.489945	2	90.87	0.968259	1	Buffer	3
200904	56.06	0.764227	2	81.02	0.863303	1	Buffer	3
200904	62.76	0.855564	2	78.11	0.832295	1	Buffer	3
200904	43.73	0.596141	2	83.66	0.891433	1	Buffer	3
200904	35.2	0.479857	2	78.66	0.838156	1	Buffer	3
200904	44.42	0.605547	2	71.71	0.764101	1	Buffer	3
200904	44.67	0.608955	2	86.04	0.916793	1	Buffer	3
200904	39.48	0.538204	2	79.99	0.852328	1	Buffer	3
200904	41.18	0.561378	2	77.96	0.830697	1	Buffer	3
200904	65.75	0.896324	2	86.87	0.925637	1	Buffer	3
200904	59.66	0.813304	2	88.82	0.946415	1	Buffer	3
200904	54.17	0.738462	2	81.85	0.872147	1	Buffer	3
200904	57.94	0.789856	2	80.37	0.856377	1	Buffer	3
200904	57.88	0.789038	2	84.41	0.899425	1	Buffer	3
200904	24.5	0.333992	2	88.93	0.947587	1	Buffer	3
200904	58.15	0.792719	2	81.7	0.870548	1	Buffer	3
200904	38.44	0.524026	2	78.05	0.831656	1	Buffer	3
200904	50.35	0.686387	2	86.93	0.926276	1	Buffer	3
200904	36.01	0.490899	2	97.2	1.03571	1	Buffer	3
200904	52.06	0.709698	2	84.36	0.898892	1	Buffer	3
200904	35.36	0.482038	2	86.29	0.919457	1	Buffer	3
200904	47.39	0.646035	2	84.22	0.8974	1	Buffer	3
200904	54.58	0.744051	2	78.78	0.839435	1	Buffer	3
200904	52.36	0.713788	2	89.44	0.953021	1	Buffer	3
200904	46.31	0.631312	2	83.06	0.88504	1	Buffer	3
200904	65.65	0.894961	2	76.48	0.814927	1	Buffer	3
200904	53.62	0.730964	2	78.33	0.83464	1	Buffer	3
200904	56.17	0.765727	2	85.69	0.913064	1	Buffer	3
200904	49.84	0.679434	2	81.15	0.864688	1	Buffer	3
200904	51.88	0.707244	2	80.16	0.854139	1	Buffer	3
200904	32.43	0.442096	2	77.21	0.822706	1	Buffer	3
200904	53.6	0.730692	2	79.51	0.847213	1	Buffer	3
200904	46.71	0.636765	2	73.46	0.782748	1	Buffer	3
200904	56.42	0.769135	2	88.75	0.945669	1	Buffer	3
200904	64.95	0.885418	2	81.55	0.86895	1	Buffer	3
200904	56.54	0.770771	2	77.82	0.829205	1	Buffer	3
200904	54.55	0.743642	2	89.06	0.948972	1	Buffer	3
200904	40.16	0.547474	2	81.86	0.872253	1	Buffer	3
200904	47.74	0.650806	2	83.26	0.887171	1	Buffer	3
200904	25.77	0.351305	2	75.1	0.800223	1	Buffer	3
200904	58.86	0.802398	2	94.02	1.00182	1	Buffer	3
200904	54.48	0.742688	2	90.84	0.967939	1	Buffer	3
200904	50.63	0.690204	2	88.13	0.939063	1	Buffer	3
200904	55.71	0.759456	2	95.9	1.02186	1	Buffer	3
200904	53.67	0.731646	2	74.32	0.791911	1	Buffer	3
200904	49.34	0.672618	2	76.54	0.815566	1	Buffer	3
200904	46.65	0.635947	2	74.33	0.792018	1	Buffer	3
200904	31.04	0.423147	2	87.49	0.932243	1	Buffer	3
200904	50.72	0.691431	2	76.48	0.814927	1	Buffer	3
200904	42.44	0.578555	2	76.01	0.809919	1	Buffer	3
200904	43.05	0.586871	2	82.56	0.879712	1	Buffer	3
200904	67.02	0.913637	2	77.22	0.822812	1	Buffer	3
200904	59.65	0.813167	2	75.64	0.805977	1	Buffer	3
200904	56.59	0.771452	2	86.84	0.925317	1	Buffer	3
200904	69.03	0.941038	2	73.69	0.785198	1	Buffer	3
200904	40.92	0.557834	2	90.75	0.96698	1	Buffer	3
200904	54.75	0.746369	2	83.86	0.893564	1	Buffer	3
200904	45.43	0.619316	2	76.72	0.817484	1	Buffer	3
200904	46.83	0.638401	2	84.23	0.897507	1	Buffer	3
200904	60.41	0.823528	2	86.12	0.917645	1	Buffer	3
200904	53.62	0.730964	2	87.53	0.93267	1	Buffer	3
200904	51.35	0.700019	2	90.1	0.960054	1	Buffer	3
200904	57.96	0.790129	2	78.04	0.83155	1	Buffer	3
200904	64.03	0.872877	2	88.9	0.947267	1	Buffer	3
200904	60.9	0.830208	2	79.24	0.844336	1	Buffer	3
200904	34.73	0.47345	2	90.43	0.96357	1	Buffer	3
200904	66.78	0.910366	2	99.95	1.06501	1	Buffer	3
200904	74.2	1.01152	2	83.32	0.88781	1	Buffer	3
200904	65.95	0.899051	2	98.05	1.04476	1	Buffer	3
200904	75.76	1.03278	2	77.31	0.823771	1	Buffer	3
200904	50.89	0.693748	2	80.09	0.853393	1	Buffer	3
200904	58.9	0.802943	2	84.34	0.898679	1	Buffer	3
200904	47.62	0.649171	2	80.08	0.853287	1	Buffer	3
200904	65.58	0.894007	2	79.9	0.851369	1	Buffer	3
200904	32.36	0.441142	2	78.99	0.841672	1	Buffer	3
200904	47.96	0.653806	2	90.91	0.968685	1	Buffer	3
200904	46.01	0.627223	2	95.26	1.01504	1	Buffer	3
200904	67.19	0.915955	2	107.44	1.14482	1	Buffer	3
200904	56.23	0.766545	2	95.41	1.01663	1	Buffer	3
200904	67.03	0.913774	2	86.75	0.924358	1	Buffer	3
200904	70.03	0.954671	2	88.09	0.938637	1	Buffer	3
200904	69.58	0.948536	2	91.94	0.97966	1	Buffer	3
200904	70.93	0.96694	2	90.92	0.968791	1	Buffer	3
200904	73.09	0.996385	2	77.97	0.830804	1	Buffer	3
200904	49.57	0.675754	2	92.29	0.983389	1	Buffer	3
200904	53.13	0.724285	2	81.98	0.873532	1	Buffer	3
200904	66.84	0.911184	2	85.2	0.907842	1	Buffer	3
200904	67.56	0.920999	2	83.7	0.891859	1	Buffer	3
200904	66.36	0.90464	2	86.28	0.91935	1	Buffer	3
200904	70.3	0.958351	2	94.3	1.00481	1	Buffer	3
200904	47.07	0.641673	2	93.73	0.998733	1	Buffer	3
200904	70.4	0.959715	2	87.15	0.92862	1	Buffer	3
200904	54.02	0.736417	2	89.85	0.95739	1	Buffer	3
200904	63.91	0.871241	2	72.93	0.7771	1	Buffer	3
200904	57.37	0.782086	2	87.95	0.937145	1	Buffer	3
200904	46.28	0.630903	2	83.21	0.886638	1	Buffer	3
200904	56.58	0.771316	2	83.58	0.890581	1	Buffer	3
200904	58.77	0.801171	2	78.22	0.833468	1	Buffer	3
200904	51.34	0.699883	2	87.34	0.930645	1	Buffer	3
200904	65.82	0.897279	2	78.6	0.837517	1	Buffer	3
200904	51.3	0.699337	2	97.5	1.0389	1	Buffer	3
200904	50.21	0.684478	2	90.52	0.964529	1	Buffer	3
200904	52.93	0.721558	2	73.61	0.784346	1	Buffer	3
200904	63.95	0.871786	2	98.81	1.05286	1	Buffer	3
200904	60.41	0.823528	2	85.71	0.913277	1	Buffer	3
200904	54.08	0.737235	2	81.95	0.873212	1	Buffer	3
200904	69.24	0.943901	2	79.4	0.846041	1	Buffer	3
200904	64.35	0.877239	2	90.64	0.965808	1	Buffer	3
200904	72.05	0.982208	2	104.23	1.11062	1	Buffer	3
200904	41.43	0.564787	2	86.12	0.917645	1	Buffer	3
200904	67.53	0.92059	2	76.66	0.816845	1	Buffer	3
200904	50.15	0.68366	2	83.07	0.885146	1	Buffer	3
200904	55.19	0.752367	2	83.7	0.891859	1	Buffer	3
200904	45.23	0.616589	2	85.18	0.907629	1	Buffer	3
200904	54.63	0.744733	2	77.88	0.829845	1	Buffer	3
200904	70.96	0.967349	2	84.79	0.903474	1	Buffer	3
200904	63.09	0.860062	2	84.14	0.896548	1	Buffer	3
200904	59	0.804306	2	76.87	0.819083	1	Buffer	3
200904	43.15	0.588234	2	81.99	0.873638	1	Buffer	3
200904	65.13	0.887872	2	106.81	1.13811	1	Buffer	3
200904	65.9	0.898369	2	86.73	0.924145	1	Buffer	3
200904	36.47	0.49717	2	88.61	0.944177	1	Buffer	3
200904	25.87	0.352668	2	81.9	0.872679	1	Buffer	3
200904	65.19	0.88869	2	87.23	0.929473	1	Buffer	3
200904	61.96	0.844658	2	84.26	0.897826	1	Buffer	3
200904	58.75	0.800898	2	77.32	0.823878	1	Buffer	3
200904	63.55	0.866333	2	83.35	0.88813	1	Buffer	3
200904	45.66	0.622451	2	97.71	1.04114	1	Buffer	3
200904	58.42	0.796399	2	83.08	0.885253	1	Buffer	3
200904	65.7	0.895643	2	99.48	1.06	1	Buffer	3
200904	54.88	0.748141	2	85.82	0.914449	1	Buffer	3
200904	61.04	0.832116	2	81.62	0.869696	1	Buffer	3
200904	47.8	0.651624	2	89.39	0.952489	1	Buffer	3
200904	64.51	0.87942	2	94.87	1.01088	1	Buffer	3
200904	76.23	1.03919	2	101.47	1.08121	1	Buffer	3
200904	53.17	0.72483	2	93.04	0.991381	1	Buffer	3
200904	63.08	0.859926	2	75.96	0.809386	1	Buffer	3
200904	51.58	0.703155	2	81.01	0.863196	1	Buffer	3
200904	42.07	0.573511	2	96.23	1.02537	1	Buffer	3
200904	40.76	0.555653	2	71.6	0.762929	1	Buffer	3
200904	69.93	0.953307	2	100.62	1.07215	1	Buffer	3
200904	55.95	0.762728	2	77.05	0.821001	1	Buffer	3
200904	52.78	0.719513	2	77.66	0.8275	1	Buffer	3
200904	51.42	0.700973	2	93.24	0.993512	1	Buffer	3
200904	53.78	0.733146	2	90.93	0.968898	1	Buffer	3
200904	57.51	0.783994	2	100.24	1.0681	1	Buffer	3
200904	58.14	0.792582	2	77.35	0.824197	1	Buffer	3
200904	59.81	0.815348	2	88.41	0.942046	1	Buffer	3
200904	60.77	0.828435	2	84.76	0.903154	1	Buffer	3
200904	60.51	0.824891	2	82.37	0.877688	1	Buffer	3
200904	37.4	0.509848	2	76.9	0.819402	1	Buffer	3
200904	48.81	0.665393	2	84.26	0.897826	1	Buffer	3
200904	72.42	0.987252	2	83.1	0.885466	1	Buffer	3
200904	72.98	0.994886	2	86.65	0.923293	1	Buffer	3
200904	60.23	0.821074	2	76.95	0.819935	1	Buffer	3
200904	46.86	0.63881	2	88.94	0.947694	1	Buffer	3
200904	42.24	0.575829	2	89.38	0.952382	1	Buffer	3
200904	58.05	0.791356	2	79.96	0.852008	1	Buffer	3
200904	69.66	0.949627	2	91.99	0.980193	1	Buffer	3
200904	72.15	0.983571	2	83.09	0.885359	1	Buffer	3
200904	49.89	0.680116	2	84.99	0.905605	1	Buffer	3
200904	57.64	0.785766	2	84.27	0.897933	1	Buffer	3
200904	14.87	0.202712	2	72.48	0.772305	1	Buffer	3
200904	38.38	0.523208	2	74.15	0.7901	1	Buffer	3
200904	71.21	0.970757	2	103.11	1.09868	1	Buffer	3
200904	68	0.926997	2	81.4	0.867352	1	Buffer	3
200904	78.03	1.06373	2	89.05	0.948866	1	Buffer	3
200904	76.13	1.03783	2	90.92	0.968791	1	Buffer	3
200904	59.01	0.804443	2	89.98	0.958775	1	Buffer	3
200904	57.99	0.790538	2	93.87	1.00022	1	Buffer	3
200904	66.39	0.905049	2	91.79	0.978062	1	Buffer	3
200904	60.21	0.820801	2	80.29	0.855524	1	Buffer	3
200904	50.38	0.686796	2	77.09	0.821427	1	Buffer	3
200904	55.48	0.756321	2	78.41	0.835492	1	Buffer	3
200904	69.66	0.949627	2	81.7	0.870548	1	Buffer	3
200904	20.55	0.280144	2	74.52	0.794042	1	Buffer	3
200904	57.02	0.777314	2	109.23	1.16389	1	Buffer	3
200904	56.68	0.772679	2	98.97	1.05457	1	Buffer	3
200904	52.14	0.710789	2	78.97	0.841459	1	Buffer	3
200904	63.58	0.866742	2	77.94	0.830484	1	Buffer	3
200904	51.58	0.703155	2	85.5	0.911039	1	Buffer	3
200904	60.88	0.829935	2	94.8	1.01013	1	Buffer	3
200904	58.56	0.798308	2	94.69	1.00896	1	Buffer	3
200904	59.66	0.813304	2	77.66	0.8275	1	Buffer	3
200904	50.9	0.693885	2	85.66	0.912744	1	Buffer	3
200904	63.76	0.869196	2	79.6	0.848172	1	Buffer	3
200904	55.09	0.751004	2	92.61	0.986799	1	Buffer	3
200904	56.72	0.773225	2	80.04	0.85286	1	Buffer	3
200904	38.01	0.518164	2	78.96	0.841353	1	Buffer	3
200904	50.6	0.689795	2	83.81	0.893031	1	Buffer	3
200904	87.16	1.18819	2	77.27	0.823345	1	Buffer	3
200904	49.02	0.668256	2	87.44	0.931711	1	Buffer	3
200904	59.77	0.814803	2	99.19	1.05691	1	Buffer	3
200904	63.97	0.872059	2	81.72	0.870762	1	Buffer	3
200904	65.85	0.897688	2	92.54	0.986053	1	Buffer	3
200904	56.87	0.775269	2	76.87	0.819083	1	Buffer	3
200904	53.23	0.725648	2	79.57	0.847852	1	Buffer	3
200904	56.51	0.770362	2	89.31	0.951636	1	Buffer	3
200904	61.26	0.835115	2	85.88	0.915088	1	Buffer	3
200904	35.16	0.479312	2	79.08	0.842631	1	Buffer	3
200904	64.06	0.873286	2	87.14	0.928514	1	Buffer	3
200904	43.89	0.598322	2	82.74	0.88163	1	Buffer	3
200904	69.55	0.948127	2	107.21	1.14237	1	Control nanobody	1
200904	71.91	0.980299	2	95	1.01227	1	Control nanobody	1
200904	55.57	0.757547	2	90.21	0.961226	1	Control nanobody	1
200904	26.93	0.367118	2	77.41	0.824837	1	Control nanobody	1
200904	74.55	1.01629	2	81.63	0.869803	1	Control nanobody	1
200904	95.23	1.2982	2	96.69	1.03027	1	Control nanobody	1
200904	28.42	0.38743	2	80.83	0.861278	1	Control nanobody	1
200904	77.9	1.06196	2	105.2	1.12095	1	Control nanobody	1
200904	86.43	1.17824	2	92.13	0.981685	1	Control nanobody	1
200904	78.6	1.0715	2	99.16	1.05659	1	Control nanobody	1
200904	114.95	1.56703	2	79.9	0.851369	1	Control nanobody	1
200904	64.59	0.880511	2	96.45	1.02772	1	Control nanobody	1
200904	77.45	1.05582	2	96.89	1.0324	1	Control nanobody	1
200904	76.69	1.04546	2	90.43	0.96357	1	Control nanobody	1
200904	49.61	0.676299	2	77.62	0.827074	1	Control nanobody	1
200904	81.12	1.10585	2	89.17	0.950144	1	Control nanobody	1
200904	86.03	1.17279	2	84.7	0.902515	1	Control nanobody	1
200904	91.78	1.25117	2	93.35	0.994684	1	Control nanobody	1
200904	99.55	1.3571	2	118.51	1.26277	1	Control nanobody	1
200904	115.93	1.58039	2	84.71	0.902621	1	Control nanobody	1
200904	48.74	0.664439	2	91.99	0.980193	1	Control nanobody	1
200904	26.4	0.359893	2	80.15	0.854032	1	Control nanobody	1
200904	67.94	0.926179	2	99.11	1.05606	1	Control nanobody	1
200904	67.24	0.916636	2	83.02	0.884614	1	Control nanobody	1
200904	81.07	1.10517	2	85.98	0.916154	1	Control nanobody	1
200904	78.5	1.07014	2	113.92	1.21387	1	Control nanobody	1
200904	80.24	1.09386	2	100.82	1.07428	1	Control nanobody	1
200904	80.01	1.09072	2	102.44	1.09154	1	Control nanobody	1
200904	80.61	1.0989	2	81.38	0.867139	1	Control nanobody	1
200904	81.82	1.1154	2	98.73	1.05201	1	Control nanobody	1
200904	66.25	0.90314	2	89.95	0.958456	1	Control nanobody	1
200904	93.96	1.28089	2	104.45	1.11296	1	Control nanobody	1
200904	39.05	0.532342	2	88.89	0.947161	1	Control nanobody	1
200904	96.42	1.31443	2	117.81	1.25532	1	Control nanobody	1
200904	81.68	1.11349	2	81.63	0.869803	1	Control nanobody	1
200904	76.43	1.04192	2	95.88	1.02164	1	Control nanobody	1
200904	85.15	1.16079	2	85.35	0.909441	1	Control nanobody	1
200904	94.38	1.28662	2	90.81	0.967619	1	Control nanobody	1
200904	74.28	1.01261	2	96.6	1.02931	1	Control nanobody	1
200904	61.11	0.83307	2	91.66	0.976676	1	Control nanobody	1
200904	91.67	1.24967	2	85.38	0.90976	1	Control nanobody	1
200904	56.63	0.771998	2	101.08	1.07705	1	Control nanobody	1
200904	97.2	1.32506	2	103.87	1.10678	1	Control nanobody	1
200904	72.53	0.988751	2	90.59	0.965275	1	Control nanobody	1
200904	83.42	1.13721	2	94.4	1.00587	1	Control nanobody	1
200904	88.26	1.20319	2	103.41	1.10188	1	Control nanobody	1
200904	31.86	0.434325	2	84.57	0.901129	1	Control nanobody	1
200904	58.15	0.792719	2	87.36	0.930858	1	Control nanobody	1
200904	72.3	0.985616	2	98.93	1.05414	1	Control nanobody	1
200904	80.37	1.09563	2	98.05	1.04476	1	Control nanobody	1
200904	63.98	0.872195	2	93.57	0.997028	1	Control nanobody	1
200904	46.35	0.631858	2	85.78	0.914023	1	Control nanobody	1
200904	87	1.18601	2	88.69	0.94503	1	Control nanobody	1
200904	78.6	1.0715	2	88.04	0.938104	1	Control nanobody	1
200904	79.34	1.08159	2	83.65	0.891326	1	Control nanobody	1
200904	83.15	1.13353	2	116.59	1.24232	1	Control nanobody	1
200904	85.85	1.17033	2	82.23	0.876196	1	Control nanobody	1
200904	76.87	1.04792	2	82.21	0.875983	1	Control nanobody	1
200904	75.04	1.02297	2	88.27	0.940555	1	Control nanobody	1
200904	76.32	1.04042	2	95.49	1.01749	1	Control nanobody	1
200904	101.38	1.38204	2	105.46	1.12372	1	Control nanobody	1
200904	80.32	1.09495	2	97.09	1.03454	1	Control nanobody	1
200904	32.51	0.443186	2	85.99	0.91626	1	Control nanobody	1
200904	54.54	0.743506	2	92.56	0.986266	1	Control nanobody	1
200904	62.33	0.849702	2	95.35	1.01599	1	Control nanobody	1
200904	86.64	1.1811	2	83.59	0.890687	1	Control nanobody	1
200904	56.23	0.766545	2	90.27	0.961865	1	Control nanobody	1
200904	31.92	0.435143	2	81.73	0.870868	1	Control nanobody	1
200904	62.09	0.84643	2	97.92	1.04338	1	Control nanobody	1
200904	66.26	0.903277	2	94.46	1.00651	1	Control nanobody	1
200904	108.04	1.47283	2	102.83	1.0957	1	Control nanobody	1
200904	36.72	0.500578	2	81.43	0.867671	1	Control nanobody	1
200904	66.34	0.904367	2	79.29	0.844869	1	Control nanobody	1
200904	86.09	1.17361	2	113.03	1.20438	1	Control nanobody	1
200904	70.62	0.962714	2	99.8	1.06341	1	Control nanobody	1
200904	30.39	0.414286	2	78.03	0.831443	1	Control nanobody	1
200904	103.86	1.41585	2	83.84	0.893351	1	Control nanobody	1
200904	31.44	0.4286	2	88.4	0.94194	1	Control nanobody	1
200904	86.82	1.18356	2	107.09	1.14109	1	Control nanobody	1
200904	88.26	1.20319	2	105.96	1.12905	1	Control nanobody	1
200904	63.45	0.86497	2	83.75	0.892392	1	Control nanobody	1
200904	46.12	0.628722	2	80.48	0.857549	1	Control nanobody	1
200904	83.45	1.13762	2	94.58	1.00779	1	Control nanobody	1
200904	68.68	0.936267	2	94.52	1.00715	1	Control nanobody	1
200904	65.93	0.898778	2	82.57	0.879819	1	Control nanobody	1
200904	46.84	0.638537	2	77.32	0.823878	1	Control nanobody	1
200904	102.45	1.39663	2	101.67	1.08334	1	Control nanobody	1
200904	68	0.926997	2	90.72	0.96666	1	Control nanobody	1
200904	54.18	0.738599	2	97.83	1.04242	1	Control nanobody	1
200904	61.08	0.832661	2	91.44	0.974332	1	Control nanobody	1
200904	74.36	1.0137	2	92.79	0.988717	1	Control nanobody	1
200904	63.55	0.866333	2	96.95	1.03304	1	Control nanobody	1
200904	65.8	0.897006	2	90.15	0.960587	1	Control nanobody	1
200904	45.08	0.614544	2	86.89	0.92585	1	Control nanobody	1
200904	88.81	1.21069	2	86.92	0.92617	1	Control nanobody	1
200904	42.36	0.577465	2	78.91	0.84082	1	Control nanobody	1
200904	73.92	1.0077	2	91.84	0.978594	1	Control nanobody	1
200904	76.21	1.03892	2	95.4	1.01653	1	Control nanobody	1
200904	70.22	0.957261	2	92.65	0.987225	1	Control nanobody	1
200904	77.55	1.05719	2	75.44	0.803845	1	Control nanobody	1
200904	48.17	0.656668	2	80.84	0.861385	1	Control nanobody	1
200904	36.6	0.498943	2	81.67	0.870229	1	Control nanobody	1
200904	31.64	0.431326	2	80.94	0.86245	1	Control nanobody	1
200904	50.63	0.690204	2	84.68	0.902302	1	Control nanobody	1
200904	52.43	0.714742	2	84.71	0.902621	1	Control nanobody	1
200904	84.91	1.15752	2	87.34	0.930645	1	Control nanobody	1
200904	68.11	0.928497	2	99.23	1.05734	1	Control nanobody	1
200904	63.36	0.863743	2	79.26	0.844549	1	Control nanobody	1
200904	86.99	1.18587	2	104.51	1.1136	1	Control nanobody	1
200904	72.32	0.985889	2	85.43	0.910293	1	Control nanobody	1
200904	79.35	1.08172	2	99.14	1.05638	1	Control nanobody	2
200904	54.24	0.739416	2	92.6	0.986693	1	Control nanobody	2
200904	35.31	0.481357	2	87.29	0.930112	1	Control nanobody	2
200904	45.47	0.619861	2	82.51	0.879179	1	Control nanobody	2
200904	60.76	0.828299	2	97.47	1.03858	1	Control nanobody	2
200904	34.57	0.471269	2	82.26	0.876515	1	Control nanobody	2
200904	95.1	1.29643	2	97.73	1.04135	1	Control nanobody	2
200904	47.76	0.651079	2	111.2	1.18488	1	Control nanobody	2
200904	60.54	0.8253	2	82.94	0.883761	1	Control nanobody	2
200904	73.37	1.0002	2	102.81	1.09548	1	Control nanobody	2
200904	75.96	1.03551	2	93.66	0.997987	1	Control nanobody	2
200904	63.18	0.861289	2	102.52	1.09239	1	Control nanobody	2
200904	62.08	0.846294	2	93.45	0.99575	1	Control nanobody	2
200904	89.33	1.21777	2	84.5	0.900384	1	Control nanobody	2
200904	73.19	0.997749	2	91.02	0.969857	1	Control nanobody	2
200904	32.4	0.441687	2	87.24	0.929579	1	Control nanobody	2
200904	91.8	1.25145	2	80.82	0.861172	1	Control nanobody	2
200904	79.87	1.08881	2	86.25	0.919031	1	Control nanobody	2
200904	50.72	0.691431	2	95.48	1.01738	1	Control nanobody	2
200904	75.73	1.03237	2	85.31	0.909014	1	Control nanobody	2
200904	50.13	0.683388	2	81.82	0.871827	1	Control nanobody	2
200904	63.28	0.862653	2	118.86	1.2665	1	Control nanobody	2
200904	106.3	1.44911	2	80.29	0.855524	1	Control nanobody	2
200904	54.46	0.742416	2	105.02	1.11903	1	Control nanobody	2
200904	73.47	1.00157	2	110.98	1.18254	1	Control nanobody	2
200904	40.83	0.556607	2	96.64	1.02974	1	Control nanobody	2
200904	71.96	0.980981	2	85.3	0.908908	1	Control nanobody	2
200904	19.65	0.267875	2	88.03	0.937997	1	Control nanobody	2
200904	58.31	0.7949	2	90.19	0.961013	1	Control nanobody	2
200904	72.16	0.983707	2	97.19	1.0356	1	Control nanobody	2
200904	79.38	1.08213	2	98.45	1.04903	1	Control nanobody	2
200904	61.91	0.843976	2	100.29	1.06863	1	Control nanobody	2
200904	100.36	1.36814	2	79.7	0.849238	1	Control nanobody	2
200904	88.96	1.21273	2	98.42	1.04871	1	Control nanobody	2
200904	75.68	1.03169	2	100.42	1.07002	1	Control nanobody	2
200904	30.61	0.417285	2	81.62	0.869696	1	Control nanobody	2
200904	82.96	1.13094	2	92.28	0.983283	1	Control nanobody	2
200904	74.68	1.01806	2	86.03	0.916686	1	Control nanobody	2
200904	51.66	0.704245	2	79.47	0.846787	1	Control nanobody	2
200904	81.01	1.10435	2	76.77	0.818017	1	Control nanobody	2
200904	73.17	0.997476	2	84.96	0.905285	1	Control nanobody	2
200904	61.38	0.836751	2	84.82	0.903793	1	Control nanobody	2
200904	54.19	0.738735	2	94.35	1.00534	1	Control nanobody	2
200904	77.3	1.05378	2	87.18	0.92894	1	Control nanobody	2
200904	71.63	0.976482	2	79.38	0.845828	1	Control nanobody	2
200904	93.29	1.27176	2	83.91	0.894097	1	Control nanobody	2
200904	48.28	0.658168	2	84.74	0.902941	1	Control nanobody	2
200904	80.37	1.09563	2	84.62	0.901662	1	Control nanobody	2
200904	72.05	0.982208	2	91.13	0.971029	1	Control nanobody	2
200904	76.11	1.03756	2	105.17	1.12063	1	Control nanobody	2
200904	79.22	1.07995	2	97.38	1.03763	1	Control nanobody	2
200904	42.73	0.582509	2	81.67	0.870229	1	Control nanobody	2
200904	94.26	1.28498	2	95.42	1.01674	1	Control nanobody	2
200904	88.42	1.20537	2	85.11	0.906883	1	Control nanobody	2
200904	71.55	0.975392	2	111.31	1.18606	1	Control nanobody	2
200904	55.96	0.762864	2	95.56	1.01823	1	Control nanobody	2
200904	10.34	0.140958	2	76.75	0.817804	1	Control nanobody	2
200904	77.9	1.06196	2	96.9	1.03251	1	Control nanobody	2
200904	21.1	0.287642	2	81.34	0.866712	1	Control nanobody	2
200904	108.73	1.48224	2	101.9	1.08579	1	Control nanobody	2
200904	78.14	1.06523	2	90.58	0.965169	1	Control nanobody	2
200904	98.63	1.34455	2	99.66	1.06192	1	Control nanobody	2
200904	71.71	0.977573	2	94.52	1.00715	1	Control nanobody	2
200904	79.72	1.08677	2	84.44	0.899744	1	Control nanobody	2
200904	92.93	1.26685	2	87.9	0.936612	1	Control nanobody	2
200904	85.32	1.16311	2	105.42	1.1233	1	Control nanobody	2
200904	59.34	0.808941	2	95.7	1.01972	1	Control nanobody	2
200904	81.55	1.11171	2	89	0.948333	1	Control nanobody	2
200904	82.48	1.12439	2	84.82	0.903793	1	Control nanobody	2
200904	96.17	1.31102	2	92.66	0.987332	1	Control nanobody	2
200904	100.68	1.3725	2	84.43	0.899638	1	Control nanobody	2
200904	111.01	1.51332	2	111.77	1.19096	1	Control nanobody	2
200904	66.84	0.911184	2	88.57	0.943751	1	Control nanobody	2
200904	55.11	0.751277	2	92.87	0.98957	1	Control nanobody	2
200904	71.18	0.970348	2	97.82	1.04231	1	Control nanobody	2
200904	59.8	0.815212	2	96.63	1.02963	1	Control nanobody	2
200904	61.04	0.832116	2	99.34	1.05851	1	Control nanobody	2
200904	74.07	1.00975	2	81.06	0.863729	1	Control nanobody	2
200904	47.26	0.644263	2	88.82	0.946415	1	Control nanobody	2
200904	65.86	0.897824	2	95.95	1.02239	1	Control nanobody	2
200904	84.87	1.15697	2	100.16	1.06725	1	Control nanobody	2
200904	63.7	0.868378	2	99.27	1.05776	1	Control nanobody	2
200904	68.14	0.928906	2	99.44	1.05958	1	Control nanobody	2
200904	62.09	0.84643	2	98.85	1.05329	1	Control nanobody	2
200904	70.03	0.954671	2	139.18	1.48302	1	Control nanobody	2
200904	20.89	0.284779	2	89.22	0.950677	1	Control nanobody	2
200904	75.12	1.02406	2	83.65	0.891326	1	Control nanobody	2
200904	47.63	0.649307	2	88.58	0.943858	1	Control nanobody	2
200904	61.77	0.842068	2	100.16	1.06725	1	Control nanobody	2
200904	44.28	0.603639	2	78.09	0.832082	1	Control nanobody	2
200904	71.08	0.968985	2	85.38	0.90976	1	Control nanobody	2
200904	26.06	0.355258	2	82.24	0.876302	1	Control nanobody	2
200904	109.01	1.48606	2	102.2	1.08898	1	Control nanobody	2
200904	102.5	1.39731	2	99.33	1.0584	1	Control nanobody	2
200904	76.67	1.04519	2	97.92	1.04338	1	Control nanobody	2
200904	28.99	0.395201	2	111.17	1.18456	1	Control nanobody	2
200904	72.56	0.98916	2	87.09	0.927981	1	Control nanobody	2
200904	29.8	0.406243	2	92.44	0.984988	1	Control nanobody	2
200904	21.27	0.289959	2	83.22	0.886745	1	Control nanobody	2
200904	70.28	0.958079	2	101.11	1.07737	1	Control nanobody	2
200904	56.04	0.763955	2	90.22	0.961333	1	Control nanobody	2
200904	122.7	1.67268	2	98.63	1.05094	1	Control nanobody	2
200904	30.69	0.418376	2	86.14	0.917858	1	xhNup93-Nb4i	1
200904	23.74	0.323631	2	100.85	1.0746	1	xhNup93-Nb4i	1
200904	37.68	0.513665	2	101.55	1.08206	1	xhNup93-Nb4i	1
200904	26.7	0.363983	2	85.98	0.916154	1	xhNup93-Nb4i	1
200904	27.37	0.373116	2	94.83	1.01045	1	xhNup93-Nb4i	1
200904	25.03	0.341217	2	83.59	0.890687	1	xhNup93-Nb4i	1
200904	31.73	0.432553	2	85.38	0.90976	1	xhNup93-Nb4i	1
200904	12.06	0.164406	2	80	0.852434	1	xhNup93-Nb4i	1
200904	33.47	0.456273	2	97.69	1.04093	1	xhNup93-Nb4i	1
200904	45.34	0.618089	2	89.34	0.951956	1	xhNup93-Nb4i	1
200904	40.99	0.558788	2	86.16	0.918072	1	xhNup93-Nb4i	1
200904	27.1	0.369436	2	85.04	0.906138	1	xhNup93-Nb4i	1
200904	37.37	0.509439	2	89.95	0.958456	1	xhNup93-Nb4i	1
200904	38.03	0.518437	2	89.19	0.950358	1	xhNup93-Nb4i	1
200904	44.49	0.606501	2	86.6	0.92276	1	xhNup93-Nb4i	1
200904	33.15	0.451911	2	87.92	0.936825	1	xhNup93-Nb4i	1
200904	33.17	0.452184	2	84.53	0.900703	1	xhNup93-Nb4i	1
200904	33.82	0.461045	2	87.78	0.935333	1	xhNup93-Nb4i	1
200904	31.05	0.423283	2	118.02	1.25755	1	xhNup93-Nb4i	1
200904	57.35	0.781813	2	84.1	0.896121	1	xhNup93-Nb4i	1
200904	22.61	0.308227	2	89.15	0.949931	1	xhNup93-Nb4i	1
200904	47.18	0.643172	2	83.17	0.886212	1	xhNup93-Nb4i	1
200904	35.6	0.48531	2	97.38	1.03763	1	xhNup93-Nb4i	1
200904	29.22	0.398336	2	89.77	0.956538	1	xhNup93-Nb4i	1
200904	18.9	0.257651	2	76.45	0.814607	1	xhNup93-Nb4i	1
200904	41.08	0.560015	2	94.56	1.00758	1	xhNup93-Nb4i	1
200904	36.82	0.501942	2	82.3	0.876942	1	xhNup93-Nb4i	1
200904	33.34	0.454501	2	95.34	1.01589	1	xhNup93-Nb4i	1
200904	39.14	0.533569	2	84.98	0.905498	1	xhNup93-Nb4i	1
200904	28.04	0.38225	2	88.58	0.943858	1	xhNup93-Nb4i	1
200904	30.65	0.41783	2	89.73	0.956111	1	xhNup93-Nb4i	1
200904	22.41	0.3055	2	85.99	0.91626	1	xhNup93-Nb4i	1
200904	29.24	0.398609	2	85.52	0.911252	1	xhNup93-Nb4i	1
200904	31.68	0.431872	2	89.35	0.952062	1	xhNup93-Nb4i	1
200904	44.87	0.611682	2	86.58	0.922547	1	xhNup93-Nb4i	1
200904	25.67	0.349941	2	89.55	0.954194	1	xhNup93-Nb4i	1
200904	30.7	0.418512	2	99.62	1.06149	1	xhNup93-Nb4i	1
200904	27.24	0.371344	2	82.74	0.88163	1	xhNup93-Nb4i	1
200904	49.54	0.675345	2	106.84	1.13843	1	xhNup93-Nb4i	1
200904	32.91	0.448639	2	91.13	0.971029	1	xhNup93-Nb4i	1
200904	46.97	0.64031	2	88.31	0.940981	1	xhNup93-Nb4i	1
200904	45.38	0.618634	2	99.66	1.06192	1	xhNup93-Nb4i	1
200904	38.31	0.522254	2	105.92	1.12862	1	xhNup93-Nb4i	1
200904	36.18	0.493217	2	91.62	0.97625	1	xhNup93-Nb4i	1
200904	32.99	0.44973	2	104.52	1.11371	1	xhNup93-Nb4i	1
200904	39.4	0.537113	2	91.79	0.978062	1	xhNup93-Nb4i	1
200904	48.24	0.657623	2	99.92	1.06469	1	xhNup93-Nb4i	1
200904	37.34	0.50903	2	91.29	0.972734	1	xhNup93-Nb4i	1
200904	18.45	0.251516	2	81.19	0.865114	1	xhNup93-Nb4i	1
200904	53.31	0.726738	2	98.12	1.04551	1	xhNup93-Nb4i	1
200904	32.93	0.448912	2	98.21	1.04647	1	xhNup93-Nb4i	1
200904	45.73	0.623405	2	95.24	1.01482	1	xhNup93-Nb4i	1
200904	49.22	0.670982	2	91.72	0.977316	1	xhNup93-Nb4i	1
200904	35.93	0.489809	2	99.2	1.05702	1	xhNup93-Nb4i	1
200904	22.46	0.306182	2	85.97	0.916047	1	xhNup93-Nb4i	1
200904	40.91	0.557698	2	103.39	1.10166	1	xhNup93-Nb4i	1
200904	22.37	0.304955	2	89.1	0.949399	1	xhNup93-Nb4i	1
200904	50.66	0.690613	2	81.35	0.866819	1	xhNup93-Nb4i	1
200904	55.01	0.749913	2	94.5	1.00694	1	xhNup93-Nb4i	1
200904	57.43	0.782904	2	89.75	0.956325	1	xhNup93-Nb4i	1
200904	61.21	0.834434	2	94.04	1.00204	1	xhNup93-Nb4i	1
200904	40.79	0.556062	2	83.6	0.890794	1	xhNup93-Nb4i	1
200904	47.05	0.6414	2	88.82	0.946415	1	xhNup93-Nb4i	1
200904	40.02	0.545565	2	101.75	1.08419	1	xhNup93-Nb4i	1
200904	19.78	0.269647	2	81.62	0.869696	1	xhNup93-Nb4i	1
200904	44.3	0.603911	2	104.36	1.112	1	xhNup93-Nb4i	1
200904	51.24	0.69852	2	90.43	0.96357	1	xhNup93-Nb4i	1
200904	39.87	0.54352	2	97.46	1.03848	1	xhNup93-Nb4i	1
200904	26.68	0.36371	2	83.22	0.886745	1	xhNup93-Nb4i	1
200904	46.68	0.636356	2	99.06	1.05553	1	xhNup93-Nb4i	1
200904	38.16	0.520209	2	94.27	1.00449	1	xhNup93-Nb4i	1
200904	42.26	0.576101	2	94.96	1.01184	1	xhNup93-Nb4i	1
200904	43.91	0.598595	2	99.41	1.05926	1	xhNup93-Nb4i	1
200904	43.01	0.586326	2	82.89	0.883228	1	xhNup93-Nb4i	1
200904	40.8	0.556198	2	89.57	0.954407	1	xhNup93-Nb4i	1
200904	62.25	0.848611	2	105.07	1.11957	1	xhNup93-Nb4i	1
200904	37.22	0.507395	2	77.1	0.821533	1	xhNup93-Nb4i	1
200904	19.28	0.262831	2	78.52	0.836664	1	xhNup93-Nb4i	1
200904	46.5	0.633902	2	98.04	1.04466	1	xhNup93-Nb4i	1
200904	21.71	0.295957	2	82.46	0.878647	1	xhNup93-Nb4i	1
200904	54.51	0.743097	2	108.88	1.16016	1	xhNup93-Nb4i	1
200904	52.95	0.721831	2	108.84	1.15974	1	xhNup93-Nb4i	1
200904	48.04	0.654896	2	89.36	0.952169	1	xhNup93-Nb4i	1
200904	45.57	0.621224	2	112.27	1.19628	1	xhNup93-Nb4i	1
200904	56.65	0.77227	2	92.64	0.987119	1	xhNup93-Nb4i	1
200904	31.26	0.426146	2	84.37	0.898998	1	xhNup93-Nb4i	1
200904	42.33	0.577056	2	90.09	0.959947	1	xhNup93-Nb4i	1
200904	49.32	0.672345	2	96.57	1.02899	1	xhNup93-Nb4i	1
200904	28.53	0.38893	2	81.32	0.866499	1	xhNup93-Nb4i	1
200904	55.41	0.755366	2	100.29	1.06863	1	xhNup93-Nb4i	1
200904	51.13	0.69702	2	117.89	1.25617	1	xhNup93-Nb4i	1
200904	19.91	0.271419	2	83.52	0.889941	1	xhNup93-Nb4i	1
200904	28.57	0.389475	2	86.14	0.917858	1	xhNup93-Nb4i	1
200904	57.96	0.790129	2	89.68	0.955579	1	xhNup93-Nb4i	1
200904	65.57	0.893871	2	88.6	0.944071	1	xhNup93-Nb4i	1
200904	51.16	0.697429	2	99.76	1.06299	1	xhNup93-Nb4i	1
200904	45.53	0.620679	2	101.62	1.0828	1	xhNup93-Nb4i	1
200904	29.55	0.402835	2	83.38	0.88845	1	xhNup93-Nb4i	1
200904	42.15	0.574602	2	103.5	1.10284	1	xhNup93-Nb4i	1
200904	14.98	0.204212	2	86.18	0.918285	1	xhNup93-Nb4i	1
200904	40.26	0.548837	2	96.17	1.02473	1	xhNup93-Nb4i	1
200904	41.52	0.566013	2	95.71	1.01983	1	xhNup93-Nb4i	1
200904	43.91	0.598595	2	87.22	0.929366	1	xhNup93-Nb4i	1
200904	15.59	0.212528	2	82.58	0.879925	1	xhNup93-Nb4i	1
200904	46.93	0.639764	2	96.04	1.02335	1	xhNup93-Nb4i	1
200904	53.61	0.730828	2	112.64	1.20023	1	xhNup93-Nb4i	1
200904	23.21	0.316406	2	95.08	1.01312	1	xhNup93-Nb4i	1
200904	76.67	1.04519	2	96.99	1.03347	1	xhNup93-Nb4i	1
200904	61.82	0.842749	2	122.87	1.30923	1	xhNup93-Nb4i	1
200904	65.3	0.89019	2	80.72	0.860106	1	xhNup93-Nb4i	1
200904	35.76	0.487491	2	90.82	0.967726	1	xhNup93-Nb4i	1
200904	24.94	0.33999	2	78.69	0.838476	1	xhNup93-Nb4i	1
200904	50.74	0.691703	2	119.71	1.27556	1	xhNup93-Nb4i	1
200904	48.2	0.657077	2	120.82	1.28739	1	xhNup93-Nb4i	1
200904	27.07	0.369027	2	87.71	0.934588	1	xhNup93-Nb4i	1
200904	60.11	0.819438	2	85.39	0.909867	1	xhNup93-Nb4i	1
200904	31.18	0.425055	2	85.21	0.907949	1	xhNup93-Nb4i	1
200904	25.25	0.344216	2	81.21	0.865327	1	xhNup93-Nb4i	1
200904	29.7	0.40488	2	96.03	1.02324	1	xhNup93-Nb4i	1
200904	53.01	0.722649	2	87.1	0.928088	1	xhNup93-Nb4i	1
200904	60.51	0.824891	2	108.61	1.15729	1	xhNup93-Nb4i	1
200904	53.01	0.722649	2	86.77	0.924571	1	xhNup93-Nb4i	1
200904	58.41	0.796263	2	110.88	1.18147	1	xhNup93-Nb4i	1
200904	39.51	0.538613	2	87.48	0.932137	1	xhNup93-Nb4i	1
200904	36.92	0.503305	2	118.37	1.26128	1	xhNup93-Nb4i	1
200904	76.42	1.04178	2	83.29	0.887491	1	xhNup93-Nb4i	1
200904	61.92	0.844113	2	93.86	1.00012	1	xhNup93-Nb4i	1
200904	71.76	0.978255	2	106.5	1.1348	1	xhNup93-Nb4i	1
200904	72.62	0.989978	2	89.58	0.954513	1	xhNup93-Nb4i	1
200904	35.31	0.481357	2	86.14	0.917858	1	xhNup93-Nb4i	1
200904	41.59	0.566968	2	85.29	0.908801	1	xhNup93-Nb4i	1
200904	33.72	0.459681	2	102.67	1.09399	1	xhNup93-Nb4i	1
200904	72.9	0.993795	2	90.88	0.968365	1	xhNup93-Nb4i	1
200904	32.9	0.448503	2	90.54	0.964742	1	xhNup93-Nb4i	1
200904	60.75	0.828163	2	92.28	0.983283	1	xhNup93-Nb4i	1
200904	74.03	1.0092	2	98.21	1.04647	1	xhNup93-Nb4i	1
200904	50	0.681615	2	101.52	1.08174	1	xhNup93-Nb4i	1
200904	75.59	1.03047	2	83.9	0.89399	1	xhNup93-Nb4i	1
200904	25.74	0.350896	2	88.06	0.938317	1	xhNup93-Nb4i	1
200904	50.31	0.685841	2	98.58	1.05041	1	xhNup93-Nb4i	1
200904	20.14	0.274555	2	84.81	0.903687	1	xhNup93-Nb4i	1
200904	72.04	0.982072	2	84.35	0.898785	1	xhNup93-Nb4i	1
200904	71.2	0.97062	2	116.86	1.24519	1	xhNup93-Nb4i	1
200904	43.14	0.588098	2	92.49	0.98552	1	xhNup93-Nb4i	1
200904	70.33	0.95876	2	119.14	1.26949	1	xhNup93-Nb4i	2
200904	30.13	0.410741	2	113.22	1.20641	1	xhNup93-Nb4i	2
200904	75.98	1.03578	2	124.2	1.3234	1	xhNup93-Nb4i	2
200904	36.64	0.499488	2	87.28	0.930006	1	xhNup93-Nb4i	2
200904	83.52	1.13857	2	112.37	1.19735	1	xhNup93-Nb4i	2
200904	46.11	0.628586	2	91.06	0.970283	1	xhNup93-Nb4i	2
200904	87.57	1.19378	2	92.47	0.985307	1	xhNup93-Nb4i	2
200904	71.79	0.978663	2	107.96	1.15036	1	xhNup93-Nb4i	2
200904	69.08	0.94172	2	125.54	1.33768	1	xhNup93-Nb4i	2
200904	38.64	0.526752	2	87.52	0.932563	1	xhNup93-Nb4i	2
200904	84.3	1.1492	2	102.72	1.09453	1	xhNup93-Nb4i	2
200904	57.2	0.779768	2	105.87	1.12809	1	xhNup93-Nb4i	2
200904	64.03	0.872877	2	108.86	1.15995	1	xhNup93-Nb4i	2
200904	34.59	0.471542	2	90.37	0.962931	1	xhNup93-Nb4i	2
200904	60.05	0.81862	2	99.91	1.06458	1	xhNup93-Nb4i	2
200904	39.71	0.541339	2	105.71	1.12639	1	xhNup93-Nb4i	2
200904	66.34	0.904367	2	109.08	1.16229	1	xhNup93-Nb4i	2
200904	69.19	0.943219	2	125.65	1.33885	1	xhNup93-Nb4i	2
200904	56.91	0.775815	2	95.74	1.02015	1	xhNup93-Nb4i	2
200904	62.5	0.852019	2	105.29	1.12191	1	xhNup93-Nb4i	2
200904	58.82	0.801852	2	99.27	1.05776	1	xhNup93-Nb4i	2
200904	68.01	0.927133	2	120.98	1.28909	1	xhNup93-Nb4i	2
200904	71.02	0.968167	2	111.23	1.1852	1	xhNup93-Nb4i	2
200904	75.92	1.03496	2	97.28	1.03656	1	xhNup93-Nb4i	2
200904	75.6	1.0306	2	119.6	1.27439	1	xhNup93-Nb4i	2
200904	53.89	0.734645	2	94.04	1.00204	1	xhNup93-Nb4i	2
200904	75.11	1.02392	2	98.74	1.05212	1	xhNup93-Nb4i	2
200904	61.31	0.835797	2	105.31	1.12212	1	xhNup93-Nb4i	2
200904	93.9	1.28007	2	117.51	1.25212	1	xhNup93-Nb4i	2
200904	72.87	0.993386	2	100.85	1.0746	1	xhNup93-Nb4i	2
200904	97.91	1.33474	2	93.85	1.00001	1	xhNup93-Nb4i	2
200904	72.67	0.99066	2	106.29	1.13257	1	xhNup93-Nb4i	2
200904	86.23	1.17551	2	125.24	1.33449	1	xhNup93-Nb4i	2
200904	79.79	1.08772	2	118.07	1.25809	1	xhNup93-Nb4i	2
200904	106.6	1.4532	2	102.1	1.08792	1	xhNup93-Nb4i	2
200904	48.26	0.657895	2	85.83	0.914555	1	xhNup93-Nb4i	2
200904	64.78	0.883101	2	111	1.18275	1	xhNup93-Nb4i	2
200904	59.3	0.808396	2	124.16	1.32298	1	xhNup93-Nb4i	2
200904	71.19	0.970484	2	132.36	1.41035	1	xhNup93-Nb4i	2
200904	28.17	0.384022	2	89.94	0.958349	1	xhNup93-Nb4i	2
200904	26.29	0.358393	2	95.57	1.01834	1	xhNup93-Nb4i	2
200904	40.53	0.552517	2	105.68	1.12607	1	xhNup93-Nb4i	2
200904	65.07	0.887054	2	119.24	1.27055	1	xhNup93-Nb4i	2
200904	59.09	0.805533	2	90.62	0.965595	1	xhNup93-Nb4i	2
200904	27.69	0.377479	2	89.2	0.950464	1	xhNup93-Nb4i	2
200904	33.13	0.451638	2	90.82	0.967726	1	xhNup93-Nb4i	2
200904	55.38	0.754957	2	109.59	1.16773	1	xhNup93-Nb4i	2
200904	42.95	0.585508	2	109.95	1.17156	1	xhNup93-Nb4i	2
200904	77.34	1.05432	2	126.05	1.34312	1	xhNup93-Nb4i	2
200904	59.02	0.804579	2	99.02	1.0551	1	xhNup93-Nb4i	2
200904	64.78	0.883101	2	92.19	0.982324	1	xhNup93-Nb4i	2
200904	54.09	0.737372	2	94.17	1.00342	1	xhNup93-Nb4i	2
200904	64.74	0.882556	2	87.77	0.935227	1	xhNup93-Nb4i	2
200904	39.78	0.542293	2	95.88	1.02164	1	xhNup93-Nb4i	2
200904	58.14	0.792582	2	124.52	1.32681	1	xhNup93-Nb4i	2
200904	66.81	0.910775	2	128.1	1.36496	1	xhNup93-Nb4i	2
200904	76.73	1.04601	2	132.88	1.41589	1	xhNup93-Nb4i	2
200904	41.99	0.572421	2	85.87	0.914982	1	xhNup93-Nb4i	2
200904	55.59	0.75782	2	125.6	1.33832	1	xhNup93-Nb4i	2
200904	45.43	0.619316	2	89.4	0.952595	1	xhNup93-Nb4i	2
200904	69.55	0.948127	2	116.35	1.23976	1	xhNup93-Nb4i	2
200904	73.4	1.00061	2	121.5	1.29463	1	xhNup93-Nb4i	2
200904	55.57	0.757547	2	95.4	1.01653	1	xhNup93-Nb4i	2
200904	57.23	0.780177	2	111.82	1.19149	1	xhNup93-Nb4i	2
200904	83.61	1.1398	2	130.64	1.39203	1	xhNup93-Nb4i	2
200904	67.9	0.925634	2	94.32	1.00502	1	xhNup93-Nb4i	2
200904	45.33	0.617953	2	115.32	1.22878	1	xhNup93-Nb4i	2
200904	32.1	0.437597	2	97.58	1.03976	1	xhNup93-Nb4i	2
200904	64.55	0.879966	2	118.77	1.26555	1	xhNup93-Nb4i	2
200904	50.14	0.683524	2	101.44	1.08089	1	xhNup93-Nb4i	2
200904	77.83	1.061	2	113.3	1.20726	1	xhNup93-Nb4i	2
200904	45.7	0.622997	2	87.16	0.928727	1	xhNup93-Nb4i	2
200904	90.54	1.23427	2	137.34	1.46342	1	xhNup93-Nb4i	2
200904	18.72	0.255197	2	92.94	0.990315	1	xhNup93-Nb4i	2
200904	84.26	1.14866	2	96.3	1.02612	1	xhNup93-Nb4i	2
200904	52.43	0.714742	2	96.89	1.0324	1	xhNup93-Nb4i	2
200904	80.27	1.09427	2	97.6	1.03997	1	xhNup93-Nb4i	2
200904	95.23	1.2982	2	92.66	0.987332	1	xhNup93-Nb4i	2
200904	83.5	1.1383	2	145.12	1.54632	1	xhNup93-Nb4i	2
200904	72.35	0.986298	2	126.74	1.35047	1	xhNup93-Nb4i	2
200904	46.36	0.631994	2	98.97	1.05457	1	xhNup93-Nb4i	2
200904	49.74	0.678071	2	103.15	1.09911	1	xhNup93-Nb4i	2
200904	65.19	0.88869	2	106.71	1.13704	1	xhNup93-Nb4i	2
200904	67.5	0.920181	2	122.14	1.30145	1	xhNup93-Nb4i	2
200904	67.14	0.915273	2	92.88	0.989676	1	xhNup93-Nb4i	2
200904	48.61	0.662667	2	92.43	0.984881	1	xhNup93-Nb4i	2
200904	77.51	1.05664	2	99.21	1.05712	1	xhNup93-Nb4i	2
200904	91.56	1.24817	2	111.98	1.19319	1	xhNup93-Nb4i	2
200904	71.88	0.97989	2	127.29	1.35633	1	xhNup93-Nb4i	2
200904	57.17	0.779359	2	107.24	1.14269	1	xhNup93-Nb4i	2
200904	78.29	1.06727	2	136.48	1.45425	1	xhNup93-Nb4i	2
200904	48.95	0.667302	2	111.01	1.18286	1	xhNup93-Nb4i	2
200904	83.71	1.14116	2	162.07	1.72693	1	xhNup93-Nb4i	2
200904	55.18	0.752231	2	97	1.03358	1	xhNup93-Nb4i	2
200904	79.96	1.09004	2	104.89	1.11765	1	xhNup93-Nb4i	2
200904	76.88	1.04805	2	109.14	1.16293	1	xhNup93-Nb4i	2
200904	74.75	1.01902	2	125.15	1.33353	1	xhNup93-Nb4i	2
200904	74.94	1.02161	2	117.61	1.25318	1	xhNup93-Nb4i	2
200904	47.88	0.652715	2	89.64	0.955152	1	xhNup93-Nb4i	2
200904	64.91	0.884873	2	113.41	1.20843	1	xhNup93-Nb4i	2
200904	61.84	0.843022	2	99.29	1.05798	1	xhNup93-Nb4i	2
200904	64.39	0.877784	2	104.14	1.10966	1	xhNup93-Nb4i	2
200904	61.27	0.835252	2	107.04	1.14056	1	xhNup93-Nb4i	2
200904	71.86	0.979618	2	101.72	1.08387	1	xhNup93-Nb4i	2
200904	62.11	0.846703	2	117.06	1.24732	1	xhNup93-Nb4i	2
200904	64.11	0.873967	2	91.47	0.974652	1	xhNup93-Nb4i	2
200904	67.7	0.922907	2	108.58	1.15697	1	xhNup93-Nb4i	2
200904	61.33	0.83607	2	106.15	1.13107	1	xhNup93-Nb4i	2
200904	26.89	0.366573	2	85.39	0.909867	1	xhNup93-Nb4i	2
200904	75.01	1.02256	2	130.9	1.3948	1	xhNup93-Nb4i	2
200904	24.63	0.335764	2	88.79	0.946095	1	xhNup93-Nb4i	2
200904	65.52	0.893189	2	108.07	1.15153	1	xhNup93-Nb4i	2
200904	27.45	0.374207	2	95.34	1.01589	1	xhNup93-Nb4i	2
200904	83.49	1.13816	2	91.29	0.972734	1	xhNup93-Nb4i	2
200904	86.22	1.17538	2	96.24	1.02548	1	xhNup93-Nb4i	2
200904	89.88	1.22527	2	86.47	0.921375	1	xhNup93-Nb4i	2
200904	52.27	0.712561	2	112.53	1.19906	1	xhNup93-Nb4i	2
200904	75.27	1.0261	2	115.61	1.23187	1	xhNup93-Nb4i	2
200904	38.9	0.530297	2	89.34	0.951956	1	xhNup93-Nb4i	2
200904	62.51	0.852156	2	140.39	1.49592	1	xhNup93-Nb4i	2
200904	47.6	0.648898	2	98.2	1.04636	1	xhNup93-Nb4i	2
200904	73.96	1.00825	2	125.66	1.33896	1	xhNup93-Nb4i	2
200904	41.79	0.569694	2	97.76	1.04167	1	xhNup93-Nb4i	2
200904	47.52	0.647807	2	103.29	1.1006	1	xhNup93-Nb4i	2
200904	79.99	1.09045	2	119.38	1.27204	1	xhNup93-Nb4i	2
200904	93.38	1.27299	2	91.64	0.976463	1	xhNup93-Nb4i	2
200904	60.32	0.822301	2	109.58	1.16762	1	xhNup93-Nb4i	2
200904	73.5	1.00197	2	140.96	1.50199	1	xhNup93-Nb4i	2
200904	75.47	1.02883	2	98.06	1.04487	1	xhNup93-Nb4i	2
200904	72.78	0.992159	2	132.12	1.4078	1	xhNup93-Nb4i	2
200904	48.57	0.662121	2	89.8	0.956857	1	xhNup93-Nb4i	2
200904	40.32	0.549655	2	92.57	0.986373	1	xhNup93-Nb4i	2
200904	51.59	0.703291	2	101.51	1.08163	1	xhNup93-Nb4i	2
200904	55.95	0.762728	2	95.98	1.02271	1	xhNup93-Nb4i	2
200904	92.66	1.26317	2	90.23	0.961439	1	xhNup93-Nb4i	2
200904	51.97	0.708471	2	112.93	1.20332	1	xhNup93-Nb4i	2
200904	55.61	0.758093	2	115.09	1.22633	1	xhNup93-Nb4i	2
200904	72.33	0.986025	2	107.32	1.14354	1	xhNup93-Nb4i	2
200904	53.23	0.725648	2	108.47	1.15579	1	xhNup93-Nb4i	2
200904	67.86	0.925088	2	86.07	0.917113	1	xhNup93-Nb4i	2
200904	42.27	0.576238	2	105.64	1.12564	1	xhNup93-Nb4i	2
200904	69.24	0.943901	2	92.9	0.989889	1	xhNup93-Nb4i	2
200904	49.86	0.679707	2	103.15	1.09911	1	xhNup93-Nb4i	2
200904	46.49	0.633766	2	126.78	1.3509	1	xhNup93-Nb4i	3
200904	53.96	0.735599	2	105.09	1.11978	1	xhNup93-Nb4i	3
200904	76.69	1.04546	2	98.84	1.05318	1	xhNup93-Nb4i	3
200904	67.19	0.915955	2	106.13	1.13086	1	xhNup93-Nb4i	3
200904	56.66	0.772407	2	116.53	1.24168	1	xhNup93-Nb4i	3
200904	49.97	0.681206	2	122.68	1.30721	1	xhNup93-Nb4i	3
200904	32.72	0.446049	2	94.37	1.00555	1	xhNup93-Nb4i	3
200904	59.2	0.807033	2	111.57	1.18883	1	xhNup93-Nb4i	3
200904	33.42	0.455592	2	116.99	1.24658	1	xhNup93-Nb4i	3
200904	47.58	0.648625	2	94.19	1.00363	1	xhNup93-Nb4i	3
200904	57.65	0.785903	2	130.2	1.38734	1	xhNup93-Nb4i	3
200904	40.7	0.554835	2	106.75	1.13747	1	xhNup93-Nb4i	3
200904	36.15	0.492808	2	117.69	1.25404	1	xhNup93-Nb4i	3
200904	94.06	1.28225	2	90.49	0.96421	1	xhNup93-Nb4i	3
200904	30.88	0.420966	2	89.5	0.953661	1	xhNup93-Nb4i	3
200904	69.02	0.940902	2	97.48	1.03869	1	xhNup93-Nb4i	3
200904	28.54	0.389066	2	102.18	1.08877	1	xhNup93-Nb4i	3
200904	36.36	0.495671	2	86.58	0.922547	1	xhNup93-Nb4i	3
200904	48.47	0.660758	2	107.32	1.14354	1	xhNup93-Nb4i	3
200904	66.12	0.901368	2	97.71	1.04114	1	xhNup93-Nb4i	3
200904	16.84	0.229568	2	89.47	0.953341	1	xhNup93-Nb4i	3
200904	55.88	0.761773	2	114.05	1.21525	1	xhNup93-Nb4i	3
200904	28.83	0.393019	2	89.23	0.950784	1	xhNup93-Nb4i	3
200904	17.12	0.233385	2	88.15	0.939276	1	xhNup93-Nb4i	3
200904	75.14	1.02433	2	96.46	1.02782	1	xhNup93-Nb4i	3
200904	50.66	0.690613	2	109.74	1.16933	1	xhNup93-Nb4i	3
200904	31.74	0.432689	2	93.87	1.00022	1	xhNup93-Nb4i	3
200904	47.08	0.641809	2	84.82	0.903793	1	xhNup93-Nb4i	3
200904	81.9	1.11649	2	98.59	1.05052	1	xhNup93-Nb4i	3
200904	55.01	0.749913	2	114.67	1.22186	1	xhNup93-Nb4i	3
200904	61.27	0.835252	2	107.47	1.14514	1	xhNup93-Nb4i	3
200904	37.27	0.508076	2	123.26	1.31339	1	xhNup93-Nb4i	3
200904	33.63	0.458455	2	91.54	0.975398	1	xhNup93-Nb4i	3
200904	45.59	0.621497	2	109.08	1.16229	1	xhNup93-Nb4i	3
200904	66.56	0.907366	2	105.41	1.12319	1	xhNup93-Nb4i	3
200904	42	0.572557	2	105.99	1.12937	1	xhNup93-Nb4i	3
200904	63.41	0.864425	2	95.26	1.01504	1	xhNup93-Nb4i	3
200904	41.36	0.563832	2	96.01	1.02303	1	xhNup93-Nb4i	3
200904	33.21	0.452729	2	90.06	0.959628	1	xhNup93-Nb4i	3
200904	53.47	0.72892	2	134.15	1.42943	1	xhNup93-Nb4i	3
200904	92.3	1.25826	2	123.02	1.31083	1	xhNup93-Nb4i	3
200904	78.15	1.06536	2	149.98	1.5981	1	xhNup93-Nb4i	3
200904	48.41	0.65994	2	115.62	1.23198	1	xhNup93-Nb4i	3
200904	33.07	0.45082	2	93.25	0.993619	1	xhNup93-Nb4i	3
200904	70.97	0.967485	2	122.2	1.30209	1	xhNup93-Nb4i	3
200904	63.43	0.864697	2	112.22	1.19575	1	xhNup93-Nb4i	3
200904	64.01	0.872604	2	110.11	1.17327	1	xhNup93-Nb4i	3
200904	12.85	0.175175	2	89.95	0.958456	1	xhNup93-Nb4i	3
200904	58.75	0.800898	2	101.4	1.08046	1	xhNup93-Nb4i	3
200904	58.49	0.797354	2	103.03	1.09783	1	xhNup93-Nb4i	3
200904	32.02	0.436507	2	102.6	1.09325	1	xhNup93-Nb4i	3
200904	29.85	0.406924	2	81.59	0.869376	1	xhNup93-Nb4i	3
200904	44.49	0.606501	2	104.34	1.11179	1	xhNup93-Nb4i	3
200904	60.12	0.819574	2	105	1.11882	1	xhNup93-Nb4i	3
200904	72.02	0.981799	2	104.34	1.11179	1	xhNup93-Nb4i	3
200904	83.09	1.13271	2	96.21	1.02516	1	xhNup93-Nb4i	3
200904	53.95	0.735463	2	109.59	1.16773	1	xhNup93-Nb4i	3
200904	50.21	0.684478	2	129	1.37455	1	xhNup93-Nb4i	3
200904	63.45	0.86497	2	108.15	1.15238	1	xhNup93-Nb4i	3
200904	27.25	0.37148	2	90.07	0.959734	1	xhNup93-Nb4i	3
200904	74.22	1.01179	2	106.54	1.13523	1	xhNup93-Nb4i	3
200904	97.52	1.32942	2	89.52	0.953874	1	xhNup93-Nb4i	3
200904	60.72	0.827754	2	89.36	0.952169	1	xhNup93-Nb4i	3
200904	80.92	1.10313	2	111.24	1.18531	1	xhNup93-Nb4i	3
200904	57.96	0.790129	2	108.71	1.15835	1	xhNup93-Nb4i	3
200904	65.47	0.892507	2	111.04	1.18318	1	xhNup93-Nb4i	3
200904	55.64	0.758502	2	99.53	1.06053	1	xhNup93-Nb4i	3
200904	41.81	0.569967	2	114.41	1.21909	1	xhNup93-Nb4i	3
200904	62.26	0.848748	2	103.74	1.10539	1	xhNup93-Nb4i	3
200904	37.24	0.507667	2	90.6	0.965382	1	xhNup93-Nb4i	3
200904	71.31	0.97212	2	102.85	1.09591	1	xhNup93-Nb4i	3
200904	38.96	0.531115	2	96.89	1.0324	1	xhNup93-Nb4i	3
200904	90.89	1.23904	2	104.87	1.11743	1	xhNup93-Nb4i	3
200904	69.27	0.94431	2	114.47	1.21973	1	xhNup93-Nb4i	3
200904	35.22	0.48013	2	107.03	1.14045	1	xhNup93-Nb4i	3
200904	67.81	0.924407	2	106.59	1.13576	1	xhNup93-Nb4i	3
200904	48.95	0.667302	2	97.33	1.03709	1	xhNup93-Nb4i	3
200904	60.27	0.821619	2	100.92	1.07535	1	xhNup93-Nb4i	3
200904	53.43	0.728374	2	110.37	1.17604	1	xhNup93-Nb4i	3
200904	71.33	0.972393	2	93.55	0.996815	1	xhNup93-Nb4i	3
200904	50.45	0.68775	2	91.39	0.973799	1	xhNup93-Nb4i	3
200904	37.13	0.506168	2	92.52	0.98584	1	xhNup93-Nb4i	3
200904	53.99	0.736008	2	117.22	1.24903	1	xhNup93-Nb4i	3
200904	57.14	0.77895	2	139.54	1.48686	1	xhNup93-Nb4i	3
200904	66.18	0.902186	2	102.73	1.09463	1	xhNup93-Nb4i	3
200904	64.76	0.882828	2	103.53	1.10316	1	xhNup93-Nb4i	3
200904	69.78	0.951263	2	103.28	1.10049	1	xhNup93-Nb4i	3
200904	39.58	0.539567	2	134.47	1.43284	1	xhNup93-Nb4i	3
200904	37.57	0.512166	2	92.5	0.985627	1	xhNup93-Nb4i	3
200904	52.3	0.71297	2	104.68	1.11541	1	xhNup93-Nb4i	3
200904	68.69	0.936403	2	89.81	0.956964	1	xhNup93-Nb4i	3
200904	30.06	0.409787	2	99.05	1.05542	1	xhNup93-Nb4i	3
200904	57.09	0.778269	2	118.06	1.25798	1	xhNup93-Nb4i	3
200904	61.15	0.833616	2	90.37	0.962931	1	xhNup93-Nb4i	3
200904	40.15	0.547337	2	95.34	1.01589	1	xhNup93-Nb4i	3
200904	61.01	0.831707	2	119.62	1.2746	1	xhNup93-Nb4i	3
200904	72.82	0.992705	2	104.04	1.10859	1	xhNup93-Nb4i	3
200904	48.95	0.667302	2	101.14	1.07769	1	xhNup93-Nb4i	3
200904	81.57	1.11199	2	83.7	0.891859	1	xhNup93-Nb4i	3
200904	23.89	0.325676	2	91.4	0.973906	1	xhNup93-Nb4i	3
200904	56.18	0.765863	2	99.81	1.06352	1	xhNup93-Nb4i	3
200904	47.08	0.641809	2	99.35	1.05862	1	xhNup93-Nb4i	3
200904	55.57	0.757547	2	117.76	1.25478	1	xhNup93-Nb4i	3
200904	40.28	0.549109	2	94.28	1.00459	1	xhNup93-Nb4i	3
200904	57.57	0.784812	2	106.83	1.13832	1	xhNup93-Nb4i	3
200904	60.47	0.824346	2	93.17	0.992766	1	xhNup93-Nb4i	3
200904	92.61	1.26249	2	89.58	0.954513	1	xhNup93-Nb4i	3
200904	53.45	0.728647	2	142.26	1.51584	1	xhNup93-Nb4i	3
200904	51.49	0.701928	2	84.91	0.904752	1	xhNup93-Nb4i	3
200904	102.16	1.39268	2	93.91	1.00065	1	xhNup93-Nb4i	3
200904	71.87	0.979754	2	95.65	1.01919	1	xhNup93-Nb4i	3
200904	21.34	0.290913	2	91.45	0.974439	1	xhNup93-Nb4i	3
200904	67.99	0.926861	2	124.36	1.32511	1	xhNup93-Nb4i	3
200904	59.58	0.812213	2	112	1.19341	1	xhNup93-Nb4i	3
200904	34.18	0.465952	2	98.35	1.04796	1	xhNup93-Nb4i	3
200904	46.24	0.630358	2	86.7	0.923826	1	xhNup93-Nb4i	3
200904	75.41	1.02801	2	121.21	1.29154	1	xhNup93-Nb4i	3
200904	47.07	0.641673	2	105.43	1.1234	1	xhNup93-Nb4i	3
200904	50.9	0.693885	2	171.85	1.83114	1	xhNup93-Nb4i	3
200904	64.2	0.875194	2	98.44	1.04892	1	xhNup93-Nb4i	3
200904	57.3	0.781131	2	88.41	0.942046	1	xhNup93-Nb4i	3
200904	40.07	0.546247	2	85.41	0.91008	1	xhNup93-Nb4i	3
200904	21.87	0.298139	2	109.38	1.16549	1	xhNup93-Nb4i	3
200904	23.95	0.326494	2	81.62	0.869696	1	xhNup93-Nb4i	3
200904	59.76	0.814667	2	110.24	1.17465	1	xhNup93-Nb4i	3
200904	40.37	0.550336	2	94.07	1.00236	1	xhNup93-Nb4i	3
200904	25.87	0.352668	2	98.24	1.04679	1	xhNup93-Nb4i	3
200904	32.54	0.443595	2	84.81	0.903687	1	xhNup93-Nb4i	3
200904	19.8	0.26992	2	96.71	1.03049	1	xhNup93-Nb4i	3
200904	58.41	0.796263	2	115.52	1.23091	1	xhNup93-Nb4i	4
200904	48.58	0.662258	2	108.77	1.15899	1	xhNup93-Nb4i	4
200904	59.49	0.810986	2	97.34	1.0372	1	xhNup93-Nb4i	4
200904	32.41	0.441823	2	89.78	0.956644	1	xhNup93-Nb4i	4
200904	37.52	0.511484	2	86.77	0.924571	1	xhNup93-Nb4i	4
200904	41.87	0.570785	2	118.14	1.25883	1	xhNup93-Nb4i	4
200904	79.2	1.07968	2	92.45	0.985094	1	xhNup93-Nb4i	4
200904	45.84	0.624905	2	100.78	1.07385	1	xhNup93-Nb4i	4
200904	55.31	0.754003	2	97.64	1.0404	1	xhNup93-Nb4i	4
200904	29.31	0.399563	2	84.16	0.896761	1	xhNup93-Nb4i	4
200904	45.97	0.626677	2	99.69	1.06224	1	xhNup93-Nb4i	4
200904	28.1	0.383068	2	84.16	0.896761	1	xhNup93-Nb4i	4
200904	48.36	0.659258	2	101.87	1.08547	1	xhNup93-Nb4i	4
200904	50.98	0.694975	2	116.43	1.24061	1	xhNup93-Nb4i	4
200904	34.92	0.47604	2	94.1	1.00268	1	xhNup93-Nb4i	4
200904	46.49	0.633766	2	98.41	1.0486	1	xhNup93-Nb4i	4
200904	28.18	0.384158	2	89.12	0.949612	1	xhNup93-Nb4i	4
200904	52.45	0.715015	2	88.2	0.939809	1	xhNup93-Nb4i	4
200904	52.86	0.720604	2	98.34	1.04785	1	xhNup93-Nb4i	4
200904	64.18	0.874922	2	114	1.21472	1	xhNup93-Nb4i	4
200904	68.51	0.933949	2	98.33	1.04775	1	xhNup93-Nb4i	4
200904	63.56	0.86647	2	93.11	0.992127	1	xhNup93-Nb4i	4
200904	66.64	0.908457	2	117.74	1.25457	1	xhNup93-Nb4i	4
200904	49.21	0.670846	2	90.34	0.962611	1	xhNup93-Nb4i	4
200904	53.53	0.729738	2	98.42	1.04871	1	xhNup93-Nb4i	4
200904	34.1	0.464862	2	101.19	1.07822	1	xhNup93-Nb4i	4
200904	79.03	1.07736	2	115.24	1.22793	1	xhNup93-Nb4i	4
200904	57.56	0.784676	2	96.46	1.02782	1	xhNup93-Nb4i	4
200904	56.27	0.76709	2	100.18	1.06746	1	xhNup93-Nb4i	4
200904	65.83	0.897415	2	112.12	1.19469	1	xhNup93-Nb4i	4
200904	83.08	1.13257	2	97.11	1.03475	1	xhNup93-Nb4i	4
200904	59.73	0.814258	2	100.93	1.07545	1	xhNup93-Nb4i	4
200904	36.36	0.495671	2	122.51	1.3054	1	xhNup93-Nb4i	4
200904	59.19	0.806896	2	121.72	1.29698	1	xhNup93-Nb4i	4
200904	24.47	0.333583	2	90.16	0.960693	1	xhNup93-Nb4i	4
200904	21.17	0.288596	2	88.01	0.937784	1	xhNup93-Nb4i	4
200904	32.36	0.441142	2	99.33	1.0584	1	xhNup93-Nb4i	4
200904	48.95	0.667302	2	116.18	1.23795	1	xhNup93-Nb4i	4
200904	37.46	0.510666	2	88.3	0.940874	1	xhNup93-Nb4i	4
200904	22.41	0.3055	2	85.26	0.908482	1	xhNup93-Nb4i	4
200904	49.38	0.673163	2	96.04	1.02335	1	xhNup93-Nb4i	4
200904	50.23	0.684751	2	103.69	1.10486	1	xhNup93-Nb4i	4
200904	42.21	0.57542	2	107.51	1.14556	1	xhNup93-Nb4i	4
200904	76.96	1.04914	2	138.12	1.47173	1	xhNup93-Nb4i	4
200904	49.57	0.675754	2	91.47	0.974652	1	xhNup93-Nb4i	4
200904	47.85	0.652306	2	98.13	1.04562	1	xhNup93-Nb4i	4
200904	20.38	0.277826	2	88.26	0.940448	1	xhNup93-Nb4i	4
200904	54.01	0.736281	2	125.73	1.33971	1	xhNup93-Nb4i	4
200904	59.99	0.817802	2	117.46	1.25159	1	xhNup93-Nb4i	4
200904	46.23	0.630222	2	124.07	1.32202	1	xhNup93-Nb4i	4
200904	67.14	0.915273	2	122.46	1.30486	1	xhNup93-Nb4i	4
200904	41.45	0.565059	2	89.66	0.955366	1	xhNup93-Nb4i	4
200904	33.68	0.459136	2	116.77	1.24423	1	xhNup93-Nb4i	4
200904	67.31	0.917591	2	117.27	1.24956	1	xhNup93-Nb4i	4
200904	35.26	0.480675	2	94.81	1.01024	1	xhNup93-Nb4i	4
200904	51.67	0.704381	2	102.27	1.08973	1	xhNup93-Nb4i	4
200904	87.87	1.19787	2	127.91	1.36294	1	xhNup93-Nb4i	4
200904	59.99	0.817802	2	98.83	1.05308	1	xhNup93-Nb4i	4
200904	36.42	0.496489	2	107.46	1.14503	1	xhNup93-Nb4i	4
200904	23.76	0.323904	2	85.78	0.914023	1	xhNup93-Nb4i	4
200904	51.31	0.699474	2	114.32	1.21813	1	xhNup93-Nb4i	4
200904	67.79	0.924134	2	109.87	1.17071	1	xhNup93-Nb4i	4
200904	30.7	0.418512	2	90.39	0.963144	1	xhNup93-Nb4i	4
200904	41.28	0.562742	2	80.53	0.858082	1	xhNup93-Nb4i	4
200904	47.52	0.647807	2	132.85	1.41557	1	xhNup93-Nb4i	4
200904	95.45	1.3012	2	91.16	0.971349	1	xhNup93-Nb4i	4
200904	64.56	0.880102	2	95.07	1.01301	1	xhNup93-Nb4i	4
200904	84.08	1.1462	2	100.22	1.06789	1	xhNup93-Nb4i	4
200904	54	0.736145	2	122.01	1.30007	1	xhNup93-Nb4i	4
200904	19.45	0.265148	2	101.62	1.0828	1	xhNup93-Nb4i	4
200904	26.1	0.355803	2	98.35	1.04796	1	xhNup93-Nb4i	4
200904	64.62	0.88092	2	97.16	1.03528	1	xhNup93-Nb4i	4
200904	59.56	0.81194	2	90.3	0.962185	1	xhNup93-Nb4i	4
200904	89.28	1.21709	2	83.99	0.894949	1	xhNup93-Nb4i	4
200904	75.69	1.03183	2	87.22	0.929366	1	xhNup93-Nb4i	4
200904	43.54	0.593551	2	101.87	1.08547	1	xhNup93-Nb4i	4
200904	70.15	0.956306	2	121.66	1.29634	1	xhNup93-Nb4i	4
200904	53.28	0.726329	2	102.07	1.0876	1	xhNup93-Nb4i	4
200904	53.34	0.727147	2	127.84	1.36219	1	xhNup93-Nb4i	4
200904	32.5	0.44305	2	114.99	1.22527	1	xhNup93-Nb4i	4
200904	70.16	0.956443	2	161.35	1.71925	1	xhNup93-Nb4i	4
200904	68.79	0.937767	2	94.76	1.00971	1	xhNup93-Nb4i	4
200904	59.73	0.814258	2	103.22	1.09985	1	xhNup93-Nb4i	4
200904	70.97	0.967485	2	102.29	1.08994	1	xhNup93-Nb4i	4
200904	54.79	0.746914	2	121.34	1.29293	1	xhNup93-Nb4i	4
200904	68.55	0.934495	2	108.8	1.15931	1	xhNup93-Nb4i	4
200904	88.17	1.20196	2	115.38	1.22942	1	xhNup93-Nb4i	4
200904	29	0.395337	2	104.38	1.11221	1	xhNup93-Nb4i	4
200904	54.57	0.743915	2	111.27	1.18563	1	xhNup93-Nb4i	4
200904	58.88	0.80267	2	95.94	1.02228	1	xhNup93-Nb4i	4
200904	63.87	0.870696	2	93.1	0.99202	1	xhNup93-Nb4i	4
200904	60.22	0.820938	2	104.41	1.11253	1	xhNup93-Nb4i	4
200904	28.52	0.388793	2	102.25	1.08952	1	xhNup93-Nb4i	4
200904	50.75	0.69184	2	111.58	1.18893	1	xhNup93-Nb4i	4
200904	29.97	0.40856	2	97.63	1.04029	1	xhNup93-Nb4i	4
200904	59.22	0.807305	2	90.51	0.964423	1	xhNup93-Nb4i	4
200904	73	0.995159	2	101.82	1.08494	1	xhNup93-Nb4i	4
200904	63.9	0.871105	2	95.45	1.01706	1	xhNup93-Nb4i	4
200904	65.45	0.892235	2	125.11	1.3331	1	xhNup93-Nb4i	4
200904	19.35	0.263785	2	90.66	0.966021	1	xhNup93-Nb4i	4
200904	72.07	0.982481	2	111.26	1.18552	1	xhNup93-Nb4i	4
200904	69.52	0.947718	2	100.68	1.07279	1	xhNup93-Nb4i	4
200904	24.75	0.3374	2	89.43	0.952915	1	xhNup93-Nb4i	4
200904	66.63	0.908321	2	82.09	0.874704	1	xhNup93-Nb4i	4
200904	83.24	1.13475	2	93.28	0.993938	1	xhNup93-Nb4i	4
200904	46.76	0.637447	2	110.84	1.18105	1	xhNup93-Nb4i	4
200904	69.87	0.952489	2	117.58	1.25287	1	xhNup93-Nb4i	4
200904	41.43	0.564787	2	101.71	1.08376	1	xhNup93-Nb4i	4
200904	20.14	0.274555	2	92.51	0.985734	1	xhNup93-Nb4i	4
200904	56.67	0.772543	2	122.73	1.30774	1	xhNup93-Nb4i	4
200904	42.41	0.578146	2	88.88	0.947054	1	xhNup93-Nb4i	4
200904	55.77	0.760274	2	115.6	1.23177	1	xhNup93-Nb4i	4
200904	71.03	0.968303	2	98.47	1.04924	1	xhNup93-Nb4i	4
200904	63.05	0.859517	2	106.34	1.1331	1	xhNup93-Nb4i	4
200904	83.36	1.13639	2	85.92	0.915514	1	xhNup93-Nb4i	4
200904	74.04	1.00934	2	127.33	1.35676	1	xhNup93-Nb4i	4
200904	35.23	0.480266	2	89.48	0.953448	1	xhNup93-Nb4i	4
200904	39.34	0.536295	2	90.02	0.959202	1	xhNup93-Nb4i	4
200904	48.96	0.667438	2	100.46	1.07044	1	xhNup93-Nb4i	4
200904	16.24	0.221389	2	87.05	0.927555	1	xhNup93-Nb4i	4
200904	54.25	0.739553	2	93.65	0.997881	1	xhNup93-Nb4i	4
200904	38.64	0.526752	2	104.4	1.11243	1	xhNup93-Nb4i	4
200904	77.68	1.05896	2	83.13	0.885786	1	xhNup93-Nb4i	4
200904	53.7	0.732055	2	108.6	1.15718	1	xhNup93-Nb4i	4
200904	51.91	0.707653	2	96.53	1.02857	1	xhNup93-Nb4i	4
200904	80.98	1.10394	2	96.61	1.02942	1	xhNup93-Nb4i	4
200904	51.26	0.698792	2	104.93	1.11807	1	xhNup93-Nb4i	4
200904	30.19	0.411559	2	109.49	1.16666	1	xhNup93-Nb4i	4
200904	22.88	0.311907	2	97.1	1.03464	1	xhNup93-Nb4i	4
200904	78.03	1.06373	2	94.62	1.00822	1	xhNup93-Nb4i	4
200904	24.98	0.340535	2	90.77	0.967193	1	xhNup93-Nb4i	4
200904	34.23	0.466634	2	94.1	1.00268	1	xhNup93-Nb4i	5
200904	47.73	0.65067	2	117.25	1.24935	1	xhNup93-Nb4i	5
200904	71.12	0.96953	2	134.48	1.43294	1	xhNup93-Nb4i	5
200904	44.58	0.607728	2	105.2	1.12095	1	xhNup93-Nb4i	5
200904	33.28	0.453683	2	91.32	0.973054	1	xhNup93-Nb4i	5
200904	35.81	0.488173	2	141.72	1.51009	1	xhNup93-Nb4i	5
200904	87.26	1.18956	2	91.1	0.970709	1	xhNup93-Nb4i	5
200904	26.98	0.3678	2	98.84	1.05318	1	xhNup93-Nb4i	5
200904	35.21	0.479994	2	116.79	1.24445	1	xhNup93-Nb4i	5
200904	104.85	1.42935	2	125.52	1.33747	1	xhNup93-Nb4i	5
200904	56.43	0.769271	2	97.24	1.03613	1	xhNup93-Nb4i	5
200904	63.22	0.861835	2	105.86	1.12798	1	xhNup93-Nb4i	5
200904	48.07	0.655305	2	110.93	1.18201	1	xhNup93-Nb4i	5
200904	85.25	1.16215	2	160.16	1.70657	1	xhNup93-Nb4i	5
200904	61.43	0.837433	2	116.01	1.23614	1	xhNup93-Nb4i	5
200904	69.62	0.949081	2	127.21	1.35548	1	xhNup93-Nb4i	5
200904	56.36	0.768317	2	115.5	1.2307	1	xhNup93-Nb4i	5
200904	67.88	0.925361	2	90.29	0.962079	1	xhNup93-Nb4i	5
200904	57.09	0.778269	2	125.72	1.3396	1	xhNup93-Nb4i	5
200904	75.1	1.02379	2	92.61	0.986799	1	xhNup93-Nb4i	5
200904	63.85	0.870423	2	106.46	1.13438	1	xhNup93-Nb4i	5
200904	93.41	1.27339	2	134.64	1.43465	1	xhNup93-Nb4i	5
200904	46.8	0.637992	2	118.29	1.26043	1	xhNup93-Nb4i	5
200904	78	1.06332	2	121.52	1.29485	1	xhNup93-Nb4i	5
200904	42.25	0.575965	2	115.02	1.22559	1	xhNup93-Nb4i	5
200904	36.58	0.49867	2	122.95	1.31008	1	xhNup93-Nb4i	5
200904	45.2	0.61618	2	123.89	1.3201	1	xhNup93-Nb4i	5
200904	106.26	1.44857	2	166.78	1.77711	1	xhNup93-Nb4i	5
200904	62.17	0.847521	2	136.93	1.45905	1	xhNup93-Nb4i	5
200904	65.02	0.886373	2	104.35	1.11189	1	xhNup93-Nb4i	5
200904	36.99	0.504259	2	86.05	0.9169	1	xhNup93-Nb4i	5
200904	71.6	0.976073	2	124.75	1.32926	1	xhNup93-Nb4i	5
200904	68.99	0.940493	2	96.55	1.02878	1	xhNup93-Nb4i	5
200904	60.81	0.828981	2	117.35	1.25041	1	xhNup93-Nb4i	5
200904	30.35	0.413741	2	115.86	1.23454	1	xhNup93-Nb4i	5
200904	86.75	1.1826	2	96.7	1.03038	1	xhNup93-Nb4i	5
200904	66.6	0.907912	2	127.67	1.36038	1	xhNup93-Nb4i	5
200904	32.18	0.438688	2	102.46	1.09176	1	xhNup93-Nb4i	5
200904	66.48	0.906276	2	117.94	1.2567	1	xhNup93-Nb4i	5
200904	57.64	0.785766	2	102.55	1.09271	1	xhNup93-Nb4i	5
200904	75.99	1.03592	2	125.69	1.33928	1	xhNup93-Nb4i	5
200904	57.38	0.782222	2	87.21	0.92926	1	xhNup93-Nb4i	5
200904	38.47	0.524435	2	99.05	1.05542	1	xhNup93-Nb4i	5
200904	73.21	0.998021	2	121.63	1.29602	1	xhNup93-Nb4i	5
200904	77.8	1.06059	2	121.35	1.29304	1	xhNup93-Nb4i	5
200904	83.74	1.14157	2	117.06	1.24732	1	xhNup93-Nb4i	5
200904	52.02	0.709153	2	114.13	1.2161	1	xhNup93-Nb4i	5
200904	70.91	0.966667	2	125.93	1.34184	1	xhNup93-Nb4i	5
200904	83.49	1.13816	2	136.62	1.45574	1	xhNup93-Nb4i	5
200904	72.57	0.989297	2	126.12	1.34386	1	xhNup93-Nb4i	5
200904	57.81	0.788084	2	99.22	1.05723	1	xhNup93-Nb4i	5
200904	36.99	0.504259	2	91.84	0.978594	1	xhNup93-Nb4i	5
200904	69.21	0.943492	2	119.4	1.27226	1	xhNup93-Nb4i	5
200904	89.14	1.21518	2	97.79	1.04199	1	xhNup93-Nb4i	5
200904	44.42	0.605547	2	107.49	1.14535	1	xhNup93-Nb4i	5
200904	28.51	0.388657	2	108.52	1.15633	1	xhNup93-Nb4i	5
200904	60.27	0.821619	2	107.45	1.14493	1	xhNup93-Nb4i	5
200904	24.95	0.340126	2	89.58	0.954513	1	xhNup93-Nb4i	5
200904	91.57	1.24831	2	152.79	1.62804	1	xhNup93-Nb4i	5
200904	51.16	0.697429	2	121.57	1.29538	1	xhNup93-Nb4i	5
200904	69.38	0.94581	2	92.49	0.98552	1	xhNup93-Nb4i	5
200904	139.98	1.90825	2	112.54	1.19916	1	xhNup93-Nb4i	5
200904	77.38	1.05487	2	115.67	1.23251	1	xhNup93-Nb4i	5
200904	52.55	0.716378	2	115.28	1.22836	1	xhNup93-Nb4i	5
200904	51.97	0.708471	2	111.5	1.18808	1	xhNup93-Nb4i	5
200904	74.57	1.01656	2	102.76	1.09495	1	xhNup93-Nb4i	5
200904	81.14	1.10613	2	91.58	0.975824	1	xhNup93-Nb4i	5
200904	54.25	0.739553	2	105.16	1.12052	1	xhNup93-Nb4i	5
200904	93.73	1.27776	2	151.47	1.61398	1	xhNup93-Nb4i	5
200904	32.76	0.446594	2	99.46	1.05979	1	xhNup93-Nb4i	5
200904	85.41	1.16434	2	171.78	1.83039	1	xhNup93-Nb4i	5
200904	63.29	0.862789	2	108.93	1.1607	1	xhNup93-Nb4i	5
200904	48.03	0.65476	2	95.9	1.02186	1	xhNup93-Nb4i	5
200904	63.83	0.87015	2	90.72	0.96666	1	xhNup93-Nb4i	5
200904	78.06	1.06414	2	125.14	1.33342	1	xhNup93-Nb4i	5
200904	64.24	0.87574	2	126.1	1.34365	1	xhNup93-Nb4i	5
200904	46.69	0.636493	2	106.55	1.13534	1	xhNup93-Nb4i	5
200904	74.6	1.01697	2	93.55	0.996815	1	xhNup93-Nb4i	5
200904	60.33	0.822437	2	145.42	1.54951	1	xhNup93-Nb4i	5
200904	58.46	0.796945	2	98.98	1.05467	1	xhNup93-Nb4i	5
200904	79.59	1.085	2	139.63	1.48782	1	xhNup93-Nb4i	5
200904	24.88	0.339172	2	93.96	1.00118	1	xhNup93-Nb4i	5
200904	68.57	0.934767	2	118.63	1.26405	1	xhNup93-Nb4i	5
200904	24.23	0.330311	2	92.99	0.990848	1	xhNup93-Nb4i	5
200904	44.49	0.606501	2	138.86	1.47961	1	xhNup93-Nb4i	5
200904	26.46	0.360711	2	89.38	0.952382	1	xhNup93-Nb4i	5
200904	71.28	0.971711	2	116.3	1.23923	1	xhNup93-Nb4i	5
200904	65.04	0.886645	2	97.05	1.03411	1	xhNup93-Nb4i	5
200904	37.57	0.512166	2	110.05	1.17263	1	xhNup93-Nb4i	6
200904	24.95	0.340126	2	103.99	1.10806	1	xhNup93-Nb4i	6
200904	42.14	0.574466	2	94.28	1.00459	1	xhNup93-Nb4i	6
200904	21.43	0.29214	2	92.95	0.990422	1	xhNup93-Nb4i	6
200904	39.94	0.544474	2	100	1.06554	1	xhNup93-Nb4i	6
200904	31.55	0.430099	2	91.06	0.970283	1	xhNup93-Nb4i	6
200904	35.53	0.484356	2	100.13	1.06693	1	xhNup93-Nb4i	6
200904	32.55	0.443732	2	89.41	0.952702	1	xhNup93-Nb4i	6
200904	43.85	0.597777	2	89.82	0.95707	1	xhNup93-Nb4i	6
200904	49.07	0.668937	2	89.92	0.958136	1	xhNup93-Nb4i	6
200904	38.67	0.527161	2	99.69	1.06224	1	xhNup93-Nb4i	6
200904	22.56	0.307545	2	100.4	1.0698	1	xhNup93-Nb4i	6
200904	21.77	0.296775	2	86.42	0.920842	1	xhNup93-Nb4i	6
200904	39.51	0.538613	2	101.26	1.07897	1	xhNup93-Nb4i	6
200904	26.93	0.367118	2	111.66	1.18978	1	xhNup93-Nb4i	6
200904	46.55	0.634584	2	90.34	0.962611	1	xhNup93-Nb4i	6
200904	51.86	0.706972	2	91.41	0.974013	1	xhNup93-Nb4i	6
200904	28.77	0.392202	2	99.29	1.05798	1	xhNup93-Nb4i	6
200904	39	0.53166	2	98.92	1.05403	1	xhNup93-Nb4i	6
200904	35.86	0.488855	2	102.14	1.08835	1	xhNup93-Nb4i	6
200904	38.71	0.527707	2	101.05	1.07673	1	xhNup93-Nb4i	6
200904	41.26	0.562469	2	110.52	1.17764	1	xhNup93-Nb4i	6
200904	36.93	0.503441	2	105.67	1.12596	1	xhNup93-Nb4i	6
200904	43.12	0.587825	2	109.08	1.16229	1	xhNup93-Nb4i	6
200904	64.83	0.883783	2	95.73	1.02004	1	xhNup93-Nb4i	6
200904	45.22	0.616453	2	93.78	0.999266	1	xhNup93-Nb4i	6
200904	31.8	0.433507	2	109.29	1.16453	1	xhNup93-Nb4i	6
200904	41.64	0.567649	2	106.62	1.13608	1	xhNup93-Nb4i	6
200904	54.78	0.746778	2	104.86	1.11733	1	xhNup93-Nb4i	6
200904	47.75	0.650943	2	122.04	1.30039	1	xhNup93-Nb4i	6
200904	45.8	0.62436	2	98.05	1.04476	1	xhNup93-Nb4i	6
200904	19.26	0.262558	2	91.91	0.97934	1	xhNup93-Nb4i	6
200904	58.58	0.798581	2	94.44	1.0063	1	xhNup93-Nb4i	6
200904	24.7	0.336718	2	94.17	1.00342	1	xhNup93-Nb4i	6
200904	39.27	0.535341	2	82.5	0.879073	1	xhNup93-Nb4i	6
200904	49.95	0.680934	2	109.81	1.17007	1	xhNup93-Nb4i	6
200904	40.59	0.553335	2	96.5	1.02825	1	xhNup93-Nb4i	6
200904	16.7	0.22766	2	87.06	0.927661	1	xhNup93-Nb4i	6
200904	64.5	0.879284	2	105.77	1.12702	1	xhNup93-Nb4i	6
200904	30.13	0.410741	2	104.97	1.1185	1	xhNup93-Nb4i	6
200904	29.13	0.397109	2	82.36	0.877581	1	xhNup93-Nb4i	6
200904	44.09	0.601049	2	111.82	1.19149	1	xhNup93-Nb4i	6
200904	62.62	0.853655	2	88.66	0.94471	1	xhNup93-Nb4i	6
200904	18.16	0.247563	2	92.62	0.986906	1	xhNup93-Nb4i	6
200904	8.94	0.121873	2	85.78	0.914023	1	xhNup93-Nb4i	6
200904	45.46	0.619725	2	102.32	1.09026	1	xhNup93-Nb4i	6
200904	51.7	0.70479	2	97.85	1.04263	1	xhNup93-Nb4i	6
200904	56.05	0.764091	2	98.32	1.04764	1	xhNup93-Nb4i	6
200904	75.05	1.0231	2	81.47	0.868098	1	xhNup93-Nb4i	6
200904	15.28	0.208302	2	86.1	0.917432	1	xhNup93-Nb4i	6
200904	45.82	0.624632	2	112.36	1.19724	1	xhNup93-Nb4i	6
200904	18.16	0.247563	2	105.79	1.12724	1	xhNup93-Nb4i	6
200904	22.13	0.301683	2	84.67	0.902195	1	xhNup93-Nb4i	6
200904	48.01	0.654487	2	105.38	1.12287	1	xhNup93-Nb4i	6
200904	26.91	0.366845	2	128.21	1.36613	1	xhNup93-Nb4i	6
200904	59.09	0.805533	2	88.68	0.944923	1	xhNup93-Nb4i	6
200904	48.19	0.656941	2	111.05	1.18329	1	xhNup93-Nb4i	6
200904	27.84	0.379523	2	104.23	1.11062	1	xhNup93-Nb4i	6
200904	52.26	0.712424	2	110.73	1.17988	1	xhNup93-Nb4i	6
200904	32.72	0.446049	2	111.94	1.19277	1	xhNup93-Nb4i	6
200904	39.45	0.537795	2	98.94	1.05425	1	xhNup93-Nb4i	6
200904	17.33	0.236248	2	81.06	0.863729	1	xhNup93-Nb4i	6
200904	38.54	0.525389	2	124.58	1.32745	1	xhNup93-Nb4i	6
200904	18.86	0.257105	2	99.39	1.05904	1	xhNup93-Nb4i	6
200904	15.42	0.21021	2	90.45	0.963783	1	xhNup93-Nb4i	6
200904	21.22	0.289278	2	88.24	0.940235	1	xhNup93-Nb4i	6
200904	37.45	0.51053	2	103.26	1.10028	1	xhNup93-Nb4i	6
200904	46.88	0.639083	2	110.15	1.1737	1	xhNup93-Nb4i	6
200904	27.97	0.381296	2	86.59	0.922653	1	xhNup93-Nb4i	6
200904	41.78	0.569558	2	84.56	0.901023	1	xhNup93-Nb4i	6
200904	73.68	1.00443	2	105.74	1.1267	1	xhNup93-Nb4i	6
200904	48.27	0.658032	2	121.43	1.29389	1	xhNup93-Nb4i	6
200904	36.88	0.50276	2	101.72	1.08387	1	xhNup93-Nb4i	6
200904	35.45	0.483265	2	97.94	1.04359	1	xhNup93-Nb4i	6
200904	13.67	0.186354	2	92.7	0.987758	1	xhNup93-Nb4i	6
200904	42.4	0.57801	2	110.63	1.17881	1	xhNup93-Nb4i	6
200904	52.67	0.718014	2	98.29	1.04732	1	xhNup93-Nb4i	6
200904	25.55	0.348305	2	96.62	1.02953	1	xhNup93-Nb4i	6
200904	50.24	0.684887	2	123.99	1.32117	1	xhNup93-Nb4i	6
200904	26.03	0.354849	2	96.35	1.02665	1	xhNup93-Nb4i	6
200904	29.9	0.407606	2	86.42	0.920842	1	xhNup93-Nb4i	6
200904	16.1	0.21948	2	84.07	0.895802	1	xhNup93-Nb4i	6
200904	15.5	0.211301	2	85.74	0.913596	1	xhNup93-Nb4i	6
200904	47.94	0.653533	2	125.06	1.33257	1	xhNup93-Nb4i	6
200904	40.62	0.553744	2	118.6	1.26373	1	xhNup93-Nb4i	6
200904	35.23	0.480266	2	127.52	1.35878	1	xhNup93-Nb4i	6
200904	52.19	0.71147	2	93.81	0.999586	1	xhNup93-Nb4i	6
200904	57.17	0.779359	2	108.09	1.15175	1	xhNup93-Nb4i	6
200904	23.11	0.315043	2	90.77	0.967193	1	xhNup93-Nb4i	6
200904	40.55	0.55279	2	110.59	1.17838	1	xhNup93-Nb4i	6
200904	44.85	0.611409	2	121.22	1.29165	1	xhNup93-Nb4i	6
200904	44.07	0.600776	2	103.55	1.10337	1	xhNup93-Nb4i	6
200904	50.99	0.695111	2	118.77	1.26555	1	xhNup93-Nb4i	6
200904	37.78	0.515029	2	107.91	1.14983	1	xhNup93-Nb4i	6
200904	42.89	0.58469	2	128.72	1.37157	1	xhNup93-Nb4i	6
200904	42.68	0.581827	2	124.34	1.3249	1	xhNup93-Nb4i	6
200904	45.54	0.620815	2	126.57	1.34866	1	xhNup93-Nb4i	6
200904	20.03	0.273055	2	80.22	0.854778	1	xhNup93-Nb4i	6
200904	27.95	0.381023	2	99.23	1.05734	1	xhNup93-Nb4i	6
200904	56.95	0.77636	2	116.17	1.23784	1	xhNup93-Nb4i	6
200904	42.04	0.573102	2	101.32	1.07961	1	xhNup93-Nb4i	6
200904	55.01	0.749913	2	105.1	1.11989	1	xhNup93-Nb4i	6
200904	29.04	0.395882	2	102.62	1.09346	1	xhNup93-Nb4i	6
200904	51.65	0.704109	2	124.53	1.32692	1	xhNup93-Nb4i	6
200904	37.06	0.505213	2	88.85	0.946735	1	xhNup93-Nb4i	6
200904	13.37	0.182264	2	89.29	0.951423	1	xhNup93-Nb4i	6
200904	38.84	0.529479	2	122.25	1.30263	1	xhNup93-Nb4i	6
200904	54.56	0.743779	2	126.31	1.34589	1	xhNup93-Nb4i	6
200904	48.08	0.655441	2	115.43	1.22996	1	xhNup93-Nb4i	6
200904	41.07	0.559879	2	101.45	1.08099	1	xhNup93-Nb4i	6
200904	30.44	0.414967	2	100.25	1.06821	1	xhNup93-Nb4i	6
200904	55.31	0.754003	2	123.96	1.32085	1	xhNup93-Nb4i	6
200904	51.85	0.706835	2	94.75	1.0096	1	xhNup93-Nb4i	6
200904	23.65	0.322404	2	84.06	0.895695	1	xhNup93-Nb4i	6
200904	28.34	0.38634	2	83.66	0.891433	1	xhNup93-Nb4i	6
200904	39.9	0.543929	2	94.6	1.008	1	xhNup93-Nb4i	6
200904	51.21	0.698111	2	111.11	1.18392	1	xhNup93-Nb4i	6
200904	19.57	0.266784	2	84.55	0.900916	1	xhNup93-Nb4i	6
200904	36.53	0.497988	2	92.33	0.983816	1	xhNup93-Nb4i	6
200904	25.3	0.344897	2	116.8	1.24455	1	xhNup93-Nb4i	6
200904	30.25	0.412377	2	89.06	0.948972	1	xhNup93-Nb4i	6
200904	17.98	0.245109	2	114.24	1.21728	1	xhNup98-Nb2i	1
200904	61.57	0.839341	2	79.81	0.85041	1	xhNup98-Nb2i	1
200904	72.94	0.994341	2	92.24	0.982857	1	xhNup98-Nb2i	1
200904	14.32	0.195215	2	79.17	0.84359	1	xhNup98-Nb2i	1
200904	7.16	0.0976073	2	117.27	1.24956	1	xhNup98-Nb2i	1
200904	29.75	0.405561	2	100.62	1.07215	1	xhNup98-Nb2i	1
200904	10.62	0.144775	2	102.72	1.09453	1	xhNup98-Nb2i	1
200904	14.72	0.200668	2	95.41	1.01663	1	xhNup98-Nb2i	1
200904	8.19	0.111649	2	85.47	0.910719	1	xhNup98-Nb2i	1
200904	40.01	0.545429	2	88.96	0.947907	1	xhNup98-Nb2i	1
200904	33.94	0.462681	2	89.59	0.95462	1	xhNup98-Nb2i	1
200904	36.51	0.497716	2	82.81	0.882376	1	xhNup98-Nb2i	1
200904	5.64	0.0768862	2	91.72	0.977316	1	xhNup98-Nb2i	1
200904	26.3	0.35853	2	95.84	1.02122	1	xhNup98-Nb2i	1
200904	14.49	0.197532	2	104.44	1.11285	1	xhNup98-Nb2i	1
200904	58.05	0.791356	2	73.26	0.780617	1	xhNup98-Nb2i	1
200904	59.04	0.804852	2	74.43	0.793083	1	xhNup98-Nb2i	1
200904	10.64	0.145048	2	76.36	0.813648	1	xhNup98-Nb2i	1
200904	39.5	0.538476	2	93.15	0.992553	1	xhNup98-Nb2i	1
200904	5.65	0.0770225	2	80.82	0.861172	1	xhNup98-Nb2i	1
200904	14.45	0.196987	2	87.5	0.93235	1	xhNup98-Nb2i	1
200904	15.58	0.212391	2	80.61	0.858934	1	xhNup98-Nb2i	1
200904	44.63	0.60841	2	87.67	0.934161	1	xhNup98-Nb2i	1
200904	16.6	0.226296	2	88.09	0.938637	1	xhNup98-Nb2i	1
200904	9.45	0.128825	2	80.55	0.858295	1	xhNup98-Nb2i	1
200904	11.18	0.152409	2	91.72	0.977316	1	xhNup98-Nb2i	1
200904	8.92	0.1216	2	95.76	1.02036	1	xhNup98-Nb2i	1
200904	5.77	0.0786584	2	87.57	0.933096	1	xhNup98-Nb2i	1
200904	48.22	0.65735	2	82.67	0.880884	1	xhNup98-Nb2i	1
200904	6.7	0.0913365	2	85.35	0.909441	1	xhNup98-Nb2i	1
200904	63.29	0.862789	2	103.01	1.09762	1	xhNup98-Nb2i	1
200904	6.45	0.0879284	2	93.98	1.0014	1	xhNup98-Nb2i	1
200904	19.01	0.25915	2	81.29	0.86618	1	xhNup98-Nb2i	1
200904	43.62	0.594641	2	77.31	0.823771	1	xhNup98-Nb2i	1
200904	47.19	0.643309	2	84.63	0.901769	1	xhNup98-Nb2i	1
200904	71.47	0.974301	2	93.26	0.993725	1	xhNup98-Nb2i	1
200904	9.94	0.135505	2	96.15	1.02452	1	xhNup98-Nb2i	1
200904	10.04	0.136868	2	84.31	0.898359	1	xhNup98-Nb2i	1
200904	30.63	0.417558	2	80.01	0.852541	1	xhNup98-Nb2i	1
200904	8.44	0.115057	2	84.24	0.897613	1	xhNup98-Nb2i	1
200904	16.57	0.225887	2	85.95	0.915834	1	xhNup98-Nb2i	2
200904	10.23	0.139459	2	118.11	1.25851	1	xhNup98-Nb2i	2
200904	33.37	0.45491	2	125.58	1.33811	1	xhNup98-Nb2i	2
200904	23.48	0.320087	2	110.66	1.17913	1	xhNup98-Nb2i	2
200904	55.93	0.762455	2	78.33	0.83464	1	xhNup98-Nb2i	2
200904	14.12	0.192488	2	98.79	1.05265	1	xhNup98-Nb2i	2
200904	6.04	0.0823391	2	89.94	0.958349	1	xhNup98-Nb2i	2
200904	38.58	0.525934	2	81.17	0.864901	1	xhNup98-Nb2i	2
200904	7.98	0.108786	2	79.63	0.848492	1	xhNup98-Nb2i	2
200904	26.12	0.356076	2	98.5	1.04956	1	xhNup98-Nb2i	2
200904	13.83	0.188535	2	82.06	0.874384	1	xhNup98-Nb2i	2
200904	46.21	0.629949	2	83.99	0.894949	1	xhNup98-Nb2i	2
200904	12.16	0.165769	2	81.59	0.869376	1	xhNup98-Nb2i	2
200904	30.06	0.409787	2	112.58	1.19959	1	xhNup98-Nb2i	2
200904	8.58	0.116965	2	89.08	0.949185	1	xhNup98-Nb2i	2
200904	8.89	0.121191	2	107.81	1.14876	1	xhNup98-Nb2i	2
200904	15.61	0.2128	2	92.13	0.981685	1	xhNup98-Nb2i	2
200904	13.61	0.185536	2	96.98	1.03336	1	xhNup98-Nb2i	2
200904	53	0.722512	2	85.72	0.913383	1	xhNup98-Nb2i	2
[truncated: 2,175 more rows]
