# Supplementary material for: A checkpoint function for Nup98 in nuclear pore formation suggested by novel inhibitory nanobodies
Source: EMBO J. 2024 Apr 22;43(11):6. doi: 10.1038/s44318-024-00081-w (PMC11148069; doi:10.1038/s44318-024-00081-w)
Supplement: Supplementary file 9 — Source data Fig. 9 [file 44318_2024_81_MOESM9_ESM.zip › Fig9_trackingNb_xNup98-Nb1t.xlsx]

## Sheet: Sheet1
Experiment date	Mean_Ch_xNup98-Nb1t	Normalized Ch xNup98-Nb1t	ch_xNup98-Nb1t	Mean_Ch_xY-Nb1t	Normalized Ch xY-Nb1t	ch_xY-Nb1t	Inhibitory Nb	# Nucleus	Average ch xNup98-Nb1t	Average ch xY-Nb1t
201211-experiment1	480.4	1.19511	2	491.53	1.24993	4	Buffer	1	401.97	393.245
201211-experiment1	416.47	1.03607	2	384.34	0.977355	4	Buffer	1
201211-experiment1	371.2	0.923451	2	350.09	0.890259	4	Buffer	1
201211-experiment1	437.73	1.08896	2	357.2	0.908339	4	Buffer	1
201211-experiment1	506.02	1.25885	2	329.54	0.838001	4	Buffer	1
201211-experiment1	468.3	1.16501	2	315.05	0.801154	4	Buffer	1
201211-experiment1	274.68	0.683334	2	397.83	1.01166	4	Buffer	1
201211-experiment1	528.6	1.31502	2	389.88	0.991443	4	Buffer	1
201211-experiment1	563.66	1.40224	2	579.5	1.47364	4	Buffer	1
201211-experiment1	662.51	1.64816	2	371.9	0.945721	4	Buffer	1
201211-experiment1	453.65	1.12857	2	374.13	0.951391	4	Buffer	1
201211-experiment1	427.72	1.06406	2	454.42	1.15556	4	Buffer	1
201211-experiment1	592.76	1.47464	2	330.72	0.841002	4	Buffer	1
201211-experiment1	549.94	1.36811	2	436.31	1.10951	4	Buffer	1
201211-experiment1	286.37	0.712416	2	397.7	1.01133	4	Buffer	1
201211-experiment1	482.94	1.20143	2	432.21	1.09909	4	Buffer	1
201211-experiment1	289.4	0.719954	2	356.53	0.906635	4	Buffer	1
201211-experiment1	398.83	0.992188	2	313.97	0.798408	4	Buffer	1
201211-experiment1	389.75	0.969599	2	401.66	1.0214	4	Buffer	1
201211-experiment1	477.22	1.1872	2	340.13	0.864931	4	Buffer	1
201211-experiment1	445.05	1.10717	2	386.35	0.982466	4	Buffer	1
201211-experiment1	210.86	0.524566	2	339.49	0.863304	4	Buffer	1
201211-experiment1	469.18	1.1672	2	456.74	1.16146	4	Buffer	1
201211-experiment1	226.53	0.563549	2	347.76	0.884334	4	Buffer	1
201211-experiment1	385.28	0.958479	2	409.2	1.04057	4	Buffer	1
201211-experiment1	282.84	0.703634	2	334.47	0.850538	4	Buffer	1
201211-experiment1	190.43	0.473741	2	334.47	0.850538	4	Buffer	1
201211-experiment1	245.16	0.609896	2	327.76	0.833475	4	Buffer	1
201211-experiment1	382.91	0.952583	2	367.35	0.93415	4	Buffer	1
201211-experiment1	547.22	1.36134	2	449.41	1.14282	4	Buffer	1
201211-experiment1	461.08	1.14705	2	388.17	0.987094	4	Buffer	1
201211-experiment1	369.15	0.918351	2	421.44	1.0717	4	Buffer	1
201211-experiment1	350.11	0.870985	2	355.55	0.904143	4	Buffer	1
201211-experiment1	433.61	1.07871	2	453.08	1.15216	4	Buffer	1
201211-experiment1	311.26	0.774336	2	312.09	0.793627	4	Buffer	1
201211-experiment1	277.3	0.689852	2	313.8	0.797976	4	Buffer	1
201211-experiment1	357.25	0.888747	2	369.03	0.938422	4	Buffer	1
201211-experiment1	350.1	0.87096	2	382.99	0.973922	4	Buffer	1
201211-experiment1	468.56	1.16566	2	425.42	1.08182	4	Buffer	1
201211-experiment1	377.12	0.938179	2	419.3	1.06626	4	Buffer	1
201211-experiment1	434.07	1.07986	2	421.61	1.07213	4	Buffer	1
201211-experiment1	169.95	0.422792	2	331.95	0.84413	4	Buffer	1
201211-experiment1	189.46	0.471328	2	345.04	0.877417	4	Buffer	1
201211-experiment1	333.93	0.830733	2	337.77	0.85893	4	Buffer	1
201211-experiment1	151.55	0.377018	2	327.6	0.833068	4	Buffer	1
201211-experiment1	333.62	0.829962	2	390.12	0.992053	4	Buffer	1
201211-experiment1	385.06	0.957931	2	371.48	0.944652	4	Buffer	1
201211-experiment1	427.47	1.06344	2	397.05	1.00968	4	Buffer	1
201211-experiment1	550.96	1.37065	2	500.99	1.27399	4	Buffer	1
201211-experiment1	540.2	1.34388	2	368.89	0.938066	4	Buffer	1
201211-experiment1	464.74	1.15615	2	365.74	0.930056	4	Buffer	1
201211-experiment1	401.94	0.999924	2	408.78	1.0395	4	Buffer	1
201211-experiment1	413.04	1.02754	2	460.77	1.17171	4	Buffer	1
201211-experiment1	478.62	1.19068	2	380.69	0.968073	4	Buffer	1
201211-experiment1	382.75	0.952185	2	310.6	0.789838	4	Buffer	1
201211-experiment1	387.89	0.964972	2	388.03	0.986738	4	Buffer	1
201211-experiment1	455.2	1.13242	2	354.29	0.900939	4	Buffer	1
201211-experiment1	384	0.955294	2	374.08	0.951264	4	Buffer	1
201211-experiment1	400.59	0.996566	2	356.73	0.907144	4	Buffer	1
201211-experiment1	321.54	0.79991	2	316.15	0.803951	4	Buffer	1
201211-experiment1	474.76	1.18108	2	462.83	1.17695	4	Buffer	1
201211-experiment1	361.02	0.898126	2	343.33	0.873069	4	Buffer	1
201211-experiment1	341.72	0.850112	2	389.27	0.989891	4	Buffer	1
201211-experiment1	441.08	1.09729	2	407.11	1.03526	4	Buffer	1
201211-experiment1	341.99	0.850784	2	342.63	0.871289	4	Buffer	1
201211-experiment1	560.29	1.39386	2	330.29	0.839909	4	Buffer	1
201211-experiment1	443.19	1.10254	2	397.82	1.01163	4	Buffer	1
201211-experiment1	504.47	1.25499	2	343.29	0.872967	4	Buffer	1
201211-experiment1	587.35	1.46118	2	426.44	1.08441	4	Buffer	1
201211-experiment1	572.46	1.42413	2	390.22	0.992307	4	Buffer	1
201211-experiment1	357.31	0.888896	2	352.13	0.895447	4	Buffer	1
201211-experiment1	450.49	1.1207	2	339.05	0.862185	4	Buffer	1
201211-experiment1	411.02	1.02251	2	334.93	0.851708	4	Buffer	1
201211-experiment1	478.2	1.18964	2	368.66	0.937481	4	Buffer	1
201211-experiment1	309.71	0.77048	2	323.42	0.822439	4	Buffer	1
201211-experiment1	232.21	0.577679	2	328.58	0.83556	4	Buffer	1
201211-experiment1	333.79	0.830385	2	425.1	1.08101	4	Buffer	1
201211-experiment1	504.58	1.25527	2	359.39	0.913908	4	Buffer	1
201211-experiment1	383.55	0.954175	2	360	0.915459	4	Buffer	1
201211-experiment1	391.09	0.972932	2	377.26	0.959351	4	Buffer	1
201211-experiment1	427.83	1.06433	2	438.03	1.11389	4	Buffer	1
201211-experiment1	407.62	1.01405	2	421.15	1.07096	4	Buffer	1
201211-experiment1	370.95	0.922829	2	348.75	0.886851	4	Buffer	1
201211-experiment1	358.45	0.891732	2	345.53	0.878663	4	Buffer	1
201211-experiment1	510.54	1.27009	2	326.08	0.829203	4	Buffer	1
201211-experiment1	306.92	0.763539	2	332.92	0.846597	4	Buffer	1
201211-experiment1	344.28	0.856481	2	345	0.877315	4	Buffer	1
201211-experiment1	493.22	1.22701	2	332.16	0.844664	4	Buffer	1
201211-experiment1	440.78	1.09655	2	441.14	1.12179	4	Buffer	1
201211-experiment1	399.22	0.993158	2	319.35	0.812089	4	Buffer	1
201211-experiment1	390.76	0.972111	2	352.85	0.897277	4	Buffer	1
201211-experiment1	357.4	0.88912	2	371.15	0.943813	4	Buffer	1
201211-experiment1	438.45	1.09075	2	456.84	1.16172	4	Buffer	1
201211-experiment1	437.21	1.08767	2	354.72	0.902033	4	Buffer	1
201211-experiment1	434.2	1.08018	2	425.81	1.08281	4	Buffer	1
201211-experiment1	460.81	1.14638	2	455.19	1.15752	4	Buffer	1
201211-experiment1	325.56	0.80991	2	397.45	1.01069	4	Buffer	1
201211-experiment1	365.23	0.908599	2	334.66	0.851021	4	Buffer	1
201211-experiment1	501.58	1.2478	2	326.91	0.831314	4	Buffer	1
201211-experiment1	436.42	1.0857	2	418.79	1.06496	4	Buffer	1
201211-experiment1	287.96	0.716371	2	325.2	0.826965	4	Buffer	1
201211-experiment1	135.55	0.337214	2	322.68	0.820557	4	Buffer	1
201211-experiment1	461.1	1.1471	2	383.12	0.974252	4	Buffer	1
201211-experiment1	539.62	1.34244	2	366.46	0.931887	4	Buffer	1
201211-experiment1	544.04	1.35343	2	374.89	0.953324	4	Buffer	1
201211-experiment1	343.36	0.854192	2	354.95	0.902618	4	Buffer	1
201211-experiment1	375.8	0.934895	2	395.46	1.00563	4	Buffer	1
201211-experiment1	193.93	0.482449	2	336.91	0.856743	4	Buffer	1
201211-experiment1	165.54	0.411821	2	323.88	0.823608	4	Buffer	1
201211-experiment1	196.39	0.488568	2	333.49	0.848046	4	Buffer	1
201211-experiment1	343.62	0.854839	2	314.96	0.800925	4	Buffer	1
201211-experiment1	365.22	0.908574	2	431.6	1.09753	4	Buffer	1
201211-experiment1	453.18	1.1274	2	396.43	1.0081	4	Buffer	1
201211-experiment1	465.55	1.15817	2	369.66	0.940024	4	Buffer	1
201211-experiment1	437.55	1.08851	2	379.74	0.965657	4	Buffer	1
201211-experiment1	360.87	0.897753	2	340.25	0.865236	4	Buffer	1
201211-experiment1	467.95	1.16414	2	451.84	1.149	4	Buffer	1
201211-experiment1	348.65	0.867352	2	373.51	0.949815	4	Buffer	1
201211-experiment1	269.04	0.669303	2	433.32	1.10191	4	Buffer	1
201211-experiment1	190.76	0.474562	2	327.55	0.832941	4	Buffer	1
201211-experiment1	472.8	1.17621	2	416.19	1.05835	4	Buffer	1
201211-experiment1	362.61	0.902081	2	402.28	1.02298	4	Buffer	1
201211-experiment1	167.97	0.417867	2	330.08	0.839375	4	Buffer	1
201211-experiment1	416.15	1.03528	2	347.18	0.882859	4	Buffer	1
201211-experiment1	354	0.880662	2	423.06	1.07582	4	Buffer	1
201211-experiment1	445.15	1.10742	2	360.73	0.917316	4	Buffer	1
201211-experiment1	359.64	0.894693	2	363.35	0.923978	4	Buffer	1
201211-experiment1	429.21	1.06777	2	431.07	1.09619	4	Buffer	1
201211-experiment1	439.54	1.09346	2	420.33	1.06888	4	Buffer	1
201211-experiment1	378.33	0.941189	2	377.64	0.960317	4	Buffer	1
201211-experiment1	426.18	1.06023	2	388.49	0.987908	4	Buffer	1
201211-experiment1	519.83	1.2932	2	417.47	1.0616	4	Buffer	1
201211-experiment1	403.49	1.00378	2	416.83	1.05997	4	Buffer	1
201211-experiment1	366.41	0.911535	2	326.09	0.829228	4	Buffer	1
201211-experiment1	375.64	0.934497	2	363.91	0.925402	4	Buffer	1
201211-experiment1	404.82	1.00709	2	410.51	1.0439	4	Buffer	1
201211-experiment1	299.87	0.746	2	396.54	1.00838	4	Buffer	1
201211-experiment1	481.61	1.19812	2	354.65	0.901855	4	Buffer	1
201211-experiment1	482.46	1.20024	2	329.7	0.838408	4	Buffer	1
201211-experiment1	361.84	0.900166	2	373.09	0.948747	4	Buffer	1
201211-experiment1	396.25	0.985769	2	429.85	1.09308	4	Buffer	1
201211-experiment1	289.95	0.721322	2	415.31	1.05611	4	Buffer	1
201211-experiment1	334.87	0.833071	2	362.76	0.922478	4	Buffer	1
201211-experiment1	399.32	0.993407	2	311.82	0.79294	4	Buffer	1
201211-experiment1	549.72	1.36756	2	506.9	1.28902	4	Buffer	1
201211-experiment1	344	0.855784	2	323.89	0.823634	4	Buffer	1
201211-experiment1	430.9	1.07197	2	374.69	0.952815	4	Buffer	1
201211-experiment1	347.22	0.863795	2	322.94	0.821218	4	Buffer	1
201211-experiment1	409.84	1.01958	2	363.83	0.925199	4	Buffer	1
201211-experiment1	366.53	0.911833	2	355.08	0.902948	4	Buffer	1
201211-experiment1	476.85	1.18628	2	332.46	0.845427	4	Buffer	1
201211-experiment1	503.83	1.2534	2	383.71	0.975753	4	Buffer	1
201211-experiment1	339.87	0.84551	2	318.11	0.808936	4	Buffer	1
201211-experiment1	450.34	1.12033	2	433.41	1.10214	4	Buffer	1
201211-experiment1	299.48	0.74503	2	324.4	0.824931	4	Buffer	1
201211-experiment1	394.98	0.98261	2	402.77	1.02422	4	Buffer	1
201211-experiment1	359.84	0.89519	2	299.89	0.762603	4	Buffer	1
201211-experiment1	365.3	0.908773	2	388.6	0.988188	4	Buffer	1
201211-experiment1	489.1	1.21676	2	380.45	0.967463	4	Buffer	1
201211-experiment1	352.28	0.876383	2	341.29	0.867881	4	Buffer	1
201211-experiment1	385.4	0.958777	2	318.24	0.809266	4	Buffer	1
201211-experiment1	545.6	1.35731	2	386.15	0.981957	4	Buffer	1
201211-experiment1	390.75	0.972087	2	340.97	0.867067	4	Buffer	1
201211-experiment1	386.82	0.96231	2	356.84	0.907424	4	Buffer	1
201211-experiment1	430.76	1.07162	2	371.31	0.94422	4	Buffer	1
201211-experiment1	287.08	0.714182	2	336.75	0.856336	4	Buffer	1
201211-experiment1	416.9	1.03714	2	353.73	0.899515	4	Buffer	1
201211-experiment1	511.61	1.27276	2	340.32	0.865414	4	Buffer	1
201211-experiment1	224.35	0.558126	2	323.4	0.822388	4	Buffer	1
201211-experiment1	213.05	0.530014	2	369.56	0.93977	4	Buffer	1
201211-experiment1	418.48	1.04107	2	359.44	0.914035	4	Buffer	1
201211-experiment1	353.69	0.879891	2	362.9	0.922834	4	Buffer	1
201211-experiment1	346.41	0.86178	2	348.18	0.885402	4	Buffer	1
201211-experiment1	141.11	0.351046	2	319.21	0.811733	4	Buffer	1
201211-experiment1	396.78	0.987088	2	441.1	1.12169	4	Buffer	1
201211-experiment1	386.46	0.961414	2	373.21	0.949052	4	Buffer	1
201211-experiment1	456.26	1.13506	2	495.47	1.25995	4	Buffer	1
201211-experiment1	437.43	1.08821	2	400.07	1.01736	4	Buffer	1
201211-experiment1	547.35	1.36167	2	331.35	0.842604	4	Buffer	1
201211-experiment1	292.1	0.72667	2	343.02	0.87228	4	Buffer	1
201211-experiment1	466.21	1.15981	2	322.32	0.819641	4	Buffer	1
201211-experiment1	422.59	1.0513	2	360.41	0.916502	4	Buffer	1
201211-experiment1	407.5	1.01376	2	368.3	0.936566	4	Buffer	1
201211-experiment1	512.63	1.27529	2	408.5	1.03879	4	Buffer	1
201211-experiment1	513.86	1.27835	2	324.36	0.824829	4	Buffer	1
201211-experiment1	474.05	1.17932	2	324.05	0.824041	4	Buffer	1
201211-experiment1	410.52	1.02127	2	415.19	1.0558	4	Buffer	1
201211-experiment1	323.98	0.80598	2	360	0.915459	4	Buffer	1
201211-experiment1	498.24	1.23949	2	359.4	0.913934	4	Buffer	1
201211-experiment1	144.71	0.360002	2	326.92	0.831339	4	Buffer	1
201211-experiment1	380.37	0.946264	2	405.43	1.03099	4	Buffer	1
201211-experiment1	320.25	0.796701	2	363.72	0.924919	4	Buffer	1
201211-experiment1	242.26	0.602681	2	297.7	0.757034	4	Buffer	1
201211-experiment1	472.15	1.17459	2	381.34	0.969726	4	Buffer	1
201211-experiment1	320.65	0.797696	2	386.02	0.981627	4	Buffer	1
201211-experiment1	500.2	1.24437	2	467.68	1.18928	4	Buffer	1
201211-experiment1	524.61	1.3051	2	406.45	1.03358	4	Buffer	1
201211-experiment1	475.08	1.18188	2	353.61	0.89921	4	Buffer	1
201211-experiment1	388.9	0.967484	2	408.91	1.03983	4	Buffer	1
201211-experiment1	275.88	0.686319	2	313.71	0.797747	4	Buffer	1
201211-experiment1	168.3	0.418688	2	317.45	0.807257	4	Buffer	1
201211-experiment1	419.5	1.04361	2	353.25	0.898295	4	Buffer	1
201211-experiment1	411.65	1.02408	2	361.77	0.919961	4	Buffer	1
201211-experiment1	393.67	0.979351	2	344.8	0.876807	4	Buffer	1
201211-experiment1	516.17	1.2841	2	317.03	0.806189	4	Buffer	1
201211-experiment1	362.8	0.902554	2	320.65	0.815395	4	Buffer	1
201211-experiment1	462.13	1.14966	2	440.16	1.1193	4	Buffer	1
201211-experiment1	549.32	1.36657	2	314.32	0.799298	4	Buffer	1
201211-experiment1	430.8	1.07172	2	510.74	1.29878	4	Buffer	1
201211-experiment1	394.22	0.980719	2	434.05	1.10376	4	Buffer	1
201211-experiment1	374.56	0.93181	2	421.99	1.0731	4	Buffer	1
201211-experiment1	387.19	0.96323	2	404.07	1.02753	4	Buffer	1
201211-experiment1	401.55	0.998954	2	478.48	1.21675	4	Buffer	1
201211-experiment1	474.37	1.18011	2	334.23	0.849928	4	Buffer	1
201211-experiment1	344.07	0.855959	2	396.5	1.00828	4	Buffer	1
201211-experiment1	524.95	1.30594	2	395.3	1.00523	4	Buffer	1
201211-experiment1	435.02	1.08222	2	417.58	1.06188	4	Buffer	1
201211-experiment1	543.25	1.35147	2	372.43	0.947068	4	Buffer	1
201211-experiment1	371.73	0.92477	2	375.46	0.954773	4	Buffer	1
201211-experiment1	452.67	1.12613	2	389.67	0.990909	4	Buffer	1
201211-experiment1	389.54	0.969076	2	386.77	0.983534	4	Buffer	2
201211-experiment1	495.2	1.23193	2	404.04	1.02745	4	Buffer	2
201211-experiment1	518.52	1.28995	2	342.71	0.871492	4	Buffer	2
201211-experiment1	442.52	1.10088	2	365.33	0.929013	4	Buffer	2
201211-experiment1	467.05	1.1619	2	411.29	1.04589	4	Buffer	2
201211-experiment1	496.08	1.23412	2	390.65	0.993401	4	Buffer	2
201211-experiment1	237.15	0.589969	2	360	0.915459	4	Buffer	2
201211-experiment1	435.03	1.08224	2	367.09	0.933489	4	Buffer	2
201211-experiment1	427.47	1.06344	2	490.51	1.24734	4	Buffer	2
201211-experiment1	231.17	0.575092	2	348.13	0.885275	4	Buffer	2
201211-experiment1	338.6	0.842351	2	392.4	0.997851	4	Buffer	2
201211-experiment1	450.31	1.12026	2	366.48	0.931938	4	Buffer	2
201211-experiment1	421.26	1.04799	2	383.12	0.974252	4	Buffer	2
201211-experiment1	366.46	0.911659	2	420.4	1.06905	4	Buffer	2
201211-experiment1	460.8	1.14635	2	527.82	1.34222	4	Buffer	2
201211-experiment1	421.07	1.04752	2	411	1.04515	4	Buffer	2
201211-experiment1	472.67	1.17588	2	359.71	0.914722	4	Buffer	2
201211-experiment1	583.63	1.45192	2	554.81	1.41085	4	Buffer	2
201211-experiment1	548.46	1.36443	2	437.29	1.112	4	Buffer	2
201211-experiment1	403.2	1.00306	2	366.95	0.933133	4	Buffer	2
201211-experiment1	455.26	1.13257	2	370.98	0.943381	4	Buffer	2
201211-experiment1	446.78	1.11147	2	491.01	1.24861	4	Buffer	2
201211-experiment1	468.37	1.16519	2	415.12	1.05563	4	Buffer	2
201211-experiment1	450.95	1.12185	2	326.95	0.831415	4	Buffer	2
201211-experiment1	565.25	1.4062	2	409.35	1.04095	4	Buffer	2
201211-experiment1	373.53	0.929248	2	429.6	1.09245	4	Buffer	2
201211-experiment1	423.33	1.05314	2	415.85	1.05748	4	Buffer	2
201211-experiment1	443.46	1.10322	2	416.57	1.05931	4	Buffer	2
201211-experiment1	360.11	0.895862	2	428.02	1.08843	4	Buffer	2
201211-experiment1	578.93	1.44023	2	385.98	0.981525	4	Buffer	2
201211-experiment1	355.84	0.885239	2	344.13	0.875103	4	Buffer	2
201211-experiment1	289.33	0.719779	2	369.96	0.940787	4	Buffer	2
201211-experiment1	434.91	1.08195	2	443.36	1.12744	4	Buffer	2
201211-experiment1	480.59	1.19559	2	484.85	1.23295	4	Buffer	2
201211-experiment1	339.03	0.84342	2	395.96	1.0069	4	Buffer	2
201211-experiment1	468.96	1.16665	2	382.43	0.972498	4	Buffer	2
201211-experiment1	443.61	1.10359	2	330.79	0.84118	4	Buffer	2
201211-experiment1	405.05	1.00766	2	355.14	0.903101	4	Buffer	2
201211-experiment1	516.82	1.28572	2	560.48	1.42527	4	Buffer	2
201211-experiment1	557.05	1.3858	2	510.33	1.29774	4	Buffer	2
201211-experiment1	570.97	1.42043	2	342.42	0.870755	4	Buffer	2
201211-experiment1	238	0.592083	2	320.09	0.813971	4	Buffer	2
201211-experiment1	492.44	1.22507	2	460.44	1.17087	4	Buffer	2
201211-experiment1	435.53	1.08349	2	407.58	1.03645	4	Buffer	2
201211-experiment1	423.13	1.05264	2	412.43	1.04879	4	Buffer	2
201211-experiment1	242.65	0.603651	2	345.71	0.879121	4	Buffer	2
201211-experiment1	386.72	0.962061	2	347.24	0.883012	4	Buffer	2
201211-experiment1	386.92	0.962559	2	337.81	0.859032	4	Buffer	2
201211-experiment1	297.75	0.740726	2	339.11	0.862337	4	Buffer	2
201211-experiment1	450.59	1.12095	2	350.04	0.890132	4	Buffer	2
201211-experiment1	403.56	1.00395	2	465.4	1.18349	4	Buffer	2
201211-experiment1	394.93	0.982485	2	358.34	0.911238	4	Buffer	2
201211-experiment1	320.74	0.79792	2	357.32	0.908644	4	Buffer	2
201211-experiment1	327.78	0.815433	2	404.7	1.02913	4	Buffer	2
201211-experiment1	408.85	1.01711	2	387	0.984119	4	Buffer	2
201211-experiment1	377.78	0.939821	2	419.67	1.0672	4	Buffer	2
201211-experiment1	428.19	1.06523	2	448.58	1.14071	4	Buffer	2
201211-experiment1	420.29	1.04557	2	393.75	1.00128	4	Buffer	2
201211-experiment1	166.22	0.413513	2	357.29	0.908568	4	Buffer	2
201211-experiment1	573.22	1.42603	2	366.12	0.931022	4	Buffer	2
201211-experiment1	367.66	0.914645	2	401.6	1.02125	4	Buffer	2
201211-experiment1	447.45	1.11314	2	494.94	1.2586	4	Buffer	2
201211-experiment1	606.73	1.50939	2	484.01	1.23081	4	Buffer	2
201211-experiment1	423.5	1.05356	2	356.5	0.906559	4	Buffer	2
201211-experiment1	370.12	0.920764	2	373.11	0.948797	4	Buffer	2
201211-experiment1	506.48	1.25999	2	455.46	1.15821	4	Buffer	2
201211-experiment1	382.54	0.951662	2	340.8	0.866635	4	Buffer	2
201211-experiment1	469.32	1.16755	2	485.99	1.23584	4	Buffer	2
201211-experiment1	374.27	0.931089	2	430.38	1.09443	4	Buffer	2
201211-experiment1	479.31	1.1924	2	354.11	0.900482	4	Buffer	2
201211-experiment1	430.25	1.07035	2	365.59	0.929675	4	Buffer	2
201211-experiment1	338.75	0.842724	2	407.17	1.03541	4	Buffer	2
201211-experiment1	373.95	0.930292	2	338.77	0.861473	4	Buffer	2
201211-experiment1	354.43	0.881732	2	330.94	0.841562	4	Buffer	2
201211-experiment1	354.2	0.881159	2	375.14	0.95396	4	Buffer	2
201211-experiment1	361.66	0.899718	2	423.34	1.07653	4	Buffer	2
201211-experiment1	346.53	0.862078	2	432.29	1.09929	4	Buffer	2
201211-experiment1	601.72	1.49693	2	419.27	1.06618	4	Buffer	2
201211-experiment1	468.69	1.16598	2	466.66	1.18669	4	Buffer	2
201211-experiment1	181.65	0.451899	2	341.74	0.869025	4	Buffer	2
201211-experiment1	597.25	1.48581	2	478.78	1.21751	4	Buffer	2
201211-experiment1	343.41	0.854317	2	359.18	0.913374	4	Buffer	2
201211-experiment1	533.49	1.32719	2	494.03	1.25629	4	Buffer	2
201211-experiment1	464.74	1.15615	2	385.91	0.981347	4	Buffer	2
201211-experiment1	524.69	1.3053	2	437.47	1.11246	4	Buffer	2
201211-experiment1	506.92	1.26109	2	526.79	1.3396	4	Buffer	2
201211-experiment1	172.62	0.429435	2	339.55	0.863456	4	Buffer	2
201211-experiment1	343.3	0.854043	2	415.86	1.05751	4	Buffer	2
201211-experiment1	306.78	0.763191	2	334.52	0.850665	4	Buffer	2
201211-experiment1	401.19	0.998059	2	358.08	0.910577	4	Buffer	2
201211-experiment1	405.87	1.0097	2	364.42	0.926699	4	Buffer	2
201211-experiment1	422.04	1.04993	2	350.5	0.891302	4	Buffer	2
201211-experiment1	404.46	1.00619	2	390.09	0.991977	4	Buffer	2
201211-experiment1	251.19	0.624897	2	345.46	0.878485	4	Buffer	2
201211-experiment1	452.62	1.126	2	479.52	1.21939	4	Buffer	2
201211-experiment1	291.92	0.726223	2	395.5	1.00573	4	Buffer	2
201211-experiment1	364.25	0.906161	2	368.63	0.937405	4	Buffer	2
201211-experiment1	431.9	1.07446	2	415.01	1.05535	4	Buffer	2
201211-experiment1	530.21	1.31903	2	377.4	0.959707	4	Buffer	2
201211-experiment1	470.93	1.17155	2	452.65	1.15106	4	Buffer	2
201211-experiment1	430.62	1.07127	2	395.28	1.00517	4	Buffer	2
201211-experiment1	367.59	0.91447	2	393.63	1.00098	4	Buffer	2
201211-experiment1	347.53	0.864566	2	388.27	0.987348	4	Buffer	2
201211-experiment1	410.44	1.02107	2	360.09	0.915688	4	Buffer	2
201211-experiment1	504.42	1.25487	2	516.47	1.31335	4	Buffer	2
201211-experiment1	411.13	1.02279	2	354.6	0.901728	4	Buffer	2
201211-experiment1	468.46	1.16541	2	486.57	1.23732	4	Buffer	2
201211-experiment1	450.96	1.12187	2	388.05	0.986789	4	Buffer	2
201211-experiment1	432.34	1.07555	2	365.03	0.92825	4	Buffer	2
201211-experiment1	459.18	1.14232	2	363.4	0.924105	4	Buffer	2
201211-experiment1	281.54	0.7004	2	335.25	0.852522	4	Buffer	2
201211-experiment1	411.18	1.02291	2	405.71	1.0317	4	Buffer	2
201211-experiment1	525.1	1.30632	2	358.56	0.911798	4	Buffer	2
201211-experiment1	216.76	0.539244	2	333.52	0.848122	4	Buffer	2
201211-experiment1	640.23	1.59273	2	389.79	0.991214	4	Buffer	2
201211-experiment1	595.99	1.48267	2	400.5	1.01845	4	Buffer	2
201211-experiment1	620.21	1.54292	2	359.12	0.913222	4	Buffer	2
201211-experiment1	341.88	0.85051	2	434.28	1.10435	4	Buffer	2
201211-experiment1	593.46	1.47638	2	497.09	1.26407	4	Buffer	2
201211-experiment1	406.18	1.01047	2	431.6	1.09753	4	Buffer	2
201211-experiment1	423.31	1.05309	2	385.76	0.980966	4	Buffer	2
201211-experiment1	408.26	1.01565	2	351.97	0.89504	4	Buffer	2
201211-experiment1	548.46	1.36443	2	384.91	0.978804	4	Buffer	2
201211-experiment1	404.43	1.00612	2	371.46	0.944602	4	Buffer	2
201211-experiment1	371.95	0.925317	2	328.74	0.835967	4	Buffer	2
201211-experiment1	630.14	1.56763	2	343.51	0.873526	4	Buffer	2
201211-experiment1	564.52	1.40438	2	496.84	1.26344	4	Buffer	2
201211-experiment1	354.3	0.881408	2	421.71	1.07238	4	Buffer	2
201211-experiment1	398.48	0.991317	2	352.57	0.896565	4	Buffer	2
201211-experiment1	404.44	1.00614	2	433.4	1.10211	4	Buffer	2
201211-experiment1	420.27	1.04552	2	385.14	0.979389	4	Buffer	2
201211-experiment1	582.24	1.44846	2	593.85	1.51013	4	Buffer	2
201211-experiment1	331.96	0.825832	2	397.63	1.01115	4	Buffer	2
201211-experiment1	459.67	1.14354	2	349.4	0.888504	4	Buffer	2
201211-experiment1	251.23	0.624996	2	358.49	0.91162	4	Buffer	2
201211-experiment1	482.45	1.20021	2	392.88	0.999071	4	Buffer	2
201211-experiment1	398.35	0.990993	2	438.6	1.11533	4	Buffer	2
201211-experiment1	538.08	1.33861	2	417.34	1.06127	4	Buffer	2
201211-experiment1	475.8	1.18367	2	412.71	1.0495	4	Buffer	2
201211-experiment1	422.97	1.05224	2	355.77	0.904703	4	Buffer	2
201211-experiment1	417.6	1.03888	2	348.93	0.887309	4	Buffer	2
201211-experiment1	229.48	0.570888	2	384.86	0.978677	4	Buffer	2
201211-experiment1	379.71	0.944622	2	396.07	1.00718	4	Buffer	2
201211-experiment1	425.22	1.05784	2	443.77	1.12848	4	Buffer	2
201211-experiment1	414.76	1.03182	2	383.59	0.975448	4	Buffer	2
201211-experiment1	487.15	1.21191	2	437.59	1.11277	4	Buffer	2
201211-experiment1	397.78	0.989575	2	362.96	0.922987	4	Buffer	2
201211-experiment1	368.5	0.916734	2	340.03	0.864677	4	Buffer	2
201211-experiment1	388.09	0.965469	2	362.98	0.923037	4	Buffer	2
201211-experiment1	382.72	0.95211	2	431.69	1.09776	4	Buffer	2
201211-experiment1	504.85	1.25594	2	343.79	0.874238	4	Buffer	2
201211-experiment1	394.26	0.980819	2	374.05	0.951188	4	Buffer	2
201211-experiment1	311.02	0.773739	2	406.04	1.03254	4	Buffer	2
201211-experiment1	390.19	0.970693	2	343.78	0.874213	4	Buffer	2
201211-experiment1	359.5	0.894345	2	373.99	0.951035	4	Buffer	2
201211-experiment1	567.16	1.41095	2	518.74	1.31913	4	Buffer	2
201211-experiment1	244.27	0.607682	2	359.31	0.913705	4	Buffer	2
201211-experiment1	395.88	0.984849	2	353.04	0.897761	4	Buffer	2
201211-experiment1	335.51	0.834664	2	412.16	1.0481	4	Buffer	2
201211-experiment1	499.67	1.24305	2	336.9	0.856718	4	Buffer	2
201211-experiment1	436.71	1.08642	2	475.08	1.2081	4	Buffer	2
201211-experiment1	413.37	1.02836	2	330.96	0.841612	4	Buffer	2
201211-experiment1	379.69	0.944572	2	341.93	0.869509	4	Buffer	2
201211-experiment1	489.91	1.21877	2	415.06	1.05547	4	Buffer	2
201211-experiment1	485.45	1.20768	2	358.93	0.912739	4	Buffer	2
201211-experiment1	527.74	1.31288	2	351.11	0.892853	4	Buffer	2
201211-experiment1	364.58	0.906982	2	439.32	1.11717	4	Buffer	2
201211-experiment1	403.25	1.00318	2	383.96	0.976388	4	Buffer	2
201211-experiment1	327.64	0.815085	2	345.45	0.87846	4	Buffer	2
201211-experiment1	381.58	0.949274	2	371.64	0.945059	4	Buffer	2
201211-experiment1	543.34	1.35169	2	496.51	1.2626	4	Buffer	2
201211-experiment1	381.06	0.94798	2	409.15	1.04045	4	Buffer	2
201211-experiment1	561.94	1.39796	2	470.38	1.19615	4	Buffer	2
201211-experiment1	558.69	1.38988	2	472.32	1.20108	4	Buffer	2
201211-experiment1	398.86	0.992262	2	388.26	0.987323	4	Buffer	2
201211-experiment1	435.75	1.08404	2	470.74	1.19707	4	Buffer	2
201211-experiment1	468.05	1.16439	2	488.59	1.24246	4	Buffer	2
201211-experiment1	367.08	0.913202	2	422.55	1.07452	4	Buffer	2
201211-experiment1	306.59	0.762718	2	370.77	0.942847	4	Buffer	2
201211-experiment1	377.76	0.939771	2	385.29	0.979771	4	Buffer	2
201211-experiment1	408.51	1.01627	2	358.05	0.910501	4	Buffer	2
201211-experiment1	604.62	1.50414	2	332.38	0.845223	4	Buffer	2
201211-experiment1	449.1	1.11725	2	399.92	1.01697	4	Buffer	2
201211-experiment1	475.74	1.18352	2	443.92	1.12886	4	Buffer	2
201211-experiment1	408.18	1.01545	2	357.23	0.908416	4	Buffer	2
201211-experiment1	428.96	1.06714	2	389.43	0.990298	4	Buffer	2
201211-experiment1	397.76	0.989526	2	375.79	0.955613	4	Buffer	2
201211-experiment1	588.04	1.46289	2	333.71	0.848606	4	Buffer	2
201211-experiment1	490.4	1.21999	2	403.08	1.02501	4	Buffer	2
201211-experiment1	382.5	0.951563	2	338.36	0.86043	4	Buffer	2
201211-experiment1	339.38	0.844291	2	341	0.867144	4	Buffer	2
201211-experiment1	234.99	0.584595	2	415.86	1.05751	4	Buffer	2
201211-experiment1	417.88	1.03958	2	340.28	0.865313	4	Buffer	2
201211-experiment1	504.92	1.25611	2	342.92	0.872026	4	Buffer	2
201211-experiment1	464.61	1.15583	2	444.9	1.13136	4	Buffer	2
201211-experiment1	464.67	1.15598	2	356.62	0.906864	4	Buffer	2
201211-experiment1	541.17	1.34629	2	498.31	1.26717	4	Buffer	2
201211-experiment1	533.22	1.32652	2	464.24	1.18054	4	Buffer	2
201211-experiment1	366.66	0.912157	2	383.42	0.975015	4	Buffer	2
201211-experiment1	531.78	1.32293	2	483.96	1.23068	4	Buffer	2
201211-experiment1	361.49	0.899295	2	392.91	0.999148	4	Buffer	2
201211-experiment1	354.82	0.882702	2	412.39	1.04868	4	Buffer	2
201211-experiment1	535.66	1.33259	2	499.81	1.27099	4	Buffer	2
201211-experiment1	427.42	1.06331	2	370.72	0.94272	4	Buffer	2
201211-experiment1	397.82	0.989675	2	460.93	1.17212	4	Buffer	2
201211-experiment1	501.01	1.24639	2	429.02	1.09097	4	Buffer	2
201211-experiment1	392.39	0.976166	2	333.33	0.847639	4	Buffer	2
201211-experiment1	451.6	1.12347	2	380.29	0.967056	4	Buffer	2
201211-experiment1	339.14	0.843694	2	372.73	0.947831	4	Buffer	2
201211-experiment1	357.36	0.889021	2	356.19	0.905771	4	Buffer	2
201211-experiment1	273.01	0.679179	2	356.97	0.907754	4	Buffer	2
201211-experiment1	400.57	0.996516	2	391.39	0.995282	4	Buffer	2
201211-experiment1	385.12	0.958081	2	416.65	1.05952	4	Buffer	2
201211-experiment1	194.88	0.484812	2	369.19	0.938829	4	Buffer	2
201211-experiment1	324.84	0.808119	2	338.89	0.861778	4	Buffer	2
201211-experiment1	501.56	1.24775	2	424.74	1.08009	4	Buffer	2
201211-experiment1	169.06	0.420578	2	336.87	0.856641	4	Buffer	2
201211-experiment1	352.73	0.877502	2	362.5	0.921817	4	Buffer	2
201211-experiment1	569.69	1.41724	2	452.15	1.14979	4	Buffer	2
201211-experiment1	354.84	0.882752	2	377.55	0.960088	4	Buffer	2
201211-experiment1	385.28	0.958479	2	364.86	0.927818	4	Buffer	2
201211-experiment1	397.73	0.989451	2	409.5	1.04134	4	Buffer	2
201211-experiment1	434.11	1.07996	2	386.83	0.983687	4	Buffer	2
201211-experiment1	300.19	0.746796	2	358.84	0.91251	4	Buffer	2
201211-experiment1	590.11	1.46804	2	408.67	1.03922	4	Buffer	2
201211-experiment1	470.26	1.16989	2	496.58	1.26277	4	Buffer	2
201211-experiment1	415.8	1.0344	2	440.09	1.11912	4	Buffer	2
201211-experiment1	458.69	1.1411	2	457.18	1.16258	4	Buffer	2
201211-experiment1	427.71	1.06403	2	474.26	1.20602	4	Buffer	2
201211-experiment1	435.87	1.08433	2	453.49	1.1532	4	Buffer	2
201211-experiment1	408.28	1.0157	2	443.32	1.12734	4	Buffer	2
201211-experiment1	688.75	1.71343	2	433.67	1.1028	4	Buffer	2
201211-experiment1	411.43	1.02353	2	405.19	1.03038	4	Buffer	2
201211-experiment1	385.49	0.959001	2	436.43	1.10982	4	Buffer	2
201211-experiment1	421.79	1.04931	2	432.18	1.09901	4	Buffer	2
201211-experiment1	348.04	0.865835	2	455.42	1.15811	4	Buffer	2
201211-experiment1	482.96	1.20148	2	422.56	1.07455	4	Buffer	3
201211-experiment1	496.48	1.23512	2	467.31	1.18834	4	Buffer	3
201211-experiment1	303.81	0.755802	2	325.41	0.827499	4	Buffer	3
201211-experiment1	371.4	0.923949	2	484.95	1.2332	4	Buffer	3
201211-experiment1	407.48	1.01371	2	398.65	1.01374	4	Buffer	3
201211-experiment1	343.27	0.853968	2	364.43	0.926725	4	Buffer	3
201211-experiment1	385.05	0.957906	2	370.86	0.943076	4	Buffer	3
201211-experiment1	406.46	1.01117	2	390.48	0.992968	4	Buffer	3
201211-experiment1	619.37	1.54083	2	341.11	0.867423	4	Buffer	3
201211-experiment1	389.23	0.968305	2	414.9	1.05507	4	Buffer	3
201211-experiment1	491.81	1.2235	2	451.18	1.14733	4	Buffer	3
201211-experiment1	324.23	0.806602	2	420.81	1.0701	4	Buffer	3
201211-experiment1	378.28	0.941064	2	350.6	0.891556	4	Buffer	3
201211-experiment1	354.96	0.88305	2	474.64	1.20698	4	Buffer	3
201211-experiment1	468.52	1.16556	2	330.48	0.840392	4	Buffer	3
201211-experiment1	424.16	1.0552	2	374.67	0.952764	4	Buffer	3
201211-experiment1	408.41	1.01602	2	368.33	0.936642	4	Buffer	3
201211-experiment1	322.09	0.801278	2	342.65	0.871339	4	Buffer	3
201211-experiment1	495.94	1.23377	2	546.95	1.39086	4	Buffer	3
201211-experiment1	333.09	0.828643	2	349.91	0.889801	4	Buffer	3
201211-experiment1	409.42	1.01853	2	429.61	1.09247	4	Buffer	3
201211-experiment1	238.62	0.593626	2	328.09	0.834314	4	Buffer	3
201211-experiment1	327.78	0.815433	2	426.06	1.08345	4	Buffer	3
201211-experiment1	513.89	1.27843	2	430.69	1.09522	4	Buffer	3
201211-experiment1	554.99	1.38067	2	564.72	1.43605	4	Buffer	3
201211-experiment1	561.65	1.39724	2	350.69	0.891785	4	Buffer	3
201211-experiment1	368	0.91549	2	346.48	0.881079	4	Buffer	3
201211-experiment1	398.65	0.99174	2	424.75	1.08012	4	Buffer	3
201211-experiment1	222.81	0.554295	2	325.38	0.827423	4	Buffer	3
201211-experiment1	196.58	0.489041	2	341.24	0.867754	4	Buffer	3
201211-experiment1	483.09	1.20181	2	416.63	1.05947	4	Buffer	3
201211-experiment1	494.25	1.22957	2	425.37	1.08169	4	Buffer	3
201211-experiment1	460.87	1.14653	2	336.37	0.85537	4	Buffer	3
201211-experiment1	252.29	0.627633	2	362	0.920545	4	Buffer	3
201211-experiment1	420.44	1.04595	2	392.47	0.998029	4	Buffer	3
201211-experiment1	451.15	1.12235	2	420.1	1.06829	4	Buffer	3
201211-experiment1	414.11	1.0302	2	403.78	1.02679	4	Buffer	3
201211-experiment1	290.82	0.723486	2	432.37	1.09949	4	Buffer	3
201211-experiment1	468.93	1.16658	2	483.57	1.22969	4	Buffer	3
201211-experiment1	454.8	1.13143	2	471.96	1.20017	4	Buffer	3
201211-experiment1	359.15	0.893474	2	365	0.928174	4	Buffer	3
201211-experiment1	481.71	1.19837	2	374.65	0.952714	4	Buffer	3
201211-experiment1	392.27	0.975868	2	403.64	1.02643	4	Buffer	3
201211-experiment1	506.67	1.26047	2	450.71	1.14613	4	Buffer	3
201211-experiment1	337.35	0.839241	2	379.93	0.96614	4	Buffer	3
201211-experiment1	393.94	0.980022	2	376.47	0.957342	4	Buffer	3
201211-experiment1	429.76	1.06913	2	356.74	0.907169	4	Buffer	3
201211-experiment1	376.38	0.936338	2	389.61	0.990756	4	Buffer	3
201211-experiment1	393.85	0.979799	2	400.05	1.0173	4	Buffer	3
201211-experiment1	310.65	0.772818	2	375.36	0.954519	4	Buffer	3
201211-experiment1	278.96	0.693982	2	420.59	1.06954	4	Buffer	3
201211-experiment1	319.78	0.795531	2	317.65	0.807766	4	Buffer	3
201211-experiment1	443.15	1.10244	2	397.59	1.01105	4	Buffer	3
201211-experiment1	603.71	1.50188	2	445.61	1.13316	4	Buffer	3
201211-experiment1	416.78	1.03684	2	370.78	0.942872	4	Buffer	3
201211-experiment1	500.35	1.24474	2	356.01	0.905313	4	Buffer	3
201211-experiment1	411.45	1.02358	2	391.22	0.99485	4	Buffer	3
201211-experiment1	440.66	1.09625	2	426.6	1.08482	4	Buffer	3
201211-experiment1	339.67	0.845013	2	381.12	0.969166	4	Buffer	3
201211-experiment1	385.78	0.959722	2	358.36	0.911289	4	Buffer	3
201211-experiment1	429	1.06724	2	416.45	1.05901	4	Buffer	3
201211-experiment1	360	0.895588	2	370.8	0.942923	4	Buffer	3
201211-experiment1	276.84	0.688707	2	311.56	0.792279	4	Buffer	3
201211-experiment1	367.11	0.913276	2	375.41	0.954646	4	Buffer	3
201211-experiment1	424.28	1.0555	2	441.98	1.12393	4	Buffer	3
201211-experiment1	334.07	0.831081	2	366.49	0.931963	4	Buffer	3
201211-experiment1	284.04	0.706619	2	326.83	0.83111	4	Buffer	3
201211-experiment1	366	0.910515	2	342.47	0.870882	4	Buffer	3
201211-experiment1	373.37	0.92885	2	367.53	0.934608	4	Buffer	3
201211-experiment1	587.45	1.46143	2	327.64	0.83317	4	Buffer	3
201211-experiment1	301.68	0.750503	2	401.95	1.02214	4	Buffer	3
201211-experiment1	372.81	0.927456	2	368.2	0.936312	4	Buffer	3
201211-experiment1	340.92	0.848122	2	391.06	0.994443	4	Buffer	3
201211-experiment1	324.71	0.807796	2	333	0.8468	4	Buffer	3
201211-experiment1	298.27	0.74202	2	341.84	0.86928	4	Buffer	3
201211-experiment1	279.25	0.694703	2	401.48	1.02094	4	Buffer	3
201211-experiment1	289.13	0.719282	2	342.61	0.871238	4	Buffer	3
201211-experiment1	297.74	0.740701	2	399.03	1.01471	4	Buffer	3
201211-experiment1	399.44	0.993705	2	452.32	1.15022	4	Buffer	3
201211-experiment1	377.1	0.938129	2	358.7	0.912154	4	Buffer	3
201211-experiment1	522.63	1.30017	2	342.7	0.871467	4	Buffer	3
201211-experiment1	267.99	0.666691	2	431.99	1.09853	4	Buffer	3
201211-experiment1	430.77	1.07165	2	401.08	1.01992	4	Buffer	3
201211-experiment1	482.96	1.20148	2	404.85	1.02951	4	Buffer	3
201211-experiment1	530.67	1.32017	2	371.89	0.945695	4	Buffer	3
201211-experiment1	341.66	0.849963	2	395.77	1.00642	4	Buffer	3
201211-experiment1	390.42	0.971266	2	424.58	1.07968	4	Buffer	3
201211-experiment1	342.86	0.852948	2	405.14	1.03025	4	Buffer	3
201211-experiment1	413.43	1.02851	2	458.61	1.16622	4	Buffer	3
201211-experiment1	352.83	0.877751	2	372.2	0.946483	4	Buffer	3
201211-experiment1	272.71	0.678433	2	372.61	0.947526	4	Buffer	3
201211-experiment1	407.38	1.01346	2	371.17	0.943864	4	Buffer	3
201211-experiment1	442.09	1.09981	2	402.77	1.02422	4	Buffer	3
201211-experiment1	437.04	1.08724	2	379.39	0.964767	4	Buffer	3
201211-experiment1	406.29	1.01075	2	351.5	0.893844	4	Buffer	3
201211-experiment1	374.07	0.930591	2	343.45	0.873374	4	Buffer	3
201211-experiment1	407.89	1.01473	2	392.92	0.999173	4	Buffer	3
201211-experiment1	349.78	0.870164	2	419.94	1.06788	4	Buffer	3
201211-experiment1	253.66	0.631042	2	348.77	0.886902	4	Buffer	3
201211-experiment1	394.87	0.982336	2	400.56	1.0186	4	Buffer	3
201211-experiment1	505.78	1.25825	2	415.71	1.05713	4	Buffer	3
201211-experiment1	362.57	0.901982	2	396.28	1.00772	4	Buffer	3
201211-experiment1	357.09	0.888349	2	373.65	0.950171	4	Buffer	3
201211-experiment1	458.24	1.13998	2	385.22	0.979593	4	Buffer	3
201211-experiment1	531.01	1.32102	2	416.38	1.05883	4	Buffer	3
201211-experiment1	365.11	0.908301	2	327.37	0.832483	4	Buffer	3
201211-experiment1	381.36	0.948727	2	410.63	1.04421	4	Buffer	3
201211-experiment1	423.31	1.05309	2	458.08	1.16487	4	Buffer	3
201211-experiment1	442.45	1.1007	2	346.76	0.881791	4	Buffer	3
201211-experiment1	462.91	1.1516	2	334.47	0.850538	4	Buffer	3
201211-experiment1	331.58	0.824887	2	407.75	1.03689	4	Buffer	3
201211-experiment1	396.18	0.985595	2	394.83	1.00403	4	Buffer	3
201211-experiment1	427.09	1.06249	2	403.49	1.02605	4	Buffer	3
201211-experiment1	459.54	1.14322	2	549.36	1.39699	4	Buffer	3
201211-experiment1	467.65	1.16339	2	404.97	1.02982	4	Buffer	3
201211-experiment1	508.69	1.26549	2	391.3	0.995054	4	Buffer	3
201211-experiment1	470.46	1.17038	2	345.23	0.8779	4	Buffer	3
201211-experiment1	343.81	0.855312	2	363.67	0.924792	4	Buffer	3
201211-experiment1	386.33	0.961091	2	393.93	1.00174	4	Buffer	3
201211-experiment1	363.83	0.905116	2	432.03	1.09863	4	Buffer	3
201211-experiment1	374.05	0.930541	2	366.27	0.931404	4	Buffer	3
201211-experiment1	377.82	0.93992	2	348.04	0.885046	4	Buffer	3
201211-experiment1	340.53	0.847152	2	494.89	1.25848	4	Buffer	3
201211-experiment1	546.04	1.35841	2	421.22	1.07114	4	Buffer	3
201211-experiment1	310.39	0.772171	2	401.66	1.0214	4	Buffer	3
201211-experiment1	395.66	0.984301	2	384.6	0.978016	4	Buffer	3
201211-experiment1	359.71	0.894867	2	415.65	1.05697	4	Buffer	3
201211-experiment1	490.23	1.21957	2	405.53	1.03124	4	Buffer	3
201211-experiment1	546.81	1.36032	2	405.11	1.03017	4	Buffer	3
201211-experiment1	335.34	0.834241	2	367.51	0.934557	4	Buffer	3
201211-experiment1	412.22	1.0255	2	466.93	1.18738	4	Buffer	3
201211-experiment1	379.47	0.944025	2	419.37	1.06643	4	Buffer	3
201211-experiment1	446.82	1.11157	2	393.34	1.00024	4	Buffer	3
201211-experiment1	333.56	0.829812	2	369.92	0.940685	4	Buffer	3
201211-experiment1	380.1	0.945592	2	378.99	0.96375	4	Buffer	3
201211-experiment1	364.36	0.906435	2	433.66	1.10277	4	Buffer	3
201211-experiment1	515.58	1.28263	2	358.22	0.910933	4	Buffer	3
201211-experiment1	328.52	0.817274	2	385.57	0.980483	4	Buffer	3
201211-experiment1	556.88	1.38538	2	487.62	1.23999	4	Buffer	3
201211-experiment1	514.91	1.28097	2	349.03	0.887563	4	Buffer	3
201211-experiment1	454.48	1.13063	2	434.23	1.10422	4	Buffer	3
201211-experiment1	414.49	1.03115	2	445.39	1.1326	4	Buffer	3
201211-experiment1	432.96	1.07709	2	483.69	1.23	4	Buffer	3
201211-experiment1	428.34	1.0656	2	444.16	1.12947	4	Buffer	3
201211-experiment1	390.2	0.970718	2	359.8	0.914951	4	Buffer	3
201211-experiment1	373	0.927929	2	352.5	0.896387	4	Buffer	3
201211-experiment1	403.53	1.00388	2	356.51	0.906585	4	Buffer	3
201211-experiment1	377.01	0.937905	2	433.89	1.10336	4	Buffer	3
201211-experiment1	556.35	1.38406	2	334.45	0.850487	4	Buffer	3
201211-experiment1	483.37	1.2025	2	555.49	1.41258	4	Buffer	3
201211-experiment1	286.25	0.712117	2	356.44	0.906407	4	Buffer	3
201211-experiment1	473.04	1.1768	2	400.92	1.01952	4	Buffer	3
201211-experiment1	445.55	1.10842	2	375.55	0.955002	4	Buffer	3
201211-experiment1	291.4	0.724929	2	328.7	0.835865	4	Buffer	3
201211-experiment1	312.73	0.777993	2	355.57	0.904194	4	Buffer	3
201211-experiment1	437.53	1.08846	2	340.39	0.865592	4	Buffer	3
201211-experiment1	476.29	1.18489	2	362.87	0.922758	4	Buffer	3
201211-experiment1	376.16	0.93579	2	396.96	1.00945	4	Buffer	3
201211-experiment1	290.9	0.723685	2	377.48	0.95991	4	Buffer	3
201211-experiment1	272.91	0.678931	2	344.17	0.875205	4	Buffer	3
201211-experiment1	235.29	0.585342	2	406.07	1.03261	4	Buffer	3
201211-experiment1	168.11	0.418215	2	337.67	0.858676	4	Buffer	3
201211-experiment1	191.24	0.475756	2	326	0.828999	4	Buffer	3
201211-experiment1	435.97	1.08458	2	352.71	0.896921	4	Buffer	3
201211-experiment1	452.11	1.12473	2	346.27	0.880545	4	Buffer	3
201211-experiment1	113.05	0.28124	2	324.58	0.825388	4	Buffer	3
201211-experiment1	421	1.04734	2	394.84	1.00406	4	Buffer	3
201211-experiment1	353.07	0.878348	2	425.78	1.08273	4	Buffer	3
201211-experiment1	291.44	0.725029	2	380.62	0.967895	4	Buffer	3
201211-experiment1	358.81	0.892628	2	371.6	0.944958	4	Buffer	3
201211-experiment1	154.22	0.38366	2	316.74	0.805452	4	Buffer	3
201211-experiment1	143.4	0.356743	2	374.57	0.95251	4	Buffer	3
201211-experiment1	421.7	1.04908	2	380.45	0.967463	4	Buffer	3
201211-experiment1	270.15	0.672064	2	354.76	0.902134	4	Buffer	3
201211-experiment1	491.34	1.22233	2	336.45	0.855573	4	Buffer	3
201211-experiment1	454.5	1.13068	2	333.03	0.846876	4	Buffer	3
201211-experiment1	369.53	0.919297	2	408.44	1.03864	4	Buffer	3
201211-experiment1	279.48	0.695275	2	323.29	0.822108	4	Buffer	3
201211-experiment1	377.64	0.939472	2	437.97	1.11373	4	Buffer	3
201211-experiment1	433.07	1.07737	2	413.35	1.05113	4	Buffer	3
201211-experiment1	434.91	1.08195	2	451.01	1.14689	4	Buffer	3
201211-experiment1	390.71	0.971987	2	378.99	0.96375	4	Buffer	3
201211-experiment1	300.78	0.748264	2	346.38	0.880825	4	Buffer	3
201211-experiment1	209.95	0.522302	2	379.32	0.964589	4	Buffer	3
201211-experiment1	462.9	1.15158	2	499.49	1.27017	4	Buffer	3
201211-experiment1	419.96	1.04475	2	412.53	1.04904	4	Buffer	3
201211-experiment1	327.54	0.814836	2	362.44	0.921664	4	Buffer	3
201211-experiment1	438.12	1.08993	2	370.81	0.942949	4	Buffer	3
201211-experiment1	388.1	0.965494	2	501.11	1.27429	4	Buffer	3
201211-experiment1	385.08	0.957981	2	385.22	0.979593	4	Buffer	3
201211-experiment1	240.19	0.597532	2	362.17	0.920978	4	Buffer	3
201211-experiment1	326.04	0.811105	2	371.44	0.944551	4	Buffer	3
201211-experiment1	510.62	1.27029	2	483.31	1.22903	4	Buffer	3
201211-experiment1	196.96	0.489986	2	327.87	0.833755	4	Buffer	3
201211-experiment1	195.27	0.485782	2	440.16	1.1193	4	Buffer	3
201211-experiment1	389.53	0.969052	2	435.15	1.10656	4	Buffer	3
201211-experiment1	519.82	1.29318	2	412.73	1.04955	4	Buffer	3
201211-experiment1	331.79	0.825409	2	408.94	1.03991	4	Buffer	3
201211-experiment1	360.24	0.896185	2	353.43	0.898752	4	Buffer	3
201211-experiment1	324.17	0.806452	2	381.21	0.969395	4	Buffer	3
201211-experiment1	161.75	0.402393	2	347.39	0.883393	4	Buffer	3
201211-experiment1	377.65	0.939497	2	389.88	0.991443	4	Buffer	3
201211-experiment1	490.22	1.21954	2	337.75	0.858879	4	Buffer	3
201211-experiment1	378.9	0.942607	2	378.55	0.962631	4	Buffer	3
201211-experiment1	460.7	1.1461	2	360.7	0.91724	4	Buffer	3
201211-experiment1	245.56	0.610891	2	378.49	0.962479	4	Buffer	3
201211-experiment1	431.67	1.07389	2	431.29	1.09675	4	Buffer	3
201211-experiment1	318	0.791103	2	447.96	1.13914	4	Buffer	3
201211-experiment1	281.74	0.700897	2	346.23	0.880443	4	Buffer	3
201211-experiment1	330.49	0.822175	2	370.51	0.942186	4	Buffer	3
201211-experiment1	429.15	1.06762	2	339.44	0.863177	4	Buffer	3
201211-experiment1	379.84	0.944945	2	373.14	0.948874	4	Buffer	3
201211-experiment1	487.79	1.2135	2	348.29	0.885682	4	Buffer	3
201211-experiment1	430.1	1.06998	2	461.88	1.17453	4	Buffer	3
201211-experiment1	439.92	1.09441	2	375.94	0.955994	4	Buffer	3
201211-experiment1	244.08	0.607209	2	351.36	0.893488	4	Buffer	3
201211-experiment1	439.05	1.09224	2	339.05	0.862185	4	Buffer	3
201211-experiment1	497.96	1.2388	2	420.38	1.069	4	Buffer	3
201211-experiment1	580.16	1.44329	2	327.84	0.833678	4	Buffer	3
201211-experiment1	465.78	1.15874	2	624.9	1.58909	4	Buffer	3
201211-experiment1	378.13	0.940691	2	440.14	1.11925	4	Buffer	3
201211-experiment1	292.6	0.727914	2	473.26	1.20347	4	Buffer	3
201211-experiment1	449.17	1.11742	2	421.94	1.07297	4	Buffer	3
201211-experiment1	371.23	0.923526	2	418.36	1.06387	4	Buffer	3
201211-experiment1	239.33	0.595392	2	344.19	0.875256	4	Buffer	3
201211-experiment1	361.5	0.89932	2	368.18	0.936261	4	Buffer	3
201211-experiment1	166.78	0.414906	2	327.12	0.831848	4	Buffer	3
201211-experiment1	494.8	1.23094	2	384.72	0.978321	4	Buffer	3
201211-experiment1	599.83	1.49222	2	580	1.47491	4	Buffer	3
201211-experiment1	153.23	0.381197	2	334.23	0.849928	4	Buffer	3
201211-experiment1	168.03	0.418016	2	356.06	0.90544	4	Buffer	3
201211-experiment1	432.26	1.07535	2	401	1.01972	4	Buffer	3
201211-experiment1	461.7	1.14859	2	416.9	1.06015	4	Buffer	3
201211-experiment1	458.27	1.14006	2	512.82	1.30407	4	Buffer	3
201211-experiment1	336.45	0.837002	2	334.9	0.851632	4	Buffer	4
201211-experiment1	238.97	0.594497	2	356.82	0.907373	4	Buffer	4
201211-experiment1	451.51	1.12324	2	485.48	1.23455	4	Buffer	4
201211-experiment1	405.55	1.00891	2	413.24	1.05085	4	Buffer	4
201211-experiment1	444	1.10456	2	459.95	1.16963	4	Buffer	4
201211-experiment1	320.56	0.797472	2	408.21	1.03805	4	Buffer	4
201211-experiment1	464.75	1.15618	2	453.44	1.15307	4	Buffer	4
201211-experiment1	321.93	0.80088	2	456.08	1.15979	4	Buffer	4
201211-experiment1	457.33	1.13772	2	360.13	0.91579	4	Buffer	4
201211-experiment1	564.5	1.40433	2	372.32	0.946789	4	Buffer	4
201211-experiment1	183.13	0.455581	2	387.12	0.984424	4	Buffer	4
201211-experiment1	171.33	0.426225	2	358.22	0.910933	4	Buffer	4
201211-experiment1	248.81	0.618976	2	383.4	0.974964	4	Buffer	4
201211-experiment1	499.24	1.24198	2	400.46	1.01835	4	Buffer	4
201211-experiment1	381.38	0.948776	2	395.74	1.00634	4	Buffer	4
201211-experiment1	385.2	0.95828	2	466.09	1.18524	4	Buffer	4
201211-experiment1	530.77	1.32042	2	534.16	1.35834	4	Buffer	4
201211-experiment1	409.13	1.01781	2	341.03	0.86722	4	Buffer	4
201211-experiment1	395.77	0.984575	2	382.02	0.971455	4	Buffer	4
201211-experiment1	669.97	1.66671	2	376.19	0.95663	4	Buffer	4
201211-experiment1	500.2	1.24437	2	538.86	1.37029	4	Buffer	4
201211-experiment1	468.04	1.16436	2	414.92	1.05512	4	Buffer	4
201211-experiment1	474.91	1.18146	2	470.16	1.19559	4	Buffer	4
201211-experiment1	482.09	1.19932	2	325	0.826456	4	Buffer	4
201211-experiment1	448.71	1.11628	2	360.06	0.915612	4	Buffer	4
201211-experiment1	449.79	1.11896	2	478.69	1.21728	4	Buffer	4
201211-experiment1	455.98	1.13436	2	405.98	1.03238	4	Buffer	4
201211-experiment1	287	0.713983	2	390.52	0.99307	4	Buffer	4
201211-experiment1	206.88	0.514665	2	314.31	0.799272	4	Buffer	4
201211-experiment1	369.8	0.919968	2	443.73	1.12838	4	Buffer	4
201211-experiment1	343	0.853297	2	453.01	1.15198	4	Buffer	4
201211-experiment1	197.81	0.492101	2	323.06	0.821523	4	Buffer	4
201211-experiment1	496.43	1.23499	2	352.52	0.896438	4	Buffer	4
201211-experiment1	482.71	1.20086	2	355.16	0.903152	4	Buffer	4
201211-experiment1	333.32	0.829215	2	336.07	0.854607	4	Buffer	4
201211-experiment1	368.64	0.917083	2	346.88	0.882096	4	Buffer	4
201211-experiment1	330.32	0.821752	2	319.97	0.813665	4	Buffer	4
201211-experiment1	260.5	0.648058	2	319.45	0.812343	4	Buffer	4
201211-experiment1	233.72	0.581436	2	370.33	0.941728	4	Buffer	4
201211-experiment1	195.46	0.486255	2	311.75	0.792762	4	Buffer	4
201211-experiment1	402.53	1.00139	2	382.11	0.971684	4	Buffer	4
201211-experiment1	467.36	1.16267	2	404.38	1.02832	4	Buffer	4
201211-experiment1	397.01	0.98766	2	408.27	1.03821	4	Buffer	4
201211-experiment1	420.52	1.04615	2	391.92	0.99663	4	Buffer	4
201211-experiment1	198.47	0.493743	2	374.41	0.952103	4	Buffer	4
201211-experiment1	557.1	1.38592	2	458.3	1.16543	4	Buffer	4
201211-experiment1	421.87	1.04951	2	428.97	1.09085	4	Buffer	4
201211-experiment1	357.42	0.88917	2	354.39	0.901194	4	Buffer	4
201211-experiment1	533.89	1.32818	2	337.29	0.857709	4	Buffer	4
201211-experiment1	320.02	0.796128	2	358.61	0.911925	4	Buffer	4
201211-experiment1	300.28	0.74702	2	327.89	0.833806	4	Buffer	4
201211-experiment1	318.8	0.793093	2	370.86	0.943076	4	Buffer	4
201211-experiment1	265.11	0.659526	2	420.62	1.06961	4	Buffer	4
201211-experiment1	236.75	0.588974	2	400.76	1.01911	4	Buffer	4
201211-experiment1	455.59	1.13339	2	316.53	0.804918	4	Buffer	4
201211-experiment1	367.03	0.913077	2	419.79	1.0675	4	Buffer	4
201211-experiment1	535.4	1.33194	2	348.9	0.887233	4	Buffer	4
201211-experiment1	352.62	0.877229	2	488.24	1.24157	4	Buffer	4
201211-experiment1	353.09	0.878398	2	326.33	0.829839	4	Buffer	4
201211-experiment1	386.39	0.96124	2	411.24	1.04576	4	Buffer	4
201211-experiment1	468.3	1.16501	2	324.67	0.825617	4	Buffer	4
201211-experiment1	400.34	0.995944	2	352.05	0.895243	4	Buffer	4
201211-experiment1	509.45	1.26738	2	336.34	0.855293	4	Buffer	4
201211-experiment1	341.3	0.849068	2	522.77	1.32937	4	Buffer	4
201211-experiment1	209.75	0.521805	2	417.51	1.0617	4	Buffer	4
201211-experiment1	441.61	1.09861	2	540.02	1.37324	4	Buffer	4
201211-experiment1	581.53	1.4467	2	352.97	0.897583	4	Buffer	4
201211-experiment1	342.47	0.851978	2	327.91	0.833856	4	Buffer	4
201211-experiment1	649.26	1.61519	2	324.85	0.826075	4	Buffer	4
201211-experiment1	338.69	0.842575	2	368.74	0.937685	4	Buffer	4
201211-experiment1	188.85	0.469811	2	390.84	0.993884	4	Buffer	4
201211-experiment1	246.89	0.6142	2	384.87	0.978702	4	Buffer	4
201211-experiment1	507.85	1.2634	2	342.45	0.870831	4	Buffer	4
201211-experiment1	594.34	1.47857	2	549.99	1.39859	4	Buffer	4
201211-experiment1	298.33	0.742169	2	426.51	1.08459	4	Buffer	4
201211-experiment1	410.24	1.02057	2	531.44	1.35142	4	Buffer	4
201211-experiment1	432.79	1.07667	2	370.6	0.942415	4	Buffer	4
201211-experiment1	532.76	1.32537	2	490.88	1.24828	4	Buffer	4
201211-experiment1	388.45	0.966365	2	346.7	0.881638	4	Buffer	4
201211-experiment1	514.18	1.27915	2	411.38	1.04612	4	Buffer	4
201211-experiment1	331.53	0.824762	2	413.78	1.05222	4	Buffer	4
201211-experiment1	423.51	1.05359	2	358.29	0.911111	4	Buffer	4
201211-experiment1	356.27	0.886309	2	353.24	0.898269	4	Buffer	4
201211-experiment1	378.97	0.942781	2	354.69	0.901956	4	Buffer	4
201211-experiment1	159.96	0.39794	2	336.42	0.855497	4	Buffer	4
201211-experiment1	384.48	0.956488	2	401.5	1.02099	4	Buffer	4
201211-experiment1	364.38	0.906485	2	404.36	1.02826	4	Buffer	4
201211-experiment1	449.29	1.11772	2	367.79	0.935269	4	Buffer	4
201211-experiment1	376.97	0.937805	2	351	0.892573	4	Buffer	4
201211-experiment1	190.8	0.474662	2	317.45	0.807257	4	Buffer	4
201211-experiment1	490.24	1.21959	2	359.65	0.914569	4	Buffer	4
201211-experiment1	259.49	0.645545	2	343.36	0.873145	4	Buffer	4
201211-experiment1	498.11	1.23917	2	428.5	1.08965	4	Buffer	4
201211-experiment1	392.48	0.97639	2	376.91	0.958461	4	Buffer	4
201211-experiment1	421.55	1.04871	2	395.43	1.00556	4	Buffer	4
201211-experiment1	434.52	1.08098	2	336.17	0.854861	4	Buffer	4
201211-experiment1	493.93	1.22877	2	369.89	0.940609	4	Buffer	4
201211-experiment1	431.53	1.07354	2	526.77	1.33955	4	Buffer	4
201211-experiment1	550.79	1.37023	2	405.24	1.0305	4	Buffer	4
201211-experiment1	480.46	1.19526	2	365.7	0.929954	4	Buffer	4
201211-experiment1	501.24	1.24696	2	398.52	1.01341	4	Buffer	4
201211-experiment1	458.54	1.14073	2	373.12	0.948823	4	Buffer	4
201211-experiment1	460.38	1.14531	2	341.12	0.867449	4	Buffer	4
201211-experiment1	387.68	0.964449	2	347.23	0.882986	4	Buffer	4
201211-experiment1	429.57	1.06866	2	387.98	0.986611	4	Buffer	4
201211-experiment1	362.84	0.902654	2	358.83	0.912484	4	Buffer	4
201211-experiment1	196	0.487598	2	310.05	0.788439	4	Buffer	4
201211-experiment1	377.62	0.939422	2	354.78	0.902185	4	Buffer	4
201211-experiment1	368.86	0.91763	2	328.19	0.834568	4	Buffer	4
201211-experiment1	409.15	1.01786	2	366.75	0.932624	4	Buffer	4
201211-experiment1	418.65	1.04149	2	324.87	0.826126	4	Buffer	4
201211-experiment1	427.21	1.06279	2	334.51	0.85064	4	Buffer	4
201211-experiment1	443.41	1.10309	2	445.47	1.1328	4	Buffer	4
201211-experiment1	353.49	0.879393	2	370.71	0.942694	4	Buffer	4
201211-experiment1	429.03	1.06732	2	348.82	0.887029	4	Buffer	4
201211-experiment1	437.77	1.08906	2	401.3	1.02048	4	Buffer	4
201211-experiment1	431.57	1.07364	2	444.7	1.13085	4	Buffer	4
201211-experiment1	522.38	1.29955	2	346.7	0.881638	4	Buffer	4
201211-experiment1	352.13	0.87601	2	393.2	0.999885	4	Buffer	4
201211-experiment1	358.95	0.892976	2	319.37	0.81214	4	Buffer	4
201211-experiment1	513.46	1.27736	2	441.33	1.12228	4	Buffer	4
201211-experiment1	419.76	1.04426	2	435.08	1.10638	4	Buffer	4
201211-experiment1	401.73	0.999402	2	419.27	1.06618	4	Buffer	4
201211-experiment1	374.25	0.931039	2	379.12	0.964081	4	Buffer	4
201211-experiment1	292.86	0.728561	2	401.09	1.01995	4	Buffer	4
201211-experiment1	566.83	1.41013	2	373	0.948518	4	Buffer	4
201211-experiment1	567.02	1.4106	2	383.44	0.975066	4	Buffer	4
201211-experiment1	331.71	0.82521	2	392.61	0.998385	4	Buffer	4
201211-experiment1	398.47	0.991292	2	413.88	1.05247	4	Buffer	4
201211-experiment1	393.65	0.979301	2	469.8	1.19467	4	Buffer	4
201211-experiment1	351.91	0.875463	2	349.4	0.888504	4	Buffer	4
201211-experiment1	376.42	0.936437	2	379.53	0.965123	4	Buffer	4
201211-experiment1	456.14	1.13476	2	424.21	1.07874	4	Buffer	4
201211-experiment1	455.88	1.13411	2	356.81	0.907348	4	Buffer	4
201211-experiment1	281.13	0.69938	2	416.35	1.05875	4	Buffer	4
201211-experiment1	458.91	1.14165	2	409.91	1.04238	4	Buffer	4
201211-experiment1	456.42	1.13546	2	387.77	0.986077	4	Buffer	4
201211-experiment1	286.46	0.71264	2	402.79	1.02427	4	Buffer	4
201211-experiment1	289.86	0.721098	2	364.42	0.926699	4	Buffer	4
201211-experiment1	458.26	1.14003	2	453.77	1.15391	4	Buffer	4
201211-experiment1	467.89	1.16399	2	377.42	0.959758	4	Buffer	4
201211-experiment1	370.17	0.920889	2	443.81	1.12858	4	Buffer	4
201211-experiment1	382.31	0.95109	2	465.68	1.1842	4	Buffer	4
201211-experiment1	478.41	1.19016	2	364.78	0.927615	4	Buffer	4
201211-experiment1	324.12	0.806328	2	426.18	1.08375	4	Buffer	4
201211-experiment1	326.67	0.812672	2	323.74	0.823252	4	Buffer	4
201211-experiment1	439.54	1.09346	2	437.3	1.11203	4	Buffer	4
201211-experiment1	300.93	0.748637	2	372.04	0.946077	4	Buffer	4
201211-experiment1	404.77	1.00696	2	362.44	0.921664	4	Buffer	4
201211-experiment1	435.15	1.08254	2	384.26	0.977151	4	Buffer	4
201211-experiment1	368.32	0.916286	2	316.79	0.805579	4	Buffer	4
201211-experiment1	570.16	1.41841	2	311.74	0.792737	4	Buffer	4
201211-experiment1	190.05	0.472796	2	348.3	0.885707	4	Buffer	4
201211-experiment1	531.59	1.32246	2	463.98	1.17987	4	Buffer	4
201211-experiment1	451.45	1.12309	2	334.23	0.849928	4	Buffer	4
201211-experiment1	280.96	0.698957	2	328.04	0.834187	4	Buffer	4
201211-experiment1	264.06	0.656914	2	337.78	0.858955	4	Buffer	4
201211-experiment1	466.99	1.16175	2	445.26	1.13227	4	Buffer	4
201211-experiment1	380.35	0.946214	2	347.8	0.884436	4	Buffer	4
201211-experiment1	392.6	0.976689	2	341.71	0.868949	4	Buffer	4
201211-experiment1	384.77	0.95721	2	386.92	0.983916	4	Buffer	4
201211-experiment1	197.21	0.490608	2	337	0.856972	4	Buffer	4
201211-experiment1	188.51	0.468965	2	332.77	0.846215	4	Buffer	4
201211-experiment1	456.32	1.13521	2	327.02	0.831593	4	Buffer	4
201211-experiment1	383.92	0.955095	2	367.23	0.933845	4	Buffer	4
201211-experiment1	390.12	0.970519	2	345.06	0.877468	4	Buffer	4
201211-experiment1	383.29	0.953528	2	375.99	0.956121	4	Buffer	4
201211-experiment1	430.46	1.07087	2	339.38	0.863024	4	Buffer	4
201211-experiment1	419.93	1.04468	2	336.95	0.856845	4	Buffer	4
201211-experiment1	372.04	0.925541	2	400.76	1.01911	4	Buffer	4
201211-experiment1	508.13	1.2641	2	379.38	0.964742	4	Buffer	4
201211-experiment1	390.98	0.972659	2	341.96	0.869585	4	Buffer	4
201211-experiment1	426.67	1.06145	2	358.56	0.911798	4	Buffer	4
201211-experiment1	211.5	0.526158	2	343.96	0.874671	4	Buffer	4
201211-experiment1	461.24	1.14745	2	405.96	1.03233	4	Buffer	4
201211-experiment1	440.04	1.09471	2	349.26	0.888148	4	Buffer	4
201211-experiment1	277.1	0.689354	2	350.52	0.891352	4	Buffer	4
201211-experiment1	359.91	0.895365	2	333.82	0.848885	4	Buffer	4
201211-experiment1	379.5	0.944099	2	339.96	0.864499	4	Buffer	4
201211-experiment1	434.96	1.08207	2	381.73	0.970718	4	Buffer	4
201211-experiment1	463.39	1.1528	2	348.74	0.886826	4	Buffer	4
201211-experiment1	367.61	0.91452	2	380.46	0.967488	4	Buffer	4
201211-experiment1	381.03	0.947906	2	384.87	0.978702	4	Buffer	4
201211-experiment1	443.67	1.10374	2	346.59	0.881359	4	Buffer	4
201211-experiment1	447.09	1.11225	2	374.13	0.951391	4	Buffer	4
201211-experiment1	408.38	1.01595	2	359.68	0.914646	4	Buffer	4
201211-experiment1	419.88	1.04455	2	372.98	0.948467	4	Buffer	4
201211-experiment1	364.59	0.907007	2	347.38	0.883368	4	Buffer	4
201211-experiment1	471.77	1.17364	2	325.84	0.828593	4	Buffer	4
201211-experiment1	325.84	0.810607	2	344.16	0.875179	4	Buffer	4
201211-experiment1	543.8	1.35284	2	346.76	0.881791	4	Buffer	4
201211-experiment1	529.82	1.31806	2	465.78	1.18445	4	Buffer	4
201211-experiment1	548.98	1.36572	2	410.53	1.04395	4	Buffer	4
201211-experiment1	374.58	0.93186	2	367.41	0.934303	4	Buffer	4
201211-experiment1	435.48	1.08336	2	372.42	0.947043	4	Buffer	4
201211-experiment1	535.58	1.33239	2	401.65	1.02137	4	Buffer	4
201211-experiment1	370.52	0.921759	2	377.98	0.961182	4	Buffer	4
201211-experiment1	195.83	0.487175	2	345.93	0.87968	4	Buffer	4
201211-experiment1	504.06	1.25397	2	389.04	0.989307	4	Buffer	4
201211-experiment1	332.91	0.828195	2	341.51	0.86844	4	Buffer	4
201211-experiment1	405.44	1.00863	2	374.98	0.953553	4	Buffer	4
201211-experiment1	467.35	1.16265	2	429.1	1.09118	4	Buffer	4
201211-experiment1	531.7	1.32273	2	321.35	0.817175	4	Buffer	4
201211-experiment1	517.05	1.28629	2	315.53	0.802375	4	Buffer	4
201211-experiment1	420.04	1.04495	2	372.94	0.948365	4	Buffer	4
201211-experiment1	427.84	1.06436	2	402.95	1.02468	4	Buffer	4
201211-experiment1	460.45	1.14548	2	387.96	0.98656	4	Buffer	4
201211-experiment1	430.97	1.07214	2	398.71	1.0139	4	Buffer	4
201211-experiment1	476.14	1.18452	2	342.3	0.870449	4	Buffer	4
201211-experiment1	463.78	1.15377	2	461.26	1.17296	4	Buffer	4
201211-experiment1	495.05	1.23156	2	425.8	1.08279	4	Buffer	4
201211-experiment1	493.91	1.22872	2	376.81	0.958206	4	Buffer	4
201211-experiment1	539.38	1.34184	2	332.31	0.845045	4	Buffer	4
201211-experiment1	377.01	0.937905	2	387.15	0.9845	4	Buffer	4
201211-experiment1	403.43	1.00363	2	341.35	0.868034	4	Buffer	4
201211-experiment1	447.34	1.11287	2	340.82	0.866686	4	Buffer	4
201211-experiment1	514.55	1.28007	2	356.09	0.905517	4	Buffer	4
201211-experiment1	432.67	1.07637	2	436.5	1.10999	4	Buffer	4
201211-experiment1	346.35	0.861631	2	376.11	0.956426	4	Buffer	4
201211-experiment1	207.06	0.515113	2	324.65	0.825566	4	Buffer	4
201211-experiment1	472.62	1.17576	2	360.7	0.91724	4	Buffer	4
201211-experiment1	482.2	1.19959	2	404.08	1.02755	4	Buffer	4
201211-experiment1	170.04	0.423016	2	314.04	0.798586	4	Buffer	4
201211-experiment1	528.01	1.31355	2	387.75	0.986026	4	Buffer	4
201211-experiment1	359.68	0.894792	2	368.46	0.936973	4	Buffer	4
201211-experiment1	492	1.22397	2	397.96	1.01199	4	Buffer	4
201211-experiment1	640.26	1.5928	2	340.33	0.86544	4	Buffer	4
201211-experiment1	460.13	1.14469	2	422.36	1.07404	4	Buffer	4
201211-experiment1	363.5	0.904296	2	467.69	1.18931	4	Buffer	4
201211-experiment1	543.93	1.35316	2	395.86	1.00665	4	Buffer	4
201211-experiment1	392.43	0.976266	2	347.26	0.883062	4	Buffer	5
201211-experiment1	424.38	1.05575	2	399.13	1.01496	4	Buffer	5
201211-experiment1	297.62	0.740403	2	311.5	0.792127	4	Buffer	5
201211-experiment1	406.27	1.0107	2	413.64	1.05186	4	Buffer	5
201211-experiment1	526.57	1.30997	2	367.03	0.933336	4	Buffer	5
201211-experiment1	403.36	1.00346	2	394.49	1.00317	4	Buffer	5
201211-experiment1	446.43	1.1106	2	353.48	0.89888	4	Buffer	5
201211-experiment1	300	0.746324	2	314.48	0.799705	4	Buffer	5
201211-experiment1	423.03	1.05239	2	353.07	0.897837	4	Buffer	5
201211-experiment1	369.6	0.919471	2	382.66	0.973083	4	Buffer	5
201211-experiment1	394.61	0.981689	2	331.18	0.842172	4	Buffer	5
201211-experiment1	434.8	1.08167	2	397.3	1.01031	4	Buffer	5
201211-experiment1	295.82	0.735925	2	338.7	0.861295	4	Buffer	5
201211-experiment1	570.1	1.41826	2	457.87	1.16434	4	Buffer	5
201211-experiment1	442.48	1.10078	2	355.26	0.903406	4	Buffer	5
201211-experiment1	500.31	1.24464	2	438.88	1.11605	4	Buffer	5
201211-experiment1	419.29	1.04309	2	389.91	0.991519	4	Buffer	5
201211-experiment1	502.62	1.25039	2	455.18	1.1575	4	Buffer	5
201211-experiment1	449.31	1.11777	2	446.55	1.13555	4	Buffer	5
201211-experiment1	416.63	1.03647	2	471.44	1.19885	4	Buffer	5
201211-experiment1	378.9	0.942607	2	377.34	0.959554	4	Buffer	5
201211-experiment1	507.73	1.2631	2	405.16	1.0303	4	Buffer	5
201211-experiment1	499.36	1.24228	2	468.2	1.19061	4	Buffer	5
201211-experiment1	294.15	0.73177	2	356.61	0.906839	4	Buffer	5
201211-experiment1	430.12	1.07003	2	335.72	0.853717	4	Buffer	5
201211-experiment1	473.54	1.17805	2	365.82	0.930259	4	Buffer	5
201211-experiment1	347.21	0.86377	2	395.55	1.00586	4	Buffer	5
201211-experiment1	361.8	0.900066	2	356.38	0.906254	4	Buffer	5
201211-experiment1	398.41	0.991143	2	353.98	0.900151	4	Buffer	5
201211-experiment1	488	1.21402	2	343.68	0.873959	4	Buffer	5
201211-experiment1	193.7	0.481876	2	369.12	0.938651	4	Buffer	5
201211-experiment1	247.03	0.614548	2	358.34	0.911238	4	Buffer	5
201211-experiment1	640.19	1.59263	2	453.7	1.15373	4	Buffer	5
201211-experiment1	571.55	1.42187	2	378.35	0.962122	4	Buffer	5
201211-experiment1	435.31	1.08294	2	387.86	0.986306	4	Buffer	5
201211-experiment1	482.14	1.19944	2	357.92	0.91017	4	Buffer	5
201211-experiment1	397.09	0.987859	2	420.09	1.06826	4	Buffer	5
201211-experiment1	533.21	1.32649	2	503.87	1.28131	4	Buffer	5
201211-experiment1	203.05	0.505137	2	319.55	0.812597	4	Buffer	5
201211-experiment1	272.8	0.678657	2	349.49	0.888733	4	Buffer	5
201211-experiment1	567.02	1.4106	2	335.52	0.853208	4	Buffer	5
201211-experiment1	541.46	1.34701	2	401.32	1.02053	4	Buffer	5
201211-experiment1	522.42	1.29965	2	444	1.12907	4	Buffer	5
201211-experiment1	309.98	0.771151	2	419.89	1.06776	4	Buffer	5
201211-experiment1	586.89	1.46003	2	367.53	0.934608	4	Buffer	5
201211-experiment1	334.57	0.832325	2	374.34	0.951925	4	Buffer	5
201211-experiment1	444.94	1.1069	2	358.06	0.910526	4	Buffer	5
201211-experiment1	421.03	1.04742	2	400.5	1.01845	4	Buffer	5
201211-experiment1	525.63	1.30763	2	388.69	0.988417	4	Buffer	5
201211-experiment1	388.68	0.966937	2	356	0.905288	4	Buffer	5
201211-experiment1	487.4	1.21253	2	340.39	0.865592	4	Buffer	5
201211-experiment1	421.45	1.04846	2	342.63	0.871289	4	Buffer	5
201211-experiment1	398.58	0.991566	2	412.06	1.04785	4	Buffer	5
201211-experiment1	334.62	0.832449	2	373.12	0.948823	4	Buffer	5
201211-experiment1	642.15	1.59751	2	511.22	1.3	4	Buffer	5
201211-experiment1	390.85	0.972335	2	369.91	0.94066	4	Buffer	5
201211-experiment1	294.76	0.733288	2	386.76	0.983509	4	Buffer	5
201211-experiment1	440.49	1.09583	2	545.26	1.38657	4	Buffer	5
201211-experiment1	407.57	1.01393	2	423.57	1.07711	4	Buffer	5
201211-experiment1	503.12	1.25163	2	441.42	1.12251	4	Buffer	5
201211-experiment1	489.07	1.21668	2	422.9	1.07541	4	Buffer	5
201211-experiment1	454.29	1.13016	2	466.4	1.18603	4	Buffer	5
201211-experiment1	516.31	1.28445	2	496.23	1.26188	4	Buffer	5
201211-experiment1	368.79	0.917456	2	363.82	0.925174	4	Buffer	5
201211-experiment1	389.09	0.967957	2	482.03	1.22577	4	Buffer	5
201211-experiment1	440.98	1.09705	2	376.81	0.958206	4	Buffer	5
201211-experiment1	412.52	1.02624	2	352.37	0.896057	4	Buffer	5
201211-experiment1	466	1.15929	2	440.48	1.12012	4	Buffer	5
201211-experiment1	465.01	1.15683	2	506.9	1.28902	4	Buffer	5
201211-experiment1	429.94	1.06958	2	449.02	1.14183	4	Buffer	5
201211-experiment1	471.46	1.17287	2	354.69	0.901956	4	Buffer	5
201211-experiment1	475.75	1.18354	2	477.4	1.214	4	Buffer	5
201211-experiment1	249.41	0.620469	2	368.29	0.93654	4	Buffer	5
201211-experiment1	189.97	0.472597	2	341.4	0.868161	4	Buffer	5
201211-experiment1	239.46	0.595716	2	368.46	0.936973	4	Buffer	5
201211-experiment1	460.24	1.14496	2	334.5	0.850614	4	Buffer	5
201211-experiment1	467.58	1.16322	2	607.34	1.54443	4	Buffer	5
201211-experiment1	251.33	0.625245	2	399.59	1.01613	4	Buffer	5
201211-experiment1	309.92	0.771002	2	452.41	1.15045	4	Buffer	5
201211-experiment1	175.41	0.436375	2	400.51	1.01847	4	Buffer	5
201211-experiment1	219.17	0.545239	2	352.13	0.895447	4	Buffer	5
201211-experiment1	406.56	1.01142	2	476.4	1.21146	4	Buffer	5
201211-experiment1	141.72	0.352563	2	340.32	0.865414	4	Buffer	5
201211-experiment1	400.21	0.995621	2	420.81	1.0701	4	Buffer	5
201211-experiment1	182.46	0.453914	2	372.46	0.947145	4	Buffer	5
201211-experiment1	464.55	1.15568	2	449.83	1.14389	4	Buffer	5
201211-experiment1	504.09	1.25405	2	429.13	1.09125	4	Buffer	5
201211-experiment1	433.56	1.07859	2	525.8	1.33708	4	Buffer	5
201211-experiment1	329.29	0.81919	2	406.03	1.03251	4	Buffer	5
201211-experiment1	532.62	1.32502	2	506.39	1.28772	4	Buffer	5
201211-experiment1	333.07	0.828593	2	450.35	1.14521	4	Buffer	5
201211-experiment1	172.34	0.428738	2	361.7	0.919782	4	Buffer	5
201211-experiment1	287.33	0.714804	2	368.12	0.936108	4	Buffer	5
201211-experiment1	377.54	0.939223	2	344.64	0.8764	4	Buffer	5
201211-experiment1	408.31	1.01577	2	369.62	0.939923	4	Buffer	5
201211-experiment1	343.13	0.85362	2	399.07	1.01481	4	Buffer	5
201211-experiment1	432.67	1.07637	2	370.61	0.94244	4	Buffer	5
201211-experiment1	462.03	1.14941	2	429.63	1.09252	4	Buffer	5
201211-experiment1	376.72	0.937184	2	438.08	1.11401	4	Buffer	5
201211-experiment1	516.99	1.28614	2	519.56	1.32121	4	Buffer	5
201211-experiment1	442.23	1.10016	2	398.44	1.01321	4	Buffer	5
201211-experiment1	463.29	1.15255	2	338.96	0.861956	4	Buffer	5
201211-experiment1	552.53	1.37455	2	730.6	1.85787	4	Buffer	5
201211-experiment1	164.74	0.409831	2	383.91	0.976261	4	Buffer	5
201211-experiment1	455.93	1.13424	2	384.78	0.978474	4	Buffer	5
201211-experiment1	452.79	1.12643	2	440.45	1.12004	4	Buffer	5
201211-experiment1	446.99	1.112	2	453.72	1.15378	4	Buffer	5
201211-experiment1	156.45	0.389208	2	360.73	0.917316	4	Buffer	5
201211-experiment1	529.81	1.31803	2	342.73	0.871543	4	Buffer	5
201211-experiment1	459.6	1.14337	2	380.98	0.96881	4	Buffer	5
201211-experiment1	384.19	0.955767	2	422.46	1.07429	4	Buffer	5
201211-experiment1	432.58	1.07615	2	477.26	1.21364	4	Buffer	5
201211-experiment1	477.95	1.18902	2	415.36	1.05624	4	Buffer	5
201211-experiment1	462.39	1.15031	2	397.11	1.00983	4	Buffer	5
201211-experiment1	301.39	0.749782	2	407.14	1.03533	4	Buffer	5
201211-experiment1	259.53	0.645645	2	466.93	1.18738	4	Buffer	5
201211-experiment1	408.39	1.01597	2	440.66	1.12057	4	Buffer	5
201211-experiment1	438.77	1.09155	2	421.52	1.0719	4	Buffer	5
201211-experiment1	392	0.975196	2	459.51	1.16851	4	Buffer	5
201211-experiment1	359.62	0.894643	2	418.29	1.06369	4	Buffer	5
201211-experiment1	579.99	1.44287	2	485.16	1.23373	4	Buffer	5
201211-experiment1	357.04	0.888225	2	432.33	1.09939	4	Buffer	5
201211-experiment1	405.34	1.00838	2	396.66	1.00868	4	Buffer	5
201211-experiment1	547.43	1.36187	2	414.75	1.05469	4	Buffer	5
201211-experiment1	244.99	0.609473	2	385.94	0.981423	4	Buffer	5
201211-experiment1	374.53	0.931735	2	378.19	0.961716	4	Buffer	5
201211-experiment1	387.93	0.965071	2	391.89	0.996554	4	Buffer	5
201211-experiment1	465.42	1.15785	2	472.33	1.20111	4	Buffer	5
201211-experiment1	463.78	1.15377	2	445.5	1.13288	4	Buffer	5
201211-experiment1	160.17	0.398462	2	415.62	1.0569	4	Buffer	5
201211-experiment1	485.96	1.20894	2	406.78	1.03442	4	Buffer	5
201211-experiment1	495.97	1.23385	2	366.78	0.932701	4	Buffer	5
201211-experiment1	429.2	1.06774	2	348.16	0.885351	4	Buffer	5
201211-experiment1	387.97	0.965171	2	408.59	1.03902	4	Buffer	5
201211-experiment1	428.98	1.06719	2	423.71	1.07747	4	Buffer	5
201211-experiment1	394.81	0.982187	2	452.33	1.15025	4	Buffer	5
201211-experiment1	471.9	1.17397	2	409.48	1.04128	4	Buffer	5
201211-experiment1	439.06	1.09227	2	465.43	1.18356	4	Buffer	5
201211-experiment1	320.2	0.796576	2	378.75	0.96314	4	Buffer	5
201211-experiment1	356.63	0.887205	2	407.66	1.03666	4	Buffer	5
201211-experiment1	381.68	0.949523	2	397.18	1.01001	4	Buffer	5
201211-experiment1	419.72	1.04416	2	514.06	1.30723	4	Buffer	5
201211-experiment1	436.13	1.08498	2	433.51	1.10239	4	Buffer	5
201211-experiment1	329.24	0.819065	2	409.96	1.0425	4	Buffer	5
201211-experiment1	429.97	1.06966	2	478.86	1.21771	4	Buffer	5
201211-experiment1	260.65	0.648431	2	369.45	0.93949	4	Buffer	5
201211-experiment1	332.61	0.827449	2	356.75	0.907195	4	Buffer	5
201211-experiment1	464.96	1.1567	2	432.76	1.10048	4	Buffer	5
201211-experiment1	243.17	0.604945	2	366.66	0.932395	4	Buffer	5
201211-experiment1	377.72	0.939671	2	424.82	1.08029	4	Buffer	5
201211-experiment1	461.25	1.14747	2	362.23	0.92113	4	Buffer	5
201211-experiment1	418	1.03988	2	519.64	1.32141	4	Buffer	5
201211-experiment1	512.58	1.27517	2	464.24	1.18054	4	Buffer	5
201211-experiment1	311.31	0.77446	2	358.35	0.911264	4	Buffer	5
201211-experiment1	436.64	1.08625	2	525.04	1.33515	4	Buffer	5
201211-experiment1	307.18	0.764186	2	351.76	0.894506	4	Buffer	5
201211-experiment1	283.43	0.705102	2	361.8	0.920037	4	Buffer	5
201211-experiment1	470.82	1.17128	2	407.06	1.03513	4	Buffer	5
201211-experiment1	506.08	1.259	2	527.63	1.34173	4	Buffer	5
201211-experiment1	207.23	0.515536	2	372.23	0.94656	4	Buffer	5
201211-experiment1	425.36	1.05819	2	390	0.991748	4	Buffer	5
201211-experiment1	319.41	0.794611	2	401.94	1.02211	4	Buffer	5
201211-experiment1	570.2	1.41851	2	481.07	1.22333	4	Buffer	5
201211-experiment1	461.22	1.1474	2	476.83	1.21255	4	Buffer	5
201211-experiment1	547.7	1.36254	2	492.98	1.25362	4	Buffer	5
201211-experiment1	312.62	0.777719	2	346.06	0.880011	4	Buffer	5
201211-experiment1	344.51	0.857053	2	402.87	1.02448	4	Buffer	5
201211-experiment1	412.04	1.02505	2	488.26	1.24162	4	Buffer	5
201211-experiment1	211.73	0.52673	2	350.27	0.890717	4	Buffer	5
201211-experiment1	205.67	0.511655	2	355.25	0.903381	4	Buffer	5
201211-experiment1	357.91	0.890389	2	449.82	1.14387	4	Buffer	5
201211-experiment1	545.29	1.35654	2	389.02	0.989256	4	Buffer	5
201211-experiment1	502.87	1.25101	2	444.46	1.13024	4	Buffer	5
201211-experiment1	411.97	1.02488	2	373.34	0.949382	4	Buffer	5
201211-experiment1	235.24	0.585217	2	347.52	0.883724	4	Buffer	5
201211-experiment1	377.4	0.938875	2	428.52	1.0897	4	Buffer	5
201211-experiment1	402.94	1.00241	2	375.68	0.955333	4	Buffer	5
201211-experiment1	576.13	1.43326	2	543.61	1.38237	4	Buffer	5
201211-experiment1	440.15	1.09498	2	418.98	1.06544	4	Buffer	5
201211-experiment1	413.88	1.02963	2	428.53	1.08973	4	Buffer	5
201211-experiment1	476.79	1.18613	2	448.06	1.13939	4	Buffer	5
201211-experiment1	318.77	0.793019	2	477.07	1.21316	4	Buffer	5
201211-experiment1	195.89	0.487324	2	353.43	0.898752	4	Buffer	5
201211-experiment1	594.08	1.47792	2	390.2	0.992256	4	Buffer	5
201211-experiment1	343.92	0.855585	2	440.97	1.12136	4	Buffer	5
201211-experiment1	410.47	1.02114	2	386.45	0.98272	4	Buffer	5
201211-experiment1	456.64	1.136	2	407.5	1.03625	4	Buffer	5
201211-experiment1	455.84	1.13401	2	399.5	1.01591	4	Buffer	5
201211-experiment1	445.65	1.10866	2	457.87	1.16434	4	Buffer	5
201211-experiment1	288.15	0.716844	2	421.2	1.07109	4	Buffer	5
201211-experiment1	171	0.425404	2	402.37	1.0232	4	Buffer	5
201211-experiment1	148.77	0.370102	2	361.38	0.918969	4	Buffer	5
201211-experiment1	491.15	1.22186	2	523.6	1.33148	4	Buffer	5
201211-experiment1	375.8	0.934895	2	411.25	1.04579	4	Buffer	5
201211-experiment1	467.36	1.16267	2	428.73	1.09024	4	Buffer	5
201211-experiment1	452.94	1.1268	2	529.25	1.34585	4	Buffer	5
201211-experiment1	497.26	1.23706	2	447.8	1.13873	4	Buffer	5
201211-experiment1	356.64	0.88723	2	390.95	0.994164	4	Buffer	5
201211-experiment1	550.97	1.37067	2	405.85	1.03205	4	Buffer	5
201211-experiment1	529.7	1.31776	2	577.26	1.46794	4	Buffer	5
201211-experiment1	445.86	1.10919	2	343.23	0.872814	4	Buffer	5
201211-experiment1	377.84	0.93997	2	416.74	1.05975	4	Buffer	5
201211-experiment1	399.9	0.994849	2	408	1.03752	4	Buffer	5
201211-experiment1	462.8	1.15133	2	551	1.40116	4	Buffer	5
201211-experiment1	382.04	0.950418	2	486.04	1.23597	4	Buffer	5
201211-experiment1	493.94	1.2288	2	374.02	0.951112	4	Buffer	5
201211-experiment1	526.68	1.31025	2	467.65	1.18921	4	Buffer	5
201211-experiment1	325.61	0.810035	2	411.42	1.04622	4	Buffer	5
201211-experiment1	413.23	1.02801	2	390.04	0.99185	4	Buffer	5
201211-experiment1	198.87	0.494738	2	371.43	0.944525	4	Buffer	5
201211-experiment1	616.91	1.53472	2	379.93	0.96614	4	Buffer	5
201211-experiment1	423.12	1.05261	2	455.6	1.15856	4	Buffer	5
201211-experiment1	426.54	1.06112	2	359.83	0.915027	4	Buffer	5
201211-experiment1	298.71	0.743114	2	356.75	0.907195	4	Buffer	5
201211-experiment1	183.84	0.457347	2	353.81	0.899719	4	Buffer	5
201211-experiment1	470.12	1.16954	2	412.48	1.04891	4	Buffer	5
201211-experiment1	380	0.945343	2	366.13	0.931048	4	Buffer	5
201211-experiment1	236.52	0.588402	2	361.41	0.919045	4	Buffer	5
201211-experiment1	208.58	0.518894	2	342.42	0.870755	4	Buffer	5
201211-experiment1	431.47	1.07339	2	422.25	1.07376	4	Buffer	5
201211-experiment1	408.6	1.01649	2	360.48	0.91668	4	Buffer	5
201211-experiment1	376.46	0.936537	2	462.07	1.17502	4	Buffer	5
201211-experiment1	174.64	0.43446	2	356.94	0.907678	4	Buffer	5
201211-experiment1	346.43	0.86183	2	418.75	1.06486	4	Buffer	5
201211-experiment1	403.84	1.00465	2	389.85	0.991366	4	Buffer	5
201211-experiment1	493.68	1.22815	2	355.91	0.905059	4	Buffer	5
201211-experiment1	309.89	0.770927	2	369.92	0.940685	4	Buffer	5
201211-experiment1	359.58	0.894544	2	462.12	1.17514	4	Buffer	5
201211-experiment1	366.78	0.912455	2	435.25	1.10682	4	Buffer	5
201211-experiment1	406.98	1.01246	2	450.26	1.14499	4	Buffer	5
201211-experiment1	361.56	0.899469	2	389.26	0.989866	4	Buffer	5
201211-experiment1	346.95	0.863123	2	421.76	1.07251	4	Buffer	5
201211-experiment1	389.53	0.969052	2	343.36	0.873145	4	Buffer	5
201211-experiment1	256.79	0.638828	2	345.79	0.879324	4	Buffer	5
201211-experiment1	530.24	1.3191	2	429.69	1.09268	4	Buffer	5
201211-experiment1	573.7	1.42722	2	413.36	1.05115	4	Buffer	5
201211-experiment1	237.8	0.591586	2	385.57	0.980483	4	Buffer	5
201211-experiment1	578.54	1.43926	2	556.56	1.4153	4	Buffer	5
201211-experiment1	485.66	1.2082	2	474.92	1.20769	4	Buffer	5
201211-experiment1	218.32	0.543125	2	382.78	0.973388	4	Buffer	5
201211-experiment1	476.27	1.18484	2	490.05	1.24617	4	Buffer	5
201211-experiment1	235.81	0.586635	2	360.16	0.915866	4	Buffer	5
201211-experiment1	412.93	1.02726	2	440.13	1.11923	4	Buffer	5
201211-experiment1	424.82	1.05684	2	415.83	1.05743	4	Buffer	5
201211-experiment1	382.76	0.952209	2	371	0.943432	4	Buffer	5
201211-experiment1	362.02	0.900614	2	413.91	1.05255	4	Buffer	5
201211-experiment1	308.88	0.768415	2	426.63	1.0849	4	Buffer	5
201211-experiment1	200.44	0.498644	2	357.59	0.909331	4	Buffer	5
201211-experiment1	497.26	1.23706	2	556.25	1.41451	4	Buffer	5
201211-experiment1	548.37	1.36421	2	498.32	1.2672	4	Buffer	5
201211-experiment1	385.22	0.958329	2	473.34	1.20368	4	Buffer	5
201211-experiment1	780.66	1.94208	2	412.65	1.04935	4	Buffer	5
201211-experiment1	531.8	1.32298	2	351.68	0.894302	4	Buffer	5
201211-experiment1	600.73	1.49446	2	517.46	1.31587	4	Buffer	5
201211-experiment1	273.22	0.679702	2	395.54	1.00584	4	Buffer	5
201211-experiment1	484.02	1.20412	2	487.38	1.23938	4	Control Nb	1
201211-experiment1	502.48	1.25004	2	391.86	0.996478	4	Control Nb	1
201211-experiment1	548.46	1.36443	2	497.8	1.26588	4	Control Nb	1
201211-experiment1	323.59	0.80501	2	362.59	0.922046	4	Control Nb	1
201211-experiment1	383.19	0.953279	2	322.92	0.821167	4	Control Nb	1
201211-experiment1	429.7	1.06898	2	434.95	1.10605	4	Control Nb	1
201211-experiment1	535.35	1.33181	2	469.16	1.19305	4	Control Nb	1
201211-experiment1	479.37	1.19255	2	462.17	1.17527	4	Control Nb	1
201211-experiment1	436.83	1.08672	2	365.86	0.930361	4	Control Nb	1
201211-experiment1	392.06	0.975346	2	338.39	0.860506	4	Control Nb	1
201211-experiment1	510.03	1.26882	2	340.89	0.866864	4	Control Nb	1
201211-experiment1	549.34	1.36662	2	328.72	0.835916	4	Control Nb	1
201211-experiment1	420.74	1.04669	2	364.93	0.927996	4	Control Nb	1
201211-experiment1	464.45	1.15543	2	309.25	0.786405	4	Control Nb	1
201211-experiment1	582.11	1.44814	2	448.3	1.14	4	Control Nb	1
201211-experiment1	547.81	1.36281	2	435.09	1.10641	4	Control Nb	1
201211-experiment1	622.61	1.5489	2	339.3	0.862821	4	Control Nb	1
201211-experiment1	251.5	0.625668	2	312.9	0.795687	4	Control Nb	1
201211-experiment1	506.97	1.26121	2	389.61	0.990756	4	Control Nb	1
201211-experiment1	540.63	1.34495	2	347.91	0.884715	4	Control Nb	1
201211-experiment1	459.57	1.14329	2	334.8	0.851377	4	Control Nb	1
201211-experiment1	483.17	1.202	2	325.59	0.827957	4	Control Nb	1
201211-experiment1	469.39	1.16772	2	353.04	0.897761	4	Control Nb	1
201211-experiment1	413.08	1.02764	2	367.78	0.935244	4	Control Nb	1
201211-experiment1	620.4	1.5434	2	505.74	1.28607	4	Control Nb	1
201211-experiment1	396.73	0.986963	2	315.77	0.802985	4	Control Nb	1
201211-experiment1	532.23	1.32405	2	326.95	0.831415	4	Control Nb	1
201211-experiment1	527.57	1.31246	2	301	0.765426	4	Control Nb	1
201211-experiment1	385.74	0.959623	2	335.21	0.85242	4	Control Nb	1
201211-experiment1	498.9	1.24114	2	406.31	1.03322	4	Control Nb	1
201211-experiment1	295.27	0.734557	2	325.31	0.827245	4	Control Nb	1
201211-experiment1	490.08	1.21919	2	392.21	0.997368	4	Control Nb	1
201211-experiment1	607.81	1.51208	2	330.63	0.840773	4	Control Nb	1
201211-experiment1	552.66	1.37488	2	536.07	1.3632	4	Control Nb	1
201211-experiment1	428.5	1.066	2	324.63	0.825516	4	Control Nb	1
201211-experiment1	307.52	0.765032	2	334.02	0.849394	4	Control Nb	1
201211-experiment1	467.02	1.16183	2	361.29	0.91874	4	Control Nb	1
201211-experiment1	441.85	1.09921	2	370.05	0.941016	4	Control Nb	1
201211-experiment1	494.58	1.23039	2	338.7	0.861295	4	Control Nb	1
201211-experiment1	438.32	1.09043	2	314.8	0.800518	4	Control Nb	1
201211-experiment1	608.96	1.51494	2	441.96	1.12388	4	Control Nb	1
201211-experiment1	518.6	1.29014	2	380.67	0.968022	4	Control Nb	1
201211-experiment1	558.21	1.38868	2	335.37	0.852827	4	Control Nb	1
201211-experiment1	475.19	1.18215	2	325.83	0.828567	4	Control Nb	1
201211-experiment1	566.85	1.41018	2	378.95	0.963648	4	Control Nb	1
201211-experiment1	487.85	1.21365	2	472.6	1.20179	4	Control Nb	1
201211-experiment1	492.77	1.22589	2	450.96	1.14677	4	Control Nb	1
201211-experiment1	578.95	1.44028	2	441.59	1.12294	4	Control Nb	1
201211-experiment1	528.78	1.31547	2	442.22	1.12454	4	Control Nb	1
201211-experiment1	529.28	1.31671	2	444.68	1.1308	4	Control Nb	1
201211-experiment1	601.49	1.49635	2	340.35	0.865491	4	Control Nb	1
201211-experiment1	479.23	1.1922	2	337.32	0.857786	4	Control Nb	1
201211-experiment1	495.6	1.23293	2	376.35	0.957037	4	Control Nb	1
201211-experiment1	489.52	1.2178	2	451.73	1.14872	4	Control Nb	1
201211-experiment1	447.49	1.11324	2	391.94	0.996681	4	Control Nb	1
201211-experiment1	684.24	1.70222	2	357.71	0.909636	4	Control Nb	1
201211-experiment1	524.69	1.3053	2	388.68	0.988391	4	Control Nb	1
201211-experiment1	390.64	0.971813	2	444.27	1.12975	4	Control Nb	1
201211-experiment1	580.64	1.44448	2	437.68	1.113	4	Control Nb	1
201211-experiment1	526.1	1.3088	2	409.19	1.04055	4	Control Nb	1
201211-experiment1	634.44	1.57833	2	334.04	0.849445	4	Control Nb	1
201211-experiment1	630.27	1.56795	2	402.34	1.02313	4	Control Nb	1
201211-experiment1	425.56	1.05869	2	357.76	0.909763	4	Control Nb	1
201211-experiment1	539.02	1.34094	2	356.11	0.905567	4	Control Nb	1
201211-experiment1	535.02	1.33099	2	462.68	1.17657	4	Control Nb	1
201211-experiment1	442.02	1.09963	2	389.32	0.990019	4	Control Nb	1
201211-experiment1	387.49	0.963977	2	311.31	0.791644	4	Control Nb	1
201211-experiment1	390.89	0.972435	2	324.83	0.826024	4	Control Nb	1
201211-experiment1	505.94	1.25865	2	348.42	0.886012	4	Control Nb	1
201211-experiment1	496.37	1.23484	2	326.55	0.830398	4	Control Nb	1
201211-experiment1	373.85	0.930044	2	309.78	0.787753	4	Control Nb	1
201211-experiment1	454.74	1.13128	2	354.79	0.902211	4	Control Nb	1
201211-experiment1	421.99	1.0498	2	400.09	1.01741	4	Control Nb	1
201211-experiment1	515.87	1.28335	2	400.64	1.0188	4	Control Nb	1
201211-experiment1	302.32	0.752095	2	325.18	0.826914	4	Control Nb	1
201211-experiment1	382.47	0.951488	2	370.15	0.94127	4	Control Nb	1
201211-experiment1	683.29	1.69985	2	458.21	1.1652	4	Control Nb	1
201211-experiment1	402.36	1.00097	2	404.13	1.02768	4	Control Nb	1
201211-experiment1	482	1.19909	2	338.11	0.859794	4	Control Nb	1
201211-experiment1	504.49	1.25504	2	336.2	0.854937	4	Control Nb	1
201211-experiment1	342.81	0.852824	2	385.51	0.98033	4	Control Nb	1
201211-experiment1	467.52	1.16307	2	319.48	0.812419	4	Control Nb	1
201211-experiment1	242.32	0.602831	2	297	0.755254	4	Control Nb	1
201211-experiment1	348.5	0.866979	2	364.38	0.926598	4	Control Nb	1
201211-experiment1	361.67	0.899743	2	303.33	0.771351	4	Control Nb	1
201211-experiment1	343.4	0.854292	2	313.15	0.796323	4	Control Nb	1
201211-experiment1	355.67	0.884816	2	313.38	0.796907	4	Control Nb	1
201211-experiment1	322.15	0.801427	2	336.15	0.85481	4	Control Nb	1
201211-experiment1	208.5	0.518695	2	320.58	0.815217	4	Control Nb	1
201211-experiment1	291.32	0.72473	2	307.59	0.782184	4	Control Nb	1
201211-experiment1	425.81	1.05931	2	416.83	1.05997	4	Control Nb	1
201211-experiment1	595.77	1.48212	2	371.91	0.945746	4	Control Nb	1
201211-experiment1	651.26	1.62017	2	463.19	1.17787	4	Control Nb	1
201211-experiment1	538.16	1.33881	2	334.72	0.851174	4	Control Nb	1
201211-experiment1	240.52	0.598353	2	317.24	0.806723	4	Control Nb	1
201211-experiment1	357.7	0.889867	2	317.65	0.807766	4	Control Nb	1
201211-experiment1	475.51	1.18295	2	412.84	1.04983	4	Control Nb	1
201211-experiment1	343.69	0.855013	2	341.86	0.869331	4	Control Nb	1
201211-experiment1	308.92	0.768514	2	354.19	0.900685	4	Control Nb	1
201211-experiment1	413.95	1.0298	2	306.35	0.779031	4	Control Nb	1
201211-experiment1	526.27	1.30923	2	437.78	1.11325	4	Control Nb	1
201211-experiment1	488.94	1.21636	2	330.14	0.839527	4	Control Nb	1
201211-experiment1	520.11	1.2939	2	348.31	0.885732	4	Control Nb	1
201211-experiment1	537.75	1.33779	2	420.99	1.07055	4	Control Nb	1
201211-experiment1	491.35	1.22235	2	311.09	0.791084	4	Control Nb	1
201211-experiment1	526.86	1.31069	2	334.02	0.849394	4	Control Nb	1
201211-experiment1	472.04	1.17432	2	336.96	0.85687	4	Control Nb	1
201211-experiment1	509.17	1.26669	2	387.16	0.984526	4	Control Nb	1
201211-experiment1	390.44	0.971315	2	333.59	0.8483	4	Control Nb	1
201211-experiment1	337.6	0.839863	2	369.91	0.94066	4	Control Nb	1
201211-experiment1	431.67	1.07389	2	345.97	0.879782	4	Control Nb	1
201211-experiment1	355.4	0.884145	2	389.38	0.990171	4	Control Nb	1
201211-experiment1	568.47	1.41421	2	421.52	1.0719	4	Control Nb	1
201211-experiment1	496.5	1.23517	2	388.73	0.988518	4	Control Nb	1
201211-experiment1	452.71	1.12623	2	314.05	0.798611	4	Control Nb	1
201211-experiment1	353.14	0.878522	2	476.94	1.21283	4	Control Nb	1
201211-experiment1	410.3	1.02072	2	338.96	0.861956	4	Control Nb	1
201211-experiment1	538.56	1.3398	2	460.47	1.17095	4	Control Nb	1
201211-experiment1	540.62	1.34493	2	411.56	1.04657	4	Control Nb	1
201211-experiment1	459.74	1.14372	2	336.88	0.856667	4	Control Nb	1
201211-experiment1	315.22	0.784187	2	320.22	0.814301	4	Control Nb	1
201211-experiment1	468.18	1.16471	2	373.18	0.948975	4	Control Nb	1
201211-experiment1	660.42	1.64296	2	365.65	0.929827	4	Control Nb	1
201211-experiment1	357.25	0.888747	2	317.44	0.807232	4	Control Nb	1
201211-experiment1	508.41	1.26479	2	335.26	0.852547	4	Control Nb	1
201211-experiment1	402.51	1.00134	2	348.4	0.885961	4	Control Nb	1
201211-experiment1	217.36	0.540736	2	327	0.831542	4	Control Nb	1
201211-experiment1	472.14	1.17456	2	368.97	0.93827	4	Control Nb	1
201211-experiment1	408.09	1.01522	2	377.64	0.960317	4	Control Nb	1
201211-experiment1	624.36	1.55325	2	346.11	0.880138	4	Control Nb	1
201211-experiment1	542.08	1.34856	2	395.02	1.00451	4	Control Nb	1
201211-experiment1	427.76	1.06416	2	462.9	1.17713	4	Control Nb	1
201211-experiment1	478.85	1.19126	2	331.81	0.843774	4	Control Nb	1
201211-experiment1	442.63	1.10115	2	334.37	0.850284	4	Control Nb	1
201211-experiment1	582.75	1.44973	2	319.61	0.81275	4	Control Nb	1
201211-experiment1	440.71	1.09637	2	376.92	0.958486	4	Control Nb	1
201211-experiment1	492.73	1.22579	2	329.81	0.838688	4	Control Nb	1
201211-experiment1	459.03	1.14195	2	333.42	0.847868	4	Control Nb	1
201211-experiment1	385.01	0.957807	2	415.19	1.0558	4	Control Nb	1
201211-experiment1	460.57	1.14578	2	354.12	0.900507	4	Control Nb	1
201211-experiment1	403.98	1.005	2	357.46	0.909	4	Control Nb	1
201211-experiment1	447.26	1.11267	2	323.53	0.822718	4	Control Nb	1
201211-experiment1	614.56	1.52887	2	389.16	0.989612	4	Control Nb	1
201211-experiment1	392.4	0.976191	2	394.37	1.00286	4	Control Nb	1
201211-experiment1	396.93	0.987461	2	326.67	0.830703	4	Control Nb	1
201211-experiment1	363.21	0.903574	2	410.75	1.04451	4	Control Nb	1
201211-experiment1	502.32	1.24964	2	409.42	1.04113	4	Control Nb	1
201211-experiment1	396.04	0.985247	2	339.31	0.862846	4	Control Nb	1
201211-experiment1	590.34	1.46862	2	313	0.795941	4	Control Nb	1
201211-experiment1	414.21	1.03045	2	357.34	0.908695	4	Control Nb	1
201211-experiment1	414.86	1.03207	2	442.25	1.12462	4	Control Nb	1
201211-experiment1	613.8	1.52698	2	320	0.813742	4	Control Nb	1
201211-experiment1	474.28	1.17989	2	422.38	1.07409	4	Control Nb	1
201211-experiment1	630.02	1.56733	2	336.4	0.855446	4	Control Nb	1
201211-experiment1	373.73	0.929745	2	439.5	1.11762	4	Control Nb	1
201211-experiment1	389.42	0.968778	2	354.51	0.901499	4	Control Nb	1
201211-experiment1	490.54	1.22034	2	349.93	0.889852	4	Control Nb	1
201211-experiment1	452.74	1.1263	2	349.61	0.889038	4	Control Nb	1
201211-experiment1	553.58	1.37717	2	322.52	0.82015	4	Control Nb	1
201211-experiment1	434.18	1.08013	2	357.35	0.908721	4	Control Nb	1
201211-experiment1	414.12	1.03023	2	419.58	1.06697	4	Control Nb	1
201211-experiment1	463.33	1.15265	2	342.55	0.871085	4	Control Nb	1
201211-experiment1	223.77	0.556683	2	322.77	0.820786	4	Control Nb	1
201211-experiment1	348.29	0.866457	2	315.38	0.801993	4	Control Nb	1
201211-experiment1	217.31	0.540612	2	328.08	0.834289	4	Control Nb	1
201211-experiment1	464.87	1.15648	2	345.68	0.879045	4	Control Nb	1
201211-experiment1	481.3	1.19735	2	312.2	0.793907	4	Control Nb	1
201211-experiment1	420.43	1.04592	2	352.32	0.89593	4	Control Nb	1
201211-experiment1	501.91	1.24862	2	338.42	0.860583	4	Control Nb	1
201211-experiment1	522.91	1.30087	2	376.72	0.957977	4	Control Nb	1
201211-experiment1	440.74	1.09645	2	358.75	0.912281	4	Control Nb	1
201211-experiment1	249.31	0.62022	2	324.38	0.82488	4	Control Nb	1
201211-experiment1	538.79	1.34037	2	388.91	0.988976	4	Control Nb	1
201211-experiment1	365.09	0.908251	2	372.3	0.946738	4	Control Nb	1
201211-experiment1	444.92	1.10685	2	319.79	0.813208	4	Control Nb	1
201211-experiment1	595.3	1.48095	2	368.46	0.936973	4	Control Nb	1
201211-experiment1	435.22	1.08272	2	330.67	0.840875	4	Control Nb	1
201211-experiment1	397.13	0.987958	2	360.84	0.917596	4	Control Nb	1
201211-experiment1	553.75	1.37759	2	439.61	1.1179	4	Control Nb	1
201211-experiment1	372.77	0.927357	2	317.86	0.8083	4	Control Nb	1
201211-experiment1	613.55	1.52636	2	439.11	1.11663	4	Control Nb	1
201211-experiment1	496.29	1.23464	2	319.5	0.81247	4	Control Nb	1
201211-experiment1	453.95	1.12931	2	387.49	0.985365	4	Control Nb	1
201211-experiment1	562.09	1.39834	2	390.5	0.993019	4	Control Nb	1
201211-experiment1	413.38	1.02838	2	331	0.841714	4	Control Nb	1
201211-experiment1	269.7	0.670945	2	314.35	0.799374	4	Control Nb	1
201211-experiment1	553.42	1.37677	2	317.25	0.806749	4	Control Nb	1
201211-experiment1	399.43	0.99368	2	392.98	0.999326	4	Control Nb	1
201211-experiment1	529.46	1.31716	2	351.73	0.894429	4	Control Nb	1
201211-experiment1	378.22	0.940915	2	323.06	0.821523	4	Control Nb	1
201211-experiment1	518.12	1.28895	2	398.69	1.01385	4	Control Nb	1
201211-experiment1	365.33	0.908848	2	320	0.813742	4	Control Nb	1
201211-experiment1	505.75	1.25818	2	447.51	1.13799	4	Control Nb	1
201211-experiment1	530.2	1.319	2	372.42	0.947043	4	Control Nb	1
201211-experiment1	488.7	1.21576	2	450.17	1.14476	4	Control Nb	1
201211-experiment1	490.07	1.21917	2	435.06	1.10633	4	Control Nb	1
201211-experiment1	625.59	1.55631	2	362.24	0.921156	4	Control Nb	1
201211-experiment1	359.1	0.893349	2	337.14	0.857328	4	Control Nb	1
201211-experiment1	530.78	1.32045	2	316.5	0.804841	4	Control Nb	1
201211-experiment1	499.63	1.24295	2	402.75	1.02417	4	Control Nb	1
201211-experiment1	392.59	0.976664	2	320.18	0.814199	4	Control Nb	1
201211-experiment1	530.13	1.31883	2	360.4	0.916477	4	Control Nb	1
201211-experiment1	595.52	1.4815	2	322.78	0.820811	4	Control Nb	1
201211-experiment1	557.57	1.38709	2	355.33	0.903584	4	Control Nb	1
201211-experiment1	499.58	1.24283	2	424.53	1.07956	4	Control Nb	1
201211-experiment1	667.57	1.66074	2	406.93	1.0348	4	Control Nb	1
201211-experiment1	287.78	0.715923	2	317.27	0.8068	4	Control Nb	1
201211-experiment1	277.78	0.691046	2	328.76	0.836018	4	Control Nb	1
201211-experiment1	598.07	1.48785	2	353.22	0.898218	4	Control Nb	1
201211-experiment1	520.77	1.29554	2	355.59	0.904245	4	Control Nb	1
201211-experiment1	215.92	0.537154	2	341.67	0.868847	4	Control Nb	1
201211-experiment1	429.5	1.06849	2	436.84	1.11086	4	Control Nb	1
201211-experiment1	410.93	1.02229	2	371.59	0.944932	4	Control Nb	1
201211-experiment1	209.33	0.52076	2	345.49	0.878561	4	Control Nb	1
201211-experiment1	335.77	0.83531	2	404.85	1.02951	4	Control Nb	1
201211-experiment1	556.93	1.3855	2	514.3	1.30784	4	Control Nb	1
201211-experiment1	444.23	1.10513	2	377.68	0.960419	4	Control Nb	1
201211-experiment1	369.23	0.91855	2	358.69	0.912128	4	Control Nb	1
201211-experiment1	556.87	1.38535	2	425.23	1.08134	4	Control Nb	1
201211-experiment1	414.83	1.03199	2	454.67	1.1562	4	Control Nb	1
201211-experiment1	248.07	0.617135	2	339.34	0.862922	4	Control Nb	1
201211-experiment1	566.09	1.40829	2	478.53	1.21687	4	Control Nb	1
201211-experiment1	523.53	1.30241	2	382.78	0.973388	4	Control Nb	1
201211-experiment1	467.76	1.16367	2	457.75	1.16403	4	Control Nb	1
201211-experiment1	557.76	1.38756	2	502.42	1.27763	4	Control Nb	1
201211-experiment1	413.32	1.02824	2	350.72	0.891861	4	Control Nb	1
201211-experiment1	225.24	0.56034	2	366.86	0.932904	4	Control Nb	1
201211-experiment1	453.36	1.12784	2	342.94	0.872077	4	Control Nb	1
201211-experiment1	622.98	1.54982	2	453.82	1.15404	4	Control Nb	1
201211-experiment1	262.26	0.652436	2	374.71	0.952866	4	Control Nb	2
201211-experiment1	240.11	0.597333	2	334.26	0.850004	4	Control Nb	2
201211-experiment1	503.48	1.25253	2	503.24	1.27971	4	Control Nb	2
201211-experiment1	468.05	1.16439	2	468.45	1.19124	4	Control Nb	2
201211-experiment1	480.28	1.19481	2	389.23	0.98979	4	Control Nb	2
201211-experiment1	437.86	1.08928	2	432.44	1.09967	4	Control Nb	2
201211-experiment1	501.53	1.24768	2	343.63	0.873832	4	Control Nb	2
201211-experiment1	343.71	0.855063	2	358.31	0.911162	4	Control Nb	2
201211-experiment1	552	1.37324	2	430.29	1.0942	4	Control Nb	2
201211-experiment1	330	0.820956	2	346.96	0.8823	4	Control Nb	2
201211-experiment1	243.17	0.604945	2	350.33	0.890869	4	Control Nb	2
201211-experiment1	227.33	0.565539	2	361.44	0.919121	4	Control Nb	2
201211-experiment1	471.98	1.17417	2	401.3	1.02048	4	Control Nb	2
201211-experiment1	571.54	1.42185	2	457.2	1.16263	4	Control Nb	2
201211-experiment1	475.36	1.18257	2	359.39	0.913908	4	Control Nb	2
201211-experiment1	538.58	1.33985	2	333.88	0.849038	4	Control Nb	2
201211-experiment1	453.63	1.12852	2	482.29	1.22644	4	Control Nb	2
201211-experiment1	445.24	1.10764	2	419.17	1.06593	4	Control Nb	2
201211-experiment1	477.65	1.18827	2	497.37	1.26478	4	Control Nb	2
201211-experiment1	485.91	1.20882	2	501.88	1.27625	4	Control Nb	2
201211-experiment1	339.93	0.845659	2	351.33	0.893412	4	Control Nb	2
201211-experiment1	498.15	1.23927	2	368.9	0.938092	4	Control Nb	2
201211-experiment1	389.01	0.967758	2	437.3	1.11203	4	Control Nb	2
201211-experiment1	329.54	0.819812	2	328.76	0.836018	4	Control Nb	2
201211-experiment1	342.86	0.852948	2	433.72	1.10293	4	Control Nb	2
201211-experiment1	397.73	0.989451	2	367.8	0.935294	4	Control Nb	2
201211-experiment1	333.6	0.829912	2	371.17	0.943864	4	Control Nb	2
201211-experiment1	423.92	1.05461	2	456.14	1.15994	4	Control Nb	2
201211-experiment1	505.64	1.2579	2	339.67	0.863761	4	Control Nb	2
201211-experiment1	359.92	0.895389	2	366.1	0.930971	4	Control Nb	2
201211-experiment1	358.76	0.892504	2	414.18	1.05324	4	Control Nb	2
201211-experiment1	274.35	0.682513	2	378.35	0.962122	4	Control Nb	2
201211-experiment1	292.07	0.726596	2	342.07	0.869865	4	Control Nb	2
201211-experiment1	331.86	0.825583	2	342.5	0.870958	4	Control Nb	2
201211-experiment1	579.04	1.4405	2	368.8	0.937837	4	Control Nb	2
201211-experiment1	478.73	1.19096	2	354.96	0.902643	4	Control Nb	2
201211-experiment1	481.93	1.19892	2	337.2	0.85748	4	Control Nb	2
201211-experiment1	563.21	1.40112	2	496.91	1.26361	4	Control Nb	2
201211-experiment1	383.08	0.953006	2	396.66	1.00868	4	Control Nb	2
201211-experiment1	440.27	1.09528	2	349.59	0.888987	4	Control Nb	2
201211-experiment1	393.38	0.978629	2	461.69	1.17405	4	Control Nb	2
201211-experiment1	463.11	1.1521	2	448.43	1.14033	4	Control Nb	2
201211-experiment1	411.46	1.02361	2	464.19	1.18041	4	Control Nb	2
201211-experiment1	430.08	1.06993	2	375.12	0.953909	4	Control Nb	2
201211-experiment1	407.55	1.01388	2	434.8	1.10567	4	Control Nb	2
201211-experiment1	376.66	0.937034	2	388.26	0.987323	4	Control Nb	2
201211-experiment1	499.68	1.24308	2	342.54	0.87106	4	Control Nb	2
201211-experiment1	533.96	1.32836	2	428.19	1.08886	4	Control Nb	2
201211-experiment1	533.59	1.32744	2	382.91	0.973718	4	Control Nb	2
201211-experiment1	589.97	1.4677	2	407.21	1.03551	4	Control Nb	2
201211-experiment1	441.97	1.09951	2	413.2	1.05074	4	Control Nb	2
201211-experiment1	286.61	0.713013	2	369.71	0.940151	4	Control Nb	2
201211-experiment1	435.09	1.08239	2	390.3	0.992511	4	Control Nb	2
201211-experiment1	466.02	1.15934	2	340.45	0.865745	4	Control Nb	2
201211-experiment1	238.89	0.594298	2	402.03	1.02234	4	Control Nb	2
201211-experiment1	426.08	1.05998	2	420.6	1.06956	4	Control Nb	2
201211-experiment1	567.58	1.41199	2	373.73	0.950374	4	Control Nb	2
201211-experiment1	409.03	1.01756	2	346.27	0.880545	4	Control Nb	2
201211-experiment1	491.3	1.22223	2	413.52	1.05156	4	Control Nb	2
201211-experiment1	534.35	1.32933	2	527.15	1.34051	4	Control Nb	2
201211-experiment1	564.98	1.40553	2	438.37	1.11475	4	Control Nb	2
201211-experiment1	346.11	0.861034	2	338.19	0.859998	4	Control Nb	2
201211-experiment1	362.53	0.901882	2	401.46	1.02089	4	Control Nb	2
201211-experiment1	242.85	0.604149	2	360.13	0.91579	4	Control Nb	2
201211-experiment1	539.11	1.34117	2	338.03	0.859591	4	Control Nb	2
201211-experiment1	381.45	0.948951	2	341.75	0.869051	4	Control Nb	2
201211-experiment1	214.48	0.533572	2	373	0.948518	4	Control Nb	2
201211-experiment1	444.2	1.10506	2	359.87	0.915129	4	Control Nb	2
201211-experiment1	447.4	1.11302	2	445.53	1.13296	4	Control Nb	2
201211-experiment1	426.72	1.06157	2	421.66	1.07226	4	Control Nb	2
201211-experiment1	475.73	1.1835	2	451.36	1.14778	4	Control Nb	2
201211-experiment1	505.39	1.25728	2	392.03	0.99691	4	Control Nb	2
201211-experiment1	246.68	0.613677	2	362.88	0.922783	4	Control Nb	2
201211-experiment1	312.1	0.776425	2	351.1	0.892827	4	Control Nb	2
201211-experiment1	340.82	0.847873	2	352.18	0.895574	4	Control Nb	2
201211-experiment1	348.88	0.867925	2	344.24	0.875383	4	Control Nb	2
201211-experiment1	439.11	1.09239	2	458.08	1.16487	4	Control Nb	2
201211-experiment1	294.42	0.732442	2	344.15	0.875154	4	Control Nb	2
201211-experiment1	690.08	1.71674	2	393.67	1.00108	4	Control Nb	2
201211-experiment1	391.05	0.972833	2	330.95	0.841587	4	Control Nb	2
201211-experiment1	512.3	1.27447	2	423.32	1.07648	4	Control Nb	2
201211-experiment1	363.63	0.904619	2	446.2	1.13466	4	Control Nb	2
201211-experiment1	531.89	1.32321	2	336.67	0.856133	4	Control Nb	2
201211-experiment1	308.13	0.766549	2	359.5	0.914188	4	Control Nb	2
201211-experiment1	516.23	1.28425	2	451.38	1.14783	4	Control Nb	2
201211-experiment1	199.24	0.495658	2	388.87	0.988874	4	Control Nb	2
201211-experiment1	365.51	0.909296	2	446.95	1.13657	4	Control Nb	2
201211-experiment1	519.93	1.29345	2	414.05	1.05291	4	Control Nb	2
201211-experiment1	368.15	0.915864	2	339.15	0.862439	4	Control Nb	2
201211-experiment1	429.41	1.06826	2	341.76	0.869076	4	Control Nb	2
201211-experiment1	481.04	1.19671	2	413.23	1.05082	4	Control Nb	2
201211-experiment1	462.19	1.14981	2	338.77	0.861473	4	Control Nb	2
201211-experiment1	325.02	0.808567	2	344.74	0.876654	4	Control Nb	2
201211-experiment1	475.14	1.18203	2	401.43	1.02081	4	Control Nb	2
201211-experiment1	523.94	1.30343	2	465.97	1.18494	4	Control Nb	2
201211-experiment1	485.25	1.20718	2	460.97	1.17222	4	Control Nb	2
201211-experiment1	355.8	0.88514	2	370.63	0.942491	4	Control Nb	2
201211-experiment1	564.27	1.40376	2	378.22	0.961792	4	Control Nb	2
201211-experiment1	370.21	0.920988	2	382.37	0.972345	4	Control Nb	2
201211-experiment1	291.36	0.72483	2	413.68	1.05196	4	Control Nb	2
201211-experiment1	578.29	1.43864	2	473.48	1.20403	4	Control Nb	2
201211-experiment1	508.9	1.26601	2	462.08	1.17504	4	Control Nb	2
201211-experiment1	508.34	1.26462	2	394.45	1.00306	4	Control Nb	2
201211-experiment1	635.94	1.58206	2	398.29	1.01283	4	Control Nb	2
201211-experiment1	479.56	1.19302	2	475.89	1.21016	4	Control Nb	2
201211-experiment1	477.04	1.18675	2	469.34	1.1935	4	Control Nb	2
201211-experiment1	493.2	1.22696	2	501.5	1.27529	4	Control Nb	2
201211-experiment1	525.98	1.3085	2	428.54	1.08975	4	Control Nb	2
201211-experiment1	419.11	1.04264	2	392.48	0.998054	4	Control Nb	2
201211-experiment1	409.89	1.0197	2	326.37	0.82994	4	Control Nb	2
201211-experiment1	283.01	0.704057	2	413.74	1.05212	4	Control Nb	2
201211-experiment1	489.9	1.21875	2	409.44	1.04118	4	Control Nb	2
201211-experiment1	338.54	0.842201	2	359	0.912917	4	Control Nb	2
201211-experiment1	334.34	0.831753	2	407.56	1.0364	4	Control Nb	2
201211-experiment1	561.9	1.39786	2	347.55	0.8838	4	Control Nb	2
201211-experiment1	424.04	1.0549	2	351	0.892573	4	Control Nb	2
201211-experiment1	394.94	0.98251	2	438.32	1.11462	4	Control Nb	2
201211-experiment1	434.6	1.08117	2	409.21	1.0406	4	Control Nb	2
201211-experiment1	508.81	1.26579	2	511.67	1.30115	4	Control Nb	2
201211-experiment1	507.42	1.26233	2	382.09	0.971633	4	Control Nb	2
201211-experiment1	454.72	1.13123	2	400.02	1.01723	4	Control Nb	2
201211-experiment1	419.1	1.04261	2	438.35	1.1147	4	Control Nb	2
201211-experiment1	573.36	1.42637	2	385.03	0.979109	4	Control Nb	2
201211-experiment1	482.36	1.19999	2	500.62	1.27305	4	Control Nb	2
201211-experiment1	571.97	1.42292	2	528.05	1.3428	4	Control Nb	2
201211-experiment1	482.11	1.19937	2	432.84	1.10069	4	Control Nb	2
201211-experiment1	142.71	0.355026	2	337.38	0.857938	4	Control Nb	2
201211-experiment1	486.23	1.20962	2	522.79	1.32943	4	Control Nb	2
201211-experiment1	348.7	0.867477	2	329.2	0.837137	4	Control Nb	2
201211-experiment1	435.17	1.08259	2	423.55	1.07706	4	Control Nb	2
201211-experiment1	386.17	0.960693	2	380.75	0.968226	4	Control Nb	2
201211-experiment1	347.21	0.86377	2	428.86	1.09057	4	Control Nb	2
201211-experiment1	451.35	1.12284	2	431.35	1.0969	4	Control Nb	2
201211-experiment1	346.61	0.862277	2	379.15	0.964157	4	Control Nb	2
201211-experiment1	242.75	0.6039	2	369.35	0.939236	4	Control Nb	2
201211-experiment1	599.24	1.49076	2	391.76	0.996223	4	Control Nb	2
201211-experiment1	645.12	1.60489	2	345.19	0.877799	4	Control Nb	2
201211-experiment1	442.03	1.09966	2	404.51	1.02865	4	Control Nb	2
201211-experiment1	504.51	1.25509	2	393.24	0.999987	4	Control Nb	2
201211-experiment1	341.2	0.848819	2	353.44	0.898778	4	Control Nb	2
201211-experiment1	255.56	0.635768	2	364.07	0.925809	4	Control Nb	2
201211-experiment1	454.45	1.13056	2	406.5	1.03371	4	Control Nb	2
201211-experiment1	565.36	1.40647	2	429.46	1.09209	4	Control Nb	2
201211-experiment1	545.87	1.35799	2	364.15	0.926013	4	Control Nb	2
201211-experiment1	472.73	1.17603	2	409.65	1.04172	4	Control Nb	2
201211-experiment1	472.41	1.17524	2	375.67	0.955307	4	Control Nb	2
201211-experiment1	466.15	1.15966	2	477.76	1.21492	4	Control Nb	2
201211-experiment1	242.71	0.603801	2	336.96	0.85687	4	Control Nb	2
201211-experiment1	219.6	0.546309	2	365.83	0.930285	4	Control Nb	2
201211-experiment1	446.72	1.11133	2	420.19	1.06852	4	Control Nb	2
201211-experiment1	251.68	0.626116	2	351.85	0.894735	4	Control Nb	2
201211-experiment1	533.9	1.32821	2	354.1	0.900456	4	Control Nb	2
201211-experiment1	415.02	1.03246	2	384.23	0.977075	4	Control Nb	2
201211-experiment1	459.98	1.14431	2	447.73	1.13855	4	Control Nb	2
201211-experiment1	517.73	1.28798	2	486.5	1.23714	4	Control Nb	2
201211-experiment1	213.26	0.530537	2	326.57	0.830449	4	Control Nb	2
201211-experiment1	525.84	1.30816	2	429.89	1.09319	4	Control Nb	2
201211-experiment1	427.36	1.06316	2	336.55	0.855827	4	Control Nb	2
201211-experiment1	453.52	1.12824	2	477.01	1.21301	4	Control Nb	2
201211-experiment1	541.71	1.34764	2	437.53	1.11261	4	Control Nb	2
201211-experiment1	373.29	0.928651	2	476.52	1.21176	4	Control Nb	2
201211-experiment1	220.49	0.548523	2	351.76	0.894506	4	Control Nb	2
201211-experiment1	386.03	0.960344	2	469.43	1.19373	4	Control Nb	2
201211-experiment1	403.41	1.00358	2	418.2	1.06346	4	Control Nb	2
201211-experiment1	396.38	0.986093	2	416.86	1.06005	4	Control Nb	2
201211-experiment1	217.92	0.54213	2	345.65	0.878968	4	Control Nb	2
201211-experiment1	487.55	1.2129	2	506.44	1.28785	4	Control Nb	2
201211-experiment1	227.56	0.566111	2	347.85	0.884563	4	Control Nb	2
201211-experiment1	426.99	1.06224	2	497.33	1.26468	4	Control Nb	2
201211-experiment1	337.38	0.839316	2	447.4	1.13771	4	Control Nb	2
201211-experiment1	443.55	1.10344	2	467.82	1.18964	4	Control Nb	2
201211-experiment1	232.89	0.579371	2	322.63	0.82043	4	Control Nb	2
201211-experiment1	452.46	1.12561	2	522.05	1.32754	4	Control Nb	2
201211-experiment1	224.97	0.559668	2	312.1	0.793653	4	Control Nb	2
201211-experiment1	420.28	1.04555	2	438.14	1.11417	4	Control Nb	2
201211-experiment1	410.36	1.02087	2	375.61	0.955155	4	Control Nb	2
201211-experiment1	244.22	0.607557	2	369.84	0.940482	4	Control Nb	2
201211-experiment1	434.49	1.0809	2	474.31	1.20614	4	Control Nb	2
201211-experiment1	463.67	1.15349	2	410.37	1.04355	4	Control Nb	2
201211-experiment1	295.8	0.735875	2	374.25	0.951696	4	Control Nb	2
201211-experiment1	315	0.78364	2	317.5	0.807384	4	Control Nb	2
201211-experiment1	505.28	1.25701	2	361.86	0.920189	4	Control Nb	2
201211-experiment1	419.28	1.04306	2	355.42	0.903813	4	Control Nb	2
201211-experiment1	482.77	1.20101	2	434.36	1.10455	4	Control Nb	2
201211-experiment1	388.35	0.966116	2	373.96	0.950959	4	Control Nb	2
201211-experiment1	343.97	0.85571	2	369.55	0.939745	4	Control Nb	2
201211-experiment1	355.78	0.88509	2	419.27	1.06618	4	Control Nb	2
201211-experiment1	368.13	0.915814	2	368.24	0.936413	4	Control Nb	2
201211-experiment1	587.3	1.46105	2	414.79	1.05479	4	Control Nb	2
201211-experiment1	254.89	0.634101	2	321.21	0.816819	4	Control Nb	2
201211-experiment1	441.87	1.09926	2	422.28	1.07383	4	Control Nb	2
201211-experiment1	452.51	1.12573	2	396.4	1.00802	4	Control Nb	2
201211-experiment1	552.18	1.37368	2	341.39	0.868135	4	Control Nb	2
201211-experiment1	458.92	1.14168	2	400.41	1.01822	4	Control Nb	2
201211-experiment1	452.94	1.1268	2	435.56	1.1076	4	Control Nb	2
201211-experiment1	206.92	0.514764	2	339.96	0.864499	4	Control Nb	2
201211-experiment1	431.59	1.07369	2	422.11	1.0734	4	Control Nb	2
201211-experiment1	510.24	1.26935	2	376.14	0.956503	4	Control Nb	2
201211-experiment1	385.65	0.959399	2	385.28	0.979745	4	Control Nb	2
201211-experiment1	225.47	0.560912	2	355.93	0.90511	4	Control Nb	2
201211-experiment1	241.71	0.601313	2	343.04	0.872331	4	Control Nb	2
201211-experiment1	449.53	1.11832	2	351	0.892573	4	Control Nb	2
201211-experiment1	445.74	1.10889	2	464.96	1.18237	4	Control Nb	2
201211-experiment1	357.19	0.888598	2	396.71	1.00881	4	Control Nb	2
201211-experiment1	334.59	0.832375	2	351.61	0.894124	4	Control Nb	2
201211-experiment1	249.15	0.619822	2	372.05	0.946102	4	Control Nb	2
201211-experiment1	482.42	1.20014	2	407.85	1.03714	4	Control Nb	2
201211-experiment1	232.65	0.578774	2	372.01	0.946	4	Control Nb	2
201211-experiment1	277.3	0.689852	2	334.17	0.849775	4	Control Nb	3
201211-experiment1	321.49	0.799785	2	423.1	1.07592	4	Control Nb	3
201211-experiment1	373.42	0.928974	2	431.46	1.09718	4	Control Nb	3
201211-experiment1	180.16	0.448192	2	343.03	0.872306	4	Control Nb	3
201211-experiment1	460.78	1.1463	2	438.09	1.11404	4	Control Nb	3
201211-experiment1	401.1	0.997835	2	337.34	0.857836	4	Control Nb	3
201211-experiment1	159.58	0.396994	2	343.19	0.872713	4	Control Nb	3
201211-experiment1	336.81	0.837898	2	378.31	0.962021	4	Control Nb	3
201211-experiment1	218.4	0.543324	2	330.48	0.840392	4	Control Nb	3
201211-experiment1	327.3	0.814239	2	365.2	0.928683	4	Control Nb	3
201211-experiment1	264.04	0.656864	2	331.32	0.842528	4	Control Nb	3
201211-experiment1	200.7	0.499291	2	327.5	0.832814	4	Control Nb	3
201211-experiment1	521.29	1.29684	2	425.85	1.08291	4	Control Nb	3
201211-experiment1	210.77	0.524342	2	338.83	0.861625	4	Control Nb	3
201211-experiment1	512.15	1.2741	2	317.48	0.807334	4	Control Nb	3
201211-experiment1	335.41	0.834415	2	438.29	1.11455	4	Control Nb	3
201211-experiment1	484.62	1.20561	2	328.66	0.835764	4	Control Nb	3
201211-experiment1	301.61	0.750329	2	350.2	0.890539	4	Control Nb	3
201211-experiment1	418.97	1.04229	2	390.8	0.993782	4	Control Nb	3
201211-experiment1	359.15	0.893474	2	383.41	0.97499	4	Control Nb	3
201211-experiment1	391.2	0.973206	2	476.9	1.21273	4	Control Nb	3
201211-experiment1	468.44	1.16536	2	419.65	1.06715	4	Control Nb	3
201211-experiment1	496.68	1.23561	2	428.38	1.08935	4	Control Nb	3
201211-experiment1	286.06	0.711645	2	456.31	1.16037	4	Control Nb	3
201211-experiment1	402.93	1.00239	2	388.03	0.986738	4	Control Nb	3
201211-experiment1	430.72	1.07152	2	401.27	1.02041	4	Control Nb	3
201211-experiment1	440.24	1.09521	2	405.91	1.03221	4	Control Nb	3
201211-experiment1	373.56	0.929322	2	373.09	0.948747	4	Control Nb	3
201211-experiment1	505.45	1.25743	2	333.11	0.84708	4	Control Nb	3
201211-experiment1	364.04	0.905639	2	415.76	1.05725	4	Control Nb	3
201211-experiment1	480.3	1.19486	2	396.18	1.00746	4	Control Nb	3
201211-experiment1	389.01	0.967758	2	365.24	0.928785	4	Control Nb	3
201211-experiment1	371.67	0.92462	2	328.23	0.83467	4	Control Nb	3
201211-experiment1	341.55	0.84969	2	408.32	1.03833	4	Control Nb	3
201211-experiment1	413.75	1.0293	2	337.98	0.859464	4	Control Nb	3
201211-experiment1	383.14	0.953155	2	362.93	0.92291	4	Control Nb	3
201211-experiment1	242.78	0.603975	2	394.76	1.00385	4	Control Nb	3
201211-experiment1	524.86	1.30572	2	449.73	1.14364	4	Control Nb	3
201211-experiment1	545.37	1.35674	2	317.79	0.808122	4	Control Nb	3
201211-experiment1	408.06	1.01515	2	486.68	1.2376	4	Control Nb	3
201211-experiment1	461.66	1.14849	2	417.13	1.06074	4	Control Nb	3
201211-experiment1	319.88	0.79578	2	395.67	1.00617	4	Control Nb	3
201211-experiment1	398.53	0.991441	2	395.42	1.00553	4	Control Nb	3
201211-experiment1	479.41	1.19265	2	448.85	1.1414	4	Control Nb	3
201211-experiment1	455.84	1.13401	2	320.63	0.815344	4	Control Nb	3
201211-experiment1	383.19	0.953279	2	391.59	0.995791	4	Control Nb	3
201211-experiment1	445.55	1.10842	2	459.51	1.16851	4	Control Nb	3
201211-experiment1	552.71	1.375	2	535.97	1.36294	4	Control Nb	3
201211-experiment1	457.83	1.13896	2	398.88	1.01433	4	Control Nb	3
201211-experiment1	145	0.360723	2	318.76	0.810589	4	Control Nb	3
201211-experiment1	196.05	0.487723	2	334.73	0.851199	4	Control Nb	3
201211-experiment1	352.05	0.875811	2	410.2	1.04312	4	Control Nb	3
201211-experiment1	270.26	0.672338	2	325.91	0.828771	4	Control Nb	3
201211-experiment1	423.63	1.05388	2	422.39	1.07411	4	Control Nb	3
201211-experiment1	335.15	0.833768	2	373.04	0.948619	4	Control Nb	3
201211-experiment1	306.23	0.761822	2	348.12	0.885249	4	Control Nb	3
201211-experiment1	479.34	1.19248	2	461.13	1.17263	4	Control Nb	3
201211-experiment1	320.33	0.7969	2	404.96	1.02979	4	Control Nb	3
201211-experiment1	342.89	0.853023	2	510.41	1.29794	4	Control Nb	3
201211-experiment1	347.51	0.864516	2	331.37	0.842655	4	Control Nb	3
201211-experiment1	325.18	0.808965	2	389.12	0.98951	4	Control Nb	3
201211-experiment1	416.9	1.03714	2	421.12	1.07088	4	Control Nb	3
201211-experiment1	455.94	1.13426	2	370.4	0.941906	4	Control Nb	3
201211-experiment1	542.38	1.3493	2	355.73	0.904601	4	Control Nb	3
201211-experiment1	325.69	0.810234	2	335.23	0.852471	4	Control Nb	3
201211-experiment1	425.08	1.05749	2	392.59	0.998334	4	Control Nb	3
201211-experiment1	351.88	0.875388	2	345.07	0.877493	4	Control Nb	3
201211-experiment1	600.28	1.49334	2	351.16	0.89298	4	Control Nb	3
201211-experiment1	138.9	0.345548	2	351.07	0.892751	4	Control Nb	3
201211-experiment1	262.91	0.654053	2	320.64	0.815369	4	Control Nb	3
201211-experiment1	169.44	0.421524	2	322.52	0.82015	4	Control Nb	3
201211-experiment1	270.25	0.672313	2	338.36	0.86043	4	Control Nb	3
201211-experiment1	351.53	0.874517	2	352.04	0.895218	4	Control Nb	3
201211-experiment1	460.15	1.14474	2	432.26	1.09921	4	Control Nb	3
201211-experiment1	461.06	1.147	2	344.88	0.87701	4	Control Nb	3
201211-experiment1	190.29	0.473393	2	353.63	0.899261	4	Control Nb	3
201211-experiment1	412.73	1.02677	2	404.13	1.02768	4	Control Nb	3
201211-experiment1	427.9	1.06451	2	407.62	1.03655	4	Control Nb	3
201211-experiment1	174.58	0.434311	2	319.63	0.812801	4	Control Nb	3
201211-experiment1	411.96	1.02485	2	459.31	1.168	4	Control Nb	3
201211-experiment1	439.26	1.09277	2	392.66	0.998512	4	Control Nb	3
201211-experiment1	444.86	1.1067	2	331.41	0.842757	4	Control Nb	3
201211-experiment1	547.63	1.36236	2	495.51	1.26005	4	Control Nb	3
201211-experiment1	413.45	1.02856	2	386.4	0.982593	4	Control Nb	3
201211-experiment1	407.32	1.01331	2	392.98	0.999326	4	Control Nb	3
201211-experiment1	487.67	1.2132	2	412.55	1.04909	4	Control Nb	3
201211-experiment1	386.93	0.962583	2	398.24	1.0127	4	Control Nb	3
201211-experiment1	280.46	0.697713	2	346.16	0.880265	4	Control Nb	3
201211-experiment1	198.73	0.49439	2	314.32	0.799298	4	Control Nb	3
201211-experiment1	461.84	1.14894	2	399.03	1.01471	4	Control Nb	3
201211-experiment1	474.89	1.18141	2	468.53	1.19145	4	Control Nb	3
201211-experiment1	435.15	1.08254	2	347.33	0.88324	4	Control Nb	3
201211-experiment1	564.03	1.40316	2	381.26	0.969522	4	Control Nb	3
201211-experiment1	419.2	1.04286	2	444.51	1.13036	4	Control Nb	3
201211-experiment1	377.61	0.939398	2	335.51	0.853183	4	Control Nb	3
201211-experiment1	311.34	0.774535	2	373.45	0.949662	4	Control Nb	3
201211-experiment1	454.08	1.12964	2	423.48	1.07689	4	Control Nb	3
201211-experiment1	373.46	0.929073	2	417.18	1.06086	4	Control Nb	3
201211-experiment1	180.45	0.448914	2	338.38	0.860481	4	Control Nb	3
201211-experiment1	269.47	0.670373	2	366.08	0.930921	4	Control Nb	3
201211-experiment1	439.44	1.09321	2	398.26	1.01275	4	Control Nb	3
201211-experiment1	407.34	1.01336	2	402.89	1.02453	4	Control Nb	3
201211-experiment1	307.12	0.764036	2	337.15	0.857353	4	Control Nb	3
201211-experiment1	381.48	0.949025	2	324.74	0.825795	4	Control Nb	3
201211-experiment1	285.23	0.70958	2	395.24	1.00507	4	Control Nb	3
201211-experiment1	433.26	1.07784	2	446.26	1.13481	4	Control Nb	3
201211-experiment1	403.48	1.00376	2	435.7	1.10796	4	Control Nb	3
201211-experiment1	381.87	0.949995	2	390.14	0.992104	4	Control Nb	3
201211-experiment1	531.58	1.32244	2	447.77	1.13865	4	Control Nb	3
201211-experiment1	401.48	0.99878	2	385.05	0.97916	4	Control Nb	3
201211-experiment1	387.45	0.963877	2	350.73	0.891886	4	Control Nb	3
201211-experiment1	322.25	0.801676	2	346.13	0.880189	4	Control Nb	3
201211-experiment1	399.05	0.992735	2	334.77	0.851301	4	Control Nb	3
201211-experiment1	166.89	0.41518	2	351.98	0.895065	4	Control Nb	3
201211-experiment1	501.55	1.24773	2	479.53	1.21942	4	Control Nb	3
201211-experiment1	414.45	1.03105	2	407.5	1.03625	4	Control Nb	3
201211-experiment1	427.7	1.06401	2	457.97	1.16459	4	Control Nb	3
201211-experiment1	309.68	0.770405	2	326.78	0.830983	4	Control Nb	3
201211-experiment1	379.19	0.943328	2	416.57	1.05931	4	Control Nb	3
201211-experiment1	320.77	0.797994	2	406.93	1.0348	4	Control Nb	3
201211-experiment1	437.35	1.08802	2	380.74	0.9682	4	Control Nb	3
201211-experiment1	339.98	0.845784	2	346.55	0.881257	4	Control Nb	3
201211-experiment1	440.06	1.09476	2	364.54	0.927004	4	Control Nb	3
201211-experiment1	377.86	0.94002	2	394.82	1.004	4	Control Nb	3
201211-experiment1	455.73	1.13374	2	393.51	1.00067	4	Control Nb	3
201211-experiment1	482.21	1.19962	2	328.38	0.835052	4	Control Nb	3
201211-experiment1	408.87	1.01716	2	426.34	1.08416	4	Control Nb	3
201211-experiment1	247.59	0.615941	2	323.9	0.823659	4	Control Nb	3
201211-experiment1	642.51	1.5984	2	351.2	0.893082	4	Control Nb	3
201211-experiment1	413.71	1.02921	2	367.4	0.934277	4	Control Nb	3
201211-experiment1	418.04	1.03998	2	394.48	1.00314	4	Control Nb	3
201211-experiment1	399.86	0.99475	2	432.74	1.10043	4	Control Nb	3
201211-experiment1	379.13	0.943179	2	392.07	0.997012	4	Control Nb	3
201211-experiment1	382.56	0.951712	2	402.93	1.02463	4	Control Nb	3
201211-experiment1	254.27	0.632559	2	379.13	0.964106	4	Control Nb	3
201211-experiment1	171.94	0.427743	2	337.76	0.858904	4	Control Nb	3
201211-experiment1	429.78	1.06918	2	358.22	0.910933	4	Control Nb	3
201211-experiment1	263.16	0.654675	2	377	0.95869	4	Control Nb	3
201211-experiment1	405.66	1.00918	2	390.7	0.993528	4	Control Nb	3
201211-experiment1	421.31	1.04811	2	489.1	1.24375	4	Control Nb	3
201211-experiment1	196.72	0.489389	2	421.06	1.07073	4	Control Nb	3
201211-experiment1	355.73	0.884966	2	407.7	1.03676	4	Control Nb	3
201211-experiment1	350.71	0.872477	2	374.61	0.952612	4	Control Nb	3
201211-experiment1	493.87	1.22862	2	417.32	1.06122	4	Control Nb	3
201211-experiment1	350.51	0.87198	2	424.37	1.07915	4	Control Nb	3
201211-experiment1	480.03	1.19419	2	434.8	1.10567	4	Control Nb	3
201211-experiment1	497.54	1.23775	2	576.07	1.46491	4	Control Nb	3
201211-experiment1	431.86	1.07436	2	386.01	0.981601	4	Control Nb	3
201211-experiment1	357.73	0.889941	2	388.42	0.98773	4	Control Nb	3
201211-experiment1	336.92	0.838171	2	434.6	1.10516	4	Control Nb	3
201211-experiment1	436.78	1.0866	2	410.08	1.04281	4	Control Nb	3
201211-experiment1	302.55	0.752667	2	382.19	0.971887	4	Control Nb	3
201211-experiment1	412.31	1.02572	2	362.07	0.920723	4	Control Nb	3
201211-experiment1	304.95	0.758638	2	362.08	0.920749	4	Control Nb	3
201211-experiment1	440.99	1.09707	2	528.51	1.34397	4	Control Nb	3
201211-experiment1	417.25	1.03801	2	390.47	0.992943	4	Control Nb	3
201211-experiment1	256.34	0.637709	2	339.03	0.862134	4	Control Nb	3
201211-experiment1	443.9	1.10431	2	368.37	0.936744	4	Control Nb	3
201211-experiment1	451.08	1.12217	2	433.23	1.10168	4	Control Nb	3
201211-experiment1	373.65	0.929546	2	431.63	1.09761	4	Control Nb	3
201211-experiment1	451.19	1.12245	2	450.89	1.14659	4	Control Nb	3
201211-experiment1	436.04	1.08476	2	340.39	0.865592	4	Control Nb	3
201211-experiment1	359.29	0.893822	2	400.63	1.01878	4	Control Nb	3
201211-experiment1	509.97	1.26868	2	368.9	0.938092	4	Control Nb	3
201211-experiment1	366.16	0.910913	2	472.46	1.20144	4	Control Nb	3
201211-experiment1	523.46	1.30224	2	428.57	1.08983	4	Control Nb	3
201211-experiment1	275.51	0.685399	2	383.46	0.975117	4	Control Nb	3
201211-experiment1	561.36	1.39652	2	507.39	1.29026	4	Control Nb	3
201211-experiment1	346.43	0.86183	2	360.14	0.915816	4	Control Nb	3
201211-experiment1	441.15	1.09747	2	351.07	0.892751	4	Control Nb	3
201211-experiment1	422.66	1.05147	2	436.26	1.10938	4	Control Nb	3
201211-experiment1	354.58	0.882105	2	384.36	0.977406	4	Control Nb	3
201211-experiment1	425.04	1.05739	2	350.96	0.892471	4	Control Nb	3
201211-experiment1	337.48	0.839564	2	410.09	1.04284	4	Control Nb	3
201211-experiment1	227.19	0.565191	2	370.22	0.941448	4	Control Nb	3
201211-experiment1	315.78	0.78558	2	340.63	0.866203	4	Control Nb	3
201211-experiment1	411.39	1.02343	2	474.83	1.20747	4	Control Nb	3
201211-experiment1	249.64	0.621041	2	394.14	1.00228	4	Control Nb	3
201211-experiment1	351.24	0.873796	2	364.21	0.926165	4	Control Nb	3
201211-experiment1	368.39	0.916461	2	407.42	1.03605	4	Control Nb	3
201211-experiment1	408.13	1.01532	2	389.66	0.990883	4	Control Nb	3
201211-experiment1	366.06	0.910664	2	453.36	1.15287	4	Control Nb	3
201211-experiment1	408.05	1.01512	2	350.59	0.89153	4	Control Nb	3
201211-experiment1	327.65	0.81511	2	383.21	0.974481	4	Control Nb	3
201211-experiment1	396.25	0.985769	2	375.46	0.954773	4	Control Nb	3
201211-experiment1	171.19	0.425877	2	332.31	0.845045	4	Control Nb	3
201211-experiment1	454.67	1.1311	2	468.27	1.19078	4	Control Nb	3
201211-experiment1	321.01	0.798591	2	396.04	1.00711	4	Control Nb	3
201211-experiment1	405.44	1.00863	2	368.5	0.937075	4	Control Nb	3
201211-experiment1	476.73	1.18598	2	405.95	1.03231	4	Control Nb	3
201211-experiment1	507.12	1.26159	2	463.62	1.17896	4	Control Nb	3
201211-experiment1	464.33	1.15513	2	445.54	1.13298	4	Control Nb	3
201211-experiment1	363.36	0.903947	2	415.98	1.05781	4	Control Nb	3
201211-experiment1	329.56	0.819861	2	432.71	1.10036	4	Control Nb	3
201211-experiment1	366.31	0.911286	2	374.21	0.951595	4	Control Nb	3
201211-experiment1	373.98	0.930367	2	427.75	1.08774	4	Control Nb	4
201211-experiment1	330.07	0.82113	2	405.42	1.03096	4	Control Nb	4
201211-experiment1	439.31	1.09289	2	429.97	1.09339	4	Control Nb	4
201211-experiment1	381.73	0.949647	2	358.71	0.912179	4	Control Nb	4
201211-experiment1	392.02	0.975246	2	403.66	1.02648	4	Control Nb	4
201211-experiment1	400.37	0.996019	2	441.23	1.12202	4	Control Nb	4
201211-experiment1	235.13	0.584944	2	358.59	0.911874	4	Control Nb	4
201211-experiment1	376.91	0.937656	2	358.54	0.911747	4	Control Nb	4
201211-experiment1	545.17	1.35624	2	354.64	0.901829	4	Control Nb	4
201211-experiment1	297.77	0.740776	2	411.57	1.0466	4	Control Nb	4
201211-experiment1	405.98	1.00997	2	380.16	0.966725	4	Control Nb	4
201211-experiment1	506.34	1.25965	2	594.77	1.51247	4	Control Nb	4
201211-experiment1	357.32	0.888921	2	379.72	0.965606	4	Control Nb	4
201211-experiment1	371.43	0.924023	2	383.19	0.97443	4	Control Nb	4
201211-experiment1	399.4	0.993606	2	370.02	0.94094	4	Control Nb	4
201211-experiment1	430.08	1.06993	2	445.13	1.13194	4	Control Nb	4
201211-experiment1	190.88	0.474861	2	346.93	0.882223	4	Control Nb	4
201211-experiment1	447.91	1.11429	2	391.94	0.996681	4	Control Nb	4
201211-experiment1	417.04	1.03749	2	380.77	0.968276	4	Control Nb	4
201211-experiment1	339.38	0.844291	2	350.31	0.890818	4	Control Nb	4
201211-experiment1	397.88	0.989824	2	443.64	1.12815	4	Control Nb	4
201211-experiment1	361.95	0.90044	2	390.23	0.992333	4	Control Nb	4
201211-experiment1	464.45	1.15543	2	367.07	0.933438	4	Control Nb	4
201211-experiment1	386.16	0.960668	2	366.84	0.932853	4	Control Nb	4
201211-experiment1	390.27	0.970892	2	465.53	1.18382	4	Control Nb	4
201211-experiment1	340.34	0.846679	2	423.83	1.07778	4	Control Nb	4
201211-experiment1	314.5	0.782396	2	401.21	1.02025	4	Control Nb	4
201211-experiment1	188.03	0.467771	2	334.97	0.85181	4	Control Nb	4
201211-experiment1	135.15	0.336219	2	380.15	0.9667	4	Control Nb	4
201211-experiment1	440.87	1.09677	2	418.65	1.0646	4	Control Nb	4
201211-experiment1	244.68	0.608702	2	362.29	0.921283	4	Control Nb	4
201211-experiment1	423.89	1.05453	2	360.49	0.916706	4	Control Nb	4
201211-experiment1	555.84	1.38279	2	336	0.854429	4	Control Nb	4
201211-experiment1	404.86	1.00719	2	347.97	0.884868	4	Control Nb	4
201211-experiment1	369.06	0.918127	2	487.24	1.23902	4	Control Nb	4
201211-experiment1	313.83	0.780729	2	429.24	1.09153	4	Control Nb	4
201211-experiment1	387.58	0.9642	2	398.45	1.01324	4	Control Nb	4
201211-experiment1	309.13	0.769037	2	387.5	0.98539	4	Control Nb	4
201211-experiment1	479.79	1.1936	2	384.44	0.977609	4	Control Nb	4
201211-experiment1	410.9	1.02221	2	345	0.877315	4	Control Nb	4
201211-experiment1	252.1	0.627161	2	366.42	0.931785	4	Control Nb	4
201211-experiment1	436.91	1.08692	2	516.18	1.31262	4	Control Nb	4
201211-experiment1	391.54	0.974052	2	399.3	1.0154	4	Control Nb	4
201211-experiment1	323.22	0.804089	2	411.86	1.04734	4	Control Nb	4
201211-experiment1	314.89	0.783366	2	387.13	0.98445	4	Control Nb	4
201211-experiment1	322.81	0.803069	2	458.06	1.16482	4	Control Nb	4
201211-experiment1	241.75	0.601412	2	340.29	0.865338	4	Control Nb	4
201211-experiment1	455.26	1.13257	2	337.56	0.858396	4	Control Nb	4
201211-experiment1	229.28	0.57039	2	333.14	0.847156	4	Control Nb	4
201211-experiment1	380.52	0.946637	2	493.6	1.2552	4	Control Nb	4
201211-experiment1	385.19	0.958255	2	481.66	1.22483	4	Control Nb	4
201211-experiment1	200.12	0.497848	2	337.41	0.858014	4	Control Nb	4
201211-experiment1	228.33	0.568027	2	431.4	1.09703	4	Control Nb	4
201211-experiment1	298.09	0.741572	2	329	0.836628	4	Control Nb	4
201211-experiment1	294.75	0.733263	2	403.48	1.02603	4	Control Nb	4
201211-experiment1	295.82	0.735925	2	363.8	0.925123	4	Control Nb	4
201211-experiment1	449.92	1.11929	2	372.87	0.948187	4	Control Nb	4
201211-experiment1	341.43	0.849391	2	406.76	1.03437	4	Control Nb	4
201211-experiment1	366.85	0.912629	2	452.93	1.15178	4	Control Nb	4
201211-experiment1	485.89	1.20877	2	508	1.29182	4	Control Nb	4
201211-experiment1	481.52	1.1979	2	429.65	1.09258	4	Control Nb	4
201211-experiment1	426.64	1.06137	2	423.14	1.07602	4	Control Nb	4
201211-experiment1	469.73	1.16857	2	554.62	1.41037	4	Control Nb	4
201211-experiment1	218.21	0.542851	2	340.32	0.865414	4	Control Nb	4
201211-experiment1	511.79	1.2732	2	415.43	1.05641	4	Control Nb	4
201211-experiment1	370.9	0.922705	2	397.34	1.01041	4	Control Nb	4
201211-experiment1	319.76	0.795482	2	380.18	0.966776	4	Control Nb	4
201211-experiment1	130.64	0.324999	2	343	0.872229	4	Control Nb	4
201211-experiment1	342.58	0.852252	2	453.72	1.15378	4	Control Nb	4
201211-experiment1	314.72	0.782943	2	337.28	0.857684	4	Control Nb	4
201211-experiment1	326.39	0.811975	2	425.85	1.08291	4	Control Nb	4
201211-experiment1	195.9	0.487349	2	321.48	0.817505	4	Control Nb	4
201211-experiment1	389.04	0.967833	2	370.51	0.942186	4	Control Nb	4
201211-experiment1	139.39	0.346767	2	350	0.89003	4	Control Nb	4
201211-experiment1	402.71	1.00184	2	379.42	0.964843	4	Control Nb	4
201211-experiment1	166.32	0.413762	2	326.58	0.830474	4	Control Nb	4
201211-experiment1	400.59	0.996566	2	390.24	0.992358	4	Control Nb	4
201211-experiment1	354.52	0.881956	2	434.56	1.10506	4	Control Nb	4
201211-experiment1	389.07	0.967907	2	429.99	1.09344	4	Control Nb	4
201211-experiment1	406.59	1.01149	2	420.24	1.06865	4	Control Nb	4
201211-experiment1	334.18	0.831355	2	395.85	1.00662	4	Control Nb	4
201211-experiment1	421.79	1.04931	2	498.56	1.26781	4	Control Nb	4
201211-experiment1	271.05	0.674303	2	361.24	0.918613	4	Control Nb	4
201211-experiment1	446.77	1.11145	2	392.86	0.999021	4	Control Nb	4
201211-experiment1	328.11	0.816254	2	493.6	1.2552	4	Control Nb	4
201211-experiment1	387.76	0.964648	2	352.24	0.895726	4	Control Nb	4
201211-experiment1	462.01	1.14936	2	393.82	1.00146	4	Control Nb	4
201211-experiment1	276.07	0.686792	2	359.94	0.915307	4	Control Nb	4
201211-experiment1	446.59	1.111	2	445.09	1.13184	4	Control Nb	4
201211-experiment1	385.35	0.958653	2	513.09	1.30476	4	Control Nb	4
201211-experiment1	554.09	1.37843	2	420.1	1.06829	4	Control Nb	4
201211-experiment1	250.92	0.624225	2	350	0.89003	4	Control Nb	4
201211-experiment1	416.9	1.03714	2	441.07	1.12162	4	Control Nb	4
201211-experiment1	369.76	0.919869	2	356.78	0.907271	4	Control Nb	4
201211-experiment1	352.14	0.876035	2	469.45	1.19378	4	Control Nb	4
201211-experiment1	291.3	0.72468	2	349.7	0.889267	4	Control Nb	4
201211-experiment1	409.48	1.01868	2	367.37	0.934201	4	Control Nb	4
201211-experiment1	383.16	0.953205	2	376.4	0.957164	4	Control Nb	4
201211-experiment1	386.89	0.962484	2	341.84	0.86928	4	Control Nb	4
201211-experiment1	406.92	1.01231	2	427.73	1.08769	4	Control Nb	4
201211-experiment1	454.36	1.13033	2	492.6	1.25265	4	Control Nb	4
201211-experiment1	463.55	1.15319	2	372.01	0.946	4	Control Nb	4
201211-experiment1	367.11	0.913276	2	321.84	0.818421	4	Control Nb	4
201211-experiment1	350.48	0.871905	2	386.36	0.982491	4	Control Nb	4
201211-experiment1	427.72	1.06406	2	405.01	1.02992	4	Control Nb	4
201211-experiment1	396.14	0.985496	2	367.41	0.934303	4	Control Nb	4
201211-experiment1	375.38	0.93385	2	373.74	0.9504	4	Control Nb	4
201211-experiment1	294.53	0.732716	2	370.62	0.942466	4	Control Nb	4
201211-experiment1	214.14	0.532726	2	376.73	0.958003	4	Control Nb	4
201211-experiment1	428.81	1.06677	2	448.23	1.13982	4	Control Nb	4
201211-experiment1	401.31	0.998357	2	366.98	0.933209	4	Control Nb	4
201211-experiment1	490.71	1.22076	2	389.66	0.990883	4	Control Nb	4
201211-experiment1	391.58	0.974151	2	339.21	0.862592	4	Control Nb	4
201211-experiment1	367.96	0.915391	2	365.64	0.929802	4	Control Nb	4
201211-experiment1	394.87	0.982336	2	401.1	1.01997	4	Control Nb	4
201211-experiment1	563.49	1.40182	2	398.36	1.01301	4	Control Nb	4
201211-experiment1	376.08	0.935591	2	322.79	0.820837	4	Control Nb	4
201211-experiment1	175.47	0.436525	2	342.16	0.870093	4	Control Nb	4
201211-experiment1	457.03	1.13697	2	351.14	0.892929	4	Control Nb	4
201211-experiment1	522.51	1.29987	2	340.72	0.866432	4	Control Nb	4
201211-experiment1	245.17	0.609921	2	327.92	0.833882	4	Control Nb	4
201211-experiment1	326.01	0.81103	2	373.51	0.949815	4	Control Nb	4
201211-experiment1	437.77	1.08906	2	376.8	0.958181	4	Control Nb	4
201211-experiment1	336.55	0.837251	2	433.65	1.10275	4	Control Nb	4
201211-experiment1	376.75	0.937258	2	423	1.07566	4	Control Nb	4
201211-experiment1	295.28	0.734582	2	340.08	0.864804	4	Control Nb	4
201211-experiment1	364.02	0.905589	2	397.88	1.01179	4	Control Nb	4
201211-experiment1	450.63	1.12105	2	524.33	1.33334	4	Control Nb	4
201211-experiment1	315.83	0.785705	2	408.91	1.03983	4	Control Nb	4
201211-experiment1	321.96	0.800955	2	392.35	0.997724	4	Control Nb	4
201211-experiment1	376.64	0.936984	2	448.63	1.14084	4	Control Nb	4
201211-experiment1	409.15	1.01786	2	372.6	0.947501	4	Control Nb	4
201211-experiment1	255.77	0.636291	2	361.97	0.920469	4	Control Nb	4
201211-experiment1	450.94	1.12182	2	446.3	1.13492	4	Control Nb	4
201211-experiment1	496.45	1.23504	2	333.77	0.848758	4	Control Nb	4
201211-experiment1	545.51	1.35709	2	563.98	1.43417	4	Control Nb	4
201211-experiment1	443.23	1.10264	2	440.07	1.11907	4	Control Nb	4
201211-experiment1	407.6	1.01401	2	384.44	0.977609	4	Control Nb	4
201211-experiment1	344.85	0.857899	2	442.12	1.12429	4	Control Nb	4
201211-experiment1	509.42	1.26731	2	401.67	1.02142	4	Control Nb	4
201211-experiment1	338.05	0.840982	2	513.99	1.30705	4	xhNup93-Nb4i	1
201211-experiment1	355.14	0.883498	2	456.27	1.16027	4	xhNup93-Nb4i	1
201211-experiment1	298.05	0.741473	2	528.75	1.34458	4	xhNup93-Nb4i	1
201211-experiment1	236.89	0.589322	2	339.35	0.862948	4	xhNup93-Nb4i	1
201211-experiment1	336.03	0.835957	2	346.95	0.882274	4	xhNup93-Nb4i	1
201211-experiment1	214.39	0.533348	2	443.43	1.12762	4	xhNup93-Nb4i	1
201211-experiment1	284.05	0.706644	2	320.73	0.815598	4	xhNup93-Nb4i	1
201211-experiment1	268.67	0.668383	2	337.64	0.858599	4	xhNup93-Nb4i	1
201211-experiment1	300.23	0.746896	2	388.06	0.986814	4	xhNup93-Nb4i	1
201211-experiment1	412.17	1.02537	2	484.48	1.23201	4	xhNup93-Nb4i	1
201211-experiment1	295.69	0.735601	2	414.03	1.05285	4	xhNup93-Nb4i	1
201211-experiment1	231.03	0.574744	2	423.2	1.07617	4	xhNup93-Nb4i	1
201211-experiment1	255.02	0.634425	2	372.38	0.946941	4	xhNup93-Nb4i	1
201211-experiment1	297.25	0.739482	2	412.62	1.04927	4	xhNup93-Nb4i	1
201211-experiment1	256.2	0.63736	2	465.28	1.18318	4	xhNup93-Nb4i	1
201211-experiment1	340.7	0.847575	2	470.37	1.19612	4	xhNup93-Nb4i	1
201211-experiment1	246.57	0.613403	2	333.41	0.847843	4	xhNup93-Nb4i	1
201211-experiment1	246.42	0.61303	2	449.36	1.1427	4	xhNup93-Nb4i	1
201211-experiment1	301.72	0.750603	2	472.27	1.20096	4	xhNup93-Nb4i	1
201211-experiment1	309.94	0.771052	2	358.05	0.910501	4	xhNup93-Nb4i	1
201211-experiment1	236.03	0.587183	2	369.05	0.938473	4	xhNup93-Nb4i	1
201211-experiment1	299.71	0.745602	2	370.52	0.942211	4	xhNup93-Nb4i	1
201211-experiment1	248.8	0.618951	2	361.71	0.919808	4	xhNup93-Nb4i	1
201211-experiment1	262.62	0.653332	2	404.5	1.02862	4	xhNup93-Nb4i	1
201211-experiment1	302.16	0.751697	2	346.63	0.88146	4	xhNup93-Nb4i	1
201211-experiment1	280.78	0.698509	2	455.29	1.15778	4	xhNup93-Nb4i	1
201211-experiment1	214.54	0.533721	2	321.66	0.817963	4	xhNup93-Nb4i	1
201211-experiment1	279	0.694081	2	335.33	0.852725	4	xhNup93-Nb4i	1
201211-experiment1	318.51	0.792372	2	441.19	1.12192	4	xhNup93-Nb4i	1
201211-experiment1	526.97	1.31097	2	318.79	0.810665	4	xhNup93-Nb4i	1
201211-experiment1	371.24	0.923551	2	399.22	1.01519	4	xhNup93-Nb4i	1
201211-experiment1	229.91	0.571958	2	346.91	0.882172	4	xhNup93-Nb4i	1
201211-experiment1	200.07	0.497723	2	335.79	0.853895	4	xhNup93-Nb4i	1
201211-experiment1	294.43	0.732467	2	435.26	1.10684	4	xhNup93-Nb4i	1
201211-experiment1	323.58	0.804985	2	401.37	1.02066	4	xhNup93-Nb4i	1
201211-experiment1	369.85	0.920093	2	388.38	0.987628	4	xhNup93-Nb4i	1
201211-experiment1	386.87	0.962434	2	473.66	1.20449	4	xhNup93-Nb4i	1
201211-experiment1	204.04	0.5076	2	315.23	0.801612	4	xhNup93-Nb4i	1
201211-experiment1	218.8	0.544319	2	308.25	0.783862	4	xhNup93-Nb4i	1
201211-experiment1	263.97	0.65669	2	340.72	0.866432	4	xhNup93-Nb4i	1
201211-experiment1	256.69	0.638579	2	314.71	0.80029	4	xhNup93-Nb4i	1
201211-experiment1	238.6	0.593576	2	446.42	1.13522	4	xhNup93-Nb4i	1
201211-experiment1	332.91	0.828195	2	349.5	0.888759	4	xhNup93-Nb4i	1
201211-experiment1	307.7	0.765479	2	354.33	0.901041	4	xhNup93-Nb4i	1
201211-experiment1	300.03	0.746398	2	390.13	0.992078	4	xhNup93-Nb4i	1
201211-experiment1	298.65	0.742965	2	357.41	0.908873	4	xhNup93-Nb4i	1
201211-experiment1	226.62	0.563773	2	347.24	0.883012	4	xhNup93-Nb4i	1
201211-experiment1	198.26	0.49322	2	305.39	0.776589	4	xhNup93-Nb4i	1
201211-experiment1	241.31	0.600318	2	326.85	0.831161	4	xhNup93-Nb4i	1
201211-experiment1	290.69	0.723163	2	365.28	0.928886	4	xhNup93-Nb4i	1
201211-experiment1	360.28	0.896285	2	424.39	1.0792	4	xhNup93-Nb4i	1
201211-experiment1	357.35	0.888996	2	318.05	0.808783	4	xhNup93-Nb4i	1
[truncated: 5,742 more rows]
