# Supplementary material for: A checkpoint function for Nup98 in nuclear pore formation suggested by novel inhibitory nanobodies
Source: EMBO J. 2024 Apr 22;43(11):6. doi: 10.1038/s44318-024-00081-w (PMC11148069; doi:10.1038/s44318-024-00081-w)
Supplement: Supplementary file 9 — Source data Fig. 9 [file 44318_2024_81_MOESM9_ESM.zip › Fig9_trackingNb_xhNup214-Nb1t.xlsx]

## Sheet: Sheet1
Experiment date	Mean_Ch_xhNup214-Nb1t	Normalized Ch xhNup214-Nb1t	ch_xhNup214-Nb1t	Mean_Ch_xY-Nb1t	Normalized Ch xY-Nb1t	ch_xY-Nb1t	Inhibitory nanobody sample	#Nucleus	Average xhNup214-Nb1t	Average xY-Nb1t
200904	16.52	0.948813	2	99.16	1.07193	1	Buffer	1	17.4112	92.5061
200904	20.67	1.18716	2	89.76	0.970315	1	Buffer	1
200904	10.95	0.628904	2	84.56	0.914102	1	Buffer	1
200904	13.05	0.749516	2	103.08	1.11431	1	Buffer	1
200904	20.22	1.16132	2	88.65	0.958315	1	Buffer	1
200904	16.14	0.926988	2	91.13	0.985124	1	Buffer	1
200904	15.37	0.882764	2	97.89	1.0582	1	Buffer	1
200904	25.03	1.43758	2	92.24	0.997124	1	Buffer	1
200904	15.29	0.878169	2	87.65	0.947505	1	Buffer	1
200904	18.54	1.06483	2	93.93	1.01539	1	Buffer	1
200904	22.73	1.30548	2	94.85	1.02534	1	Buffer	1
200904	9.09	0.522077	2	93.12	1.00664	1	Buffer	1
200904	8	0.459474	2	76.37	0.825567	1	Buffer	1
200904	10.63	0.610525	2	88.53	0.957018	1	Buffer	1
200904	15.55	0.893102	2	95.83	1.03593	1	Buffer	1
200904	18.76	1.07747	2	109.92	1.18825	1	Buffer	1
200904	10.64	0.6111	2	99.93	1.08025	1	Buffer	1
200904	18.07	1.03784	2	86.87	0.939073	1	Buffer	1
200904	15.67	0.899994	2	91.14	0.985232	1	Buffer	1
200904	15.06	0.864959	2	85.39	0.923074	1	Buffer	1
200904	22.81	1.31007	2	88.96	0.961666	1	Buffer	1
200904	17.47	1.00338	2	82.12	0.887725	1	Buffer	1
200904	15.38	0.883338	2	89.42	0.966639	1	Buffer	1
200904	13.59	0.780531	2	91.34	0.987394	1	Buffer	1
200904	17.37	0.997632	2	96.73	1.04566	1	Buffer	1
200904	28.44	1.63343	2	81.91	0.885455	1	Buffer	1
200904	23.71	1.36176	2	93.54	1.01118	1	Buffer	1
200904	8.21	0.471535	2	94.4	1.02047	1	Buffer	1
200904	13.43	0.771341	2	100.27	1.08393	1	Buffer	1
200904	5.52	0.317037	2	96.89	1.04739	1	Buffer	1
200904	4.61	0.264772	2	84.19	0.910102	1	Buffer	1
200904	15.86	0.910906	2	94.76	1.02436	1	Buffer	1
200904	29.03	1.66731	2	98.71	1.06706	1	Buffer	1
200904	4.85	0.278556	2	75.78	0.819189	1	Buffer	1
200904	27.69	1.59035	2	88	0.951289	1	Buffer	1
200904	17.31	0.994186	2	89.19	0.964153	1	Buffer	1
200904	20.63	1.18487	2	104.11	1.12544	1	Buffer	1
200904	4.96	0.284874	2	76.88	0.83108	1	Buffer	1
200904	22.1	1.2693	2	87.42	0.945019	1	Buffer	1
200904	21.29	1.22277	2	90.61	0.979503	1	Buffer	1
200904	12.2	0.700697	2	83.23	0.899725	1	Buffer	1
200904	24.75	1.4215	2	86.84	0.938749	1	Buffer	1
200904	22.77	1.30778	2	92.36	0.998421	1	Buffer	1
200904	19.41	1.1148	2	91.2	0.985881	1	Buffer	1
200904	19.6	1.12571	2	95.42	1.0315	1	Buffer	1
200904	16.76	0.962597	2	88.24	0.953883	1	Buffer	1
200904	9.75	0.559983	2	82.75	0.894536	1	Buffer	1
200904	12.99	0.74607	2	100.19	1.08306	1	Buffer	1
200904	14.69	0.843708	2	103.9	1.12317	1	Buffer	1
200904	16.2	0.930434	2	93.19	1.00739	1	Buffer	1
200904	8.42	0.483596	2	94.46	1.02112	1	Buffer	1
200904	9.22	0.529543	2	87.18	0.942424	1	Buffer	1
200904	5.83	0.334841	2	87.91	0.950316	1	Buffer	1
200904	9.63	0.553091	2	103.67	1.12068	1	Buffer	1
200904	4.28	0.245818	2	76.03	0.821892	1	Buffer	1
200904	11.32	0.650155	2	92.26	0.99734	1	Buffer	1
200904	17.57	1.00912	2	93.2	1.0075	1	Buffer	1
200904	11.92	0.684616	2	80.51	0.870321	1	Buffer	1
200904	20.87	1.19865	2	91.26	0.98653	1	Buffer	1
200904	13.62	0.782254	2	103.97	1.12393	1	Buffer	1
200904	17.47	1.00338	2	94.13	1.01755	1	Buffer	1
200904	10.22	0.586977	2	91.05	0.98426	1	Buffer	1
200904	14.23	0.817289	2	90.06	0.973558	1	Buffer	1
200904	5	0.287171	2	89.53	0.967828	1	Buffer	1
200904	14.22	0.816714	2	96.55	1.04372	1	Buffer	1
200904	5.22	0.299806	2	80.28	0.867835	1	Buffer	1
200904	24.18	1.38876	2	91.39	0.987935	1	Buffer	1
200904	22.99	1.32041	2	100.43	1.08566	1	Buffer	1
200904	17.04	0.978679	2	103.06	1.11409	1	Buffer	1
200904	29.07	1.66961	2	90.91	0.982746	1	Buffer	1
200904	4.44	0.255008	2	81	0.875618	1	Buffer	1
200904	19.66	1.12916	2	90.13	0.974314	1	Buffer	1
200904	11.71	0.672554	2	86.27	0.932587	1	Buffer	1
200904	14.62	0.839688	2	100.98	1.0916	1	Buffer	1
200904	10.64	0.6111	2	89.89	0.97172	1	Buffer	1
200904	4.89	0.280853	2	76.82	0.830432	1	Buffer	1
200904	14.89	0.855195	2	94.89	1.02577	1	Buffer	1
200904	18.17	1.04358	2	99.98	1.08079	1	Buffer	1
200904	16.68	0.958002	2	101.53	1.09755	1	Buffer	1
200904	14.55	0.835667	2	87.6	0.946965	1	Buffer	1
200904	16.11	0.925265	2	77.51	0.837891	1	Buffer	1
200904	13.29	0.7633	2	89.98	0.972693	1	Buffer	1
200904	6.51	0.373897	2	77.56	0.838431	1	Buffer	1
200904	20.78	1.19348	2	95.67	1.0342	1	Buffer	1
200904	18.49	1.06196	2	99.66	1.07733	1	Buffer	1
200904	5.38	0.308996	2	80.47	0.869889	1	Buffer	1
200904	16.96	0.974084	2	98.43	1.06404	1	Buffer	1
200904	2.82	0.161964	2	82.36	0.89032	1	Buffer	1
200904	17.59	1.01027	2	98.98	1.06998	1	Buffer	1
200904	16.65	0.956279	2	98.49	1.06469	1	Buffer	1
200904	18.47	1.06081	2	99.83	1.07917	1	Buffer	1
200904	12.89	0.740327	2	87.03	0.940803	1	Buffer	1
200904	9.54	0.547922	2	89.44	0.966855	1	Buffer	1
200904	7.55	0.433628	2	80.36	0.8687	1	Buffer	1
200904	10.27	0.589849	2	86.34	0.933344	1	Buffer	1
200904	13.87	0.796612	2	80.51	0.870321	1	Buffer	1
200904	22.11	1.26987	2	87.97	0.950964	1	Buffer	1
200904	18.03	1.03554	2	103.88	1.12295	1	Buffer	1
200904	37.27	2.14057	2	86.05	0.930209	1	Buffer	1
200904	21.8	1.25207	2	92.7	1.0021	1	Buffer	1
200904	13.23	0.759854	2	97.67	1.05582	1	Buffer	1
200904	10.07	0.578362	2	96.73	1.04566	1	Buffer	1
200904	18.18	1.04415	2	104.34	1.12793	1	Buffer	1
200904	15.12	0.868405	2	96.7	1.04534	1	Buffer	1
200904	20.49	1.17683	2	103.28	1.11647	1	Buffer	1
200904	13.84	0.794889	2	94.4	1.02047	1	Buffer	1
200904	16.17	0.928711	2	91.78	0.992151	1	Buffer	1
200904	21.65	1.24345	2	90.32	0.976368	1	Buffer	1
200904	28.63	1.64434	2	94.27	1.01907	1	Buffer	1
200904	11.12	0.638668	2	94.6	1.02264	1	Buffer	1
200904	11.82	0.678872	2	89.04	0.962531	1	Buffer	1
200904	17.62	1.01199	2	100.1	1.08209	1	Buffer	1
200904	11.5	0.660493	2	89.98	0.972693	1	Buffer	1
200904	20.18	1.15902	2	109.4	1.18262	1	Buffer	1
200904	5.58	0.320483	2	78.75	0.851295	1	Buffer	1
200904	23.12	1.32788	2	87.03	0.940803	1	Buffer	1
200904	15.1	0.867256	2	103.83	1.12241	1	Buffer	1
200904	29.57	1.69833	2	85.51	0.924372	1	Buffer	1
200904	18.6	1.06828	2	98.41	1.06382	1	Buffer	1
200904	14.29	0.820735	2	94.2	1.01831	1	Buffer	1
200904	8.7	0.499677	2	92.23	0.997015	1	Buffer	1
200904	15.82	0.908609	2	107.38	1.16079	1	Buffer	1
200904	26.55	1.52488	2	92.61	1.00112	1	Buffer	1
200904	18.65	1.07115	2	100.73	1.0889	1	Buffer	1
200904	16.97	0.974658	2	86.81	0.938425	1	Buffer	1
200904	19.02	1.0924	2	97.99	1.05928	1	Buffer	1
200904	11.92	0.684616	2	87.09	0.941452	1	Buffer	1
200904	19.07	1.09527	2	98.69	1.06685	1	Buffer	1
200904	14.21	0.81614	2	96.18	1.03972	1	Buffer	1
200904	19.47	1.11824	2	101.9	1.10155	1	Buffer	1
200904	24.48	1.40599	2	99.49	1.0755	1	Buffer	1
200904	23.71	1.36176	2	82.39	0.890644	1	Buffer	1
200904	13.47	0.773639	2	89.59	0.968477	1	Buffer	1
200904	7.96	0.457176	2	101.02	1.09204	1	Buffer	1
200904	16.91	0.971212	2	106.01	1.14598	1	Buffer	1
200904	19.65	1.12858	2	108.52	1.17311	1	Buffer	1
200904	23.17	1.33075	2	100.02	1.08123	1	Buffer	1
200904	22.95	1.31811	2	94.41	1.02058	1	Buffer	1
200904	17.19	0.987294	2	90.01	0.973017	1	Buffer	1
200904	17.73	1.01831	2	89.57	0.968261	1	Buffer	1
200904	4.79	0.27511	2	81.18	0.877564	1	Buffer	1
200904	10.62	0.609951	2	91.84	0.9928	1	Buffer	1
200904	17.88	1.02692	2	93.23	1.00783	1	Buffer	1
200904	19.49	1.11939	2	86.49	0.934965	1	Buffer	1
200904	14.3	0.821309	2	90.21	0.975179	1	Buffer	1
200904	14.53	0.834519	2	103.13	1.11485	1	Buffer	1
200904	14.81	0.8506	2	90.5	0.978314	1	Buffer	1
200904	9.57	0.549645	2	106.87	1.15528	1	Buffer	1
200904	10.58	0.607654	2	88.57	0.95745	1	Buffer	1
200904	4.4	0.25271	2	76.75	0.829675	1	Buffer	1
200904	14.87	0.854046	2	122.31	1.32218	1	Buffer	2
200904	6.5	0.373322	2	81.5	0.881023	1	Buffer	2
200904	10.47	0.601336	2	88.89	0.96091	1	Buffer	2
200904	16.11	0.925265	2	117.78	1.27321	1	Buffer	2
200904	6.91	0.39687	2	91.91	0.993556	1	Buffer	2
200904	16.65	0.956279	2	96.73	1.04566	1	Buffer	2
200904	15.95	0.916075	2	80.2	0.86697	1	Buffer	2
200904	8.21	0.471535	2	78.79	0.851728	1	Buffer	2
200904	21.79	1.25149	2	120.79	1.30575	1	Buffer	2
200904	7.35	0.422141	2	107.67	1.16392	1	Buffer	2
200904	15.56	0.893676	2	121.82	1.31689	1	Buffer	2
200904	15.33	0.880466	2	115.83	1.25213	1	Buffer	2
200904	34.06	1.95621	2	92.57	1.00069	1	Buffer	2
200904	18.68	1.07287	2	111.47	1.205	1	Buffer	2
200904	17.9	1.02807	2	101.16	1.09355	1	Buffer	2
200904	24.43	1.40312	2	86.19	0.931722	1	Buffer	2
200904	28	1.60816	2	82	0.886428	1	Buffer	2
200904	19.9	1.14294	2	90.19	0.974963	1	Buffer	2
200904	11.5	0.660493	2	88.17	0.953126	1	Buffer	2
200904	14.56	0.836242	2	84.5	0.913453	1	Buffer	2
200904	6.96	0.399742	2	82.54	0.892266	1	Buffer	2
200904	15.07	0.865533	2	95.56	1.03301	1	Buffer	2
200904	33.17	1.90509	2	82.92	0.896373	1	Buffer	2
200904	13.04	0.748942	2	90.88	0.982422	1	Buffer	2
200904	21.2	1.2176	2	88.24	0.953883	1	Buffer	2
200904	26.59	1.52718	2	85.24	0.921453	1	Buffer	2
200904	15.47	0.888507	2	93.4	1.00966	1	Buffer	2
200904	19.56	1.12341	2	100.5	1.08641	1	Buffer	2
200904	20.97	1.20439	2	92.24	0.997124	1	Buffer	2
200904	16	0.918947	2	86.36	0.93356	1	Buffer	2
200904	19.61	1.12628	2	91.84	0.9928	1	Buffer	2
200904	14.5	0.832796	2	104.85	1.13344	1	Buffer	2
200904	20.54	1.1797	2	82	0.886428	1	Buffer	2
200904	16.03	0.92067	2	97.85	1.05777	1	Buffer	2
200904	27.12	1.55762	2	109.27	1.18122	1	Buffer	2
200904	18.06	1.03726	2	81.47	0.880699	1	Buffer	2
200904	6.57	0.377343	2	91.31	0.98707	1	Buffer	2
200904	22.35	1.28365	2	83.85	0.906427	1	Buffer	2
200904	12.87	0.739178	2	100.14	1.08252	1	Buffer	2
200904	18.53	1.06426	2	97.42	1.05312	1	Buffer	2
200904	21.57	1.23886	2	94.9	1.02588	1	Buffer	2
200904	6.96	0.399742	2	82.93	0.896482	1	Buffer	2
200904	16.67	0.957428	2	102.45	1.10749	1	Buffer	2
200904	20.73	1.19061	2	94.7	1.02372	1	Buffer	2
200904	21.46	1.23254	2	94.37	1.02015	1	Buffer	2
200904	15.06	0.864959	2	89.84	0.971179	1	Buffer	2
200904	6.15	0.35322	2	78.35	0.846971	1	Buffer	2
200904	18.81	1.08034	2	102.89	1.11225	1	Buffer	2
200904	15.81	0.908035	2	121.42	1.31256	1	Buffer	2
200904	25.34	1.45538	2	112.44	1.21549	1	Buffer	2
200904	22.74	1.30605	2	100.88	1.09052	1	Buffer	2
200904	16.07	0.922967	2	109.77	1.18662	1	Buffer	2
200904	16.24	0.932731	2	93.59	1.01172	1	Buffer	2
200904	6.07	0.348626	2	81.7	0.883185	1	Buffer	2
200904	27.06	1.55417	2	107.61	1.16327	1	Buffer	2
200904	14.31	0.821883	2	98.06	1.06004	1	Buffer	2
200904	13.76	0.790294	2	98.32	1.06285	1	Buffer	2
200904	20.4	1.17166	2	102.51	1.10814	1	Buffer	2
200904	28.65	1.64549	2	85	0.918858	1	Buffer	2
200904	19.85	1.14007	2	95.41	1.03139	1	Buffer	2
200904	10.3	0.591572	2	100.01	1.08112	1	Buffer	2
200904	21.34	1.22565	2	98.03	1.05971	1	Buffer	2
200904	26.84	1.54153	2	95.97	1.03745	1	Buffer	2
200904	8.81	0.505995	2	80.12	0.866105	1	Buffer	2
200904	6.63	0.380789	2	81.11	0.876807	1	Buffer	2
200904	22.8	1.3095	2	108.24	1.17009	1	Buffer	2
200904	15.89	0.912629	2	95.72	1.03474	1	Buffer	2
200904	22.27	1.27906	2	91.12	0.985016	1	Buffer	2
200904	13.34	0.766172	2	90.08	0.973774	1	Buffer	2
200904	17.47	1.00338	2	101.48	1.09701	1	Buffer	2
200904	14.86	0.853472	2	98.7	1.06696	1	Buffer	2
200904	14.41	0.827627	2	102.63	1.10944	1	Buffer	2
200904	14.23	0.817289	2	89.03	0.962423	1	Buffer	2
200904	15.88	0.912055	2	88.17	0.953126	1	Buffer	2
200904	6.84	0.39285	2	97.02	1.0488	1	Buffer	2
200904	10.38	0.596167	2	96.27	1.04069	1	Buffer	2
200904	3.69	0.211932	2	78.38	0.847296	1	Buffer	2
200904	21.54	1.23713	2	94.13	1.01755	1	Buffer	2
200904	22.06	1.267	2	93.4	1.00966	1	Buffer	2
200904	22.84	1.3118	2	98.65	1.06642	1	Buffer	2
200904	19.73	1.13318	2	95.51	1.03247	1	Buffer	2
200904	16.05	0.921819	2	91	0.983719	1	Buffer	2
200904	20.12	1.15558	2	110.74	1.19711	1	Buffer	2
200904	7.96	0.457176	2	85.04	0.919291	1	Buffer	2
200904	8.38	0.481299	2	92.31	0.99788	1	Buffer	2
200904	20.14	1.15672	2	105.37	1.13906	1	Buffer	2
200904	19.53	1.12169	2	91.78	0.992151	1	Buffer	2
200904	8.31	0.477278	2	88.53	0.957018	1	Buffer	2
200904	25.91	1.48812	2	96.21	1.04004	1	Buffer	2
200904	20.84	1.19693	2	93.13	1.00674	1	Buffer	2
200904	12.38	0.711035	2	82.42	0.890968	1	Buffer	2
200904	23.32	1.33937	2	82.14	0.887942	1	Buffer	2
200904	27.86	1.60012	2	82.36	0.89032	1	Buffer	2
200904	3.9	0.223993	2	79.6	0.860484	1	Buffer	2
200904	29.35	1.68569	2	81.06	0.876267	1	Buffer	2
200904	21.45	1.23196	2	86.82	0.938533	1	Buffer	2
200904	24.54	1.40944	2	96.01	1.03788	1	Buffer	2
200904	20.87	1.19865	2	92.17	0.996367	1	Buffer	2
200904	22.14	1.27159	2	100.42	1.08555	1	Buffer	2
200904	18.94	1.0878	2	91.06	0.984368	1	Buffer	2
200904	28.31	1.62596	2	104.18	1.1262	1	Buffer	2
200904	13.32	0.765023	2	121.87	1.31743	1	Buffer	2
200904	24.36	1.3991	2	117.85	1.27397	1	Buffer	2
200904	17.9	1.02807	2	91.33	0.987286	1	Buffer	2
200904	23.68	1.36004	2	103.7	1.12101	1	Buffer	2
200904	26.12	1.50018	2	95.83	1.03593	1	Buffer	2
200904	6.74	0.387106	2	86.09	0.930641	1	Buffer	2
200904	18.72	1.07517	2	103.89	1.12306	1	Buffer	2
200904	25.12	1.44275	2	81.19	0.877672	1	Buffer	2
200904	16.09	0.924116	2	94.17	1.01799	1	Buffer	2
200904	25.93	1.48927	2	93.21	1.00761	1	Buffer	2
200904	25.07	1.43988	2	84.86	0.917345	1	Buffer	2
200904	26.21	1.50535	2	84.5	0.913453	1	Buffer	2
200904	15.27	0.87702	2	93.27	1.00826	1	Buffer	2
200904	30.59	1.75691	2	96.98	1.04836	1	Buffer	2
200904	22	1.26355	2	90.81	0.981665	1	Buffer	2
200904	21.64	1.24288	2	116.21	1.25624	1	Buffer	2
200904	20.69	1.18831	2	95.95	1.03723	1	Buffer	2
200904	11.81	0.678298	2	95.03	1.02728	1	Buffer	2
200904	14.16	0.813268	2	118.36	1.27948	1	Buffer	2
200904	22.6	1.29801	2	93	1.00534	1	Buffer	2
200904	9.78	0.561706	2	96.07	1.03853	1	Buffer	2
200904	30.85	1.77184	2	79.15	0.855619	1	Buffer	2
200904	22.52	1.29342	2	87.02	0.940695	1	Buffer	2
200904	18.29	1.05047	2	98.75	1.0675	1	Buffer	2
200904	26.94	1.54728	2	88.61	0.957883	1	Buffer	2
200904	23.18	1.33132	2	88.49	0.956586	1	Buffer	2
200904	7.04	0.404337	2	86.11	0.930858	1	Buffer	2
200904	15.99	0.918373	2	115.91	1.253	1	Buffer	2
200904	16.75	0.962023	2	134.89	1.45817	1	Buffer	2
200904	19	1.09125	2	89.71	0.969774	1	Buffer	2
200904	23.09	1.32616	2	88.66	0.958423	1	Buffer	2
200904	17.75	1.01946	2	105.75	1.14317	1	Buffer	2
200904	5.7	0.327375	2	79.93	0.864051	1	Buffer	2
200904	16.27	0.934454	2	100.15	1.08263	1	Buffer	2
200904	20.92	1.20152	2	89.81	0.970855	1	Buffer	2
200904	10.14	0.582383	2	102.26	1.10544	1	Buffer	2
200904	17.29	0.993037	2	97.53	1.05431	1	Buffer	2
200904	25.16	1.44504	2	93.69	1.0128	1	Buffer	2
200904	12.85	0.738029	2	82.7	0.893995	1	Buffer	2
200904	24.47	1.40541	2	89.29	0.965234	1	Buffer	2
200904	14.18	0.814417	2	89.46	0.967071	1	Buffer	2
200904	20.14	1.15672	2	108.43	1.17214	1	Buffer	2
200904	20.63	1.18487	2	101.28	1.09485	1	Buffer	2
200904	23.48	1.34855	2	95.51	1.03247	1	Buffer	2
200904	21.47	1.23311	2	86.68	0.937019	1	Buffer	2
200904	19.08	1.09584	2	97.15	1.0502	1	Buffer	2
200904	16.42	0.943069	2	100.95	1.09128	1	Buffer	2
200904	13.04	0.748942	2	85.14	0.920372	1	Buffer	2
200904	16.26	0.93388	2	94.36	1.02004	1	Buffer	2
200904	14.91	0.856344	2	95.35	1.03074	1	Buffer	2
200904	28.29	1.62481	2	105.93	1.14511	1	Buffer	2
200904	5.64	0.323929	2	79.29	0.857133	1	Buffer	2
200904	5.62	0.32278	2	82.88	0.895941	1	Buffer	2
200904	16.68	0.958002	2	126.87	1.37148	1	Buffer	2
200904	8.05	0.462345	2	85.41	0.923291	1	Buffer	2
200904	15.65	0.898845	2	84.78	0.91648	1	Buffer	2
200904	5.58	0.320483	2	79.37	0.857998	1	Buffer	2
200904	4.95	0.284299	2	80.84	0.873888	1	Buffer	2
200904	20.67	1.18716	2	89.91	0.971936	1	Buffer	2
200904	17.43	1.00108	2	99.95	1.08047	1	Buffer	2
200904	16.91	0.971212	2	93.9	1.01507	1	Buffer	2
200904	21.73	1.24804	2	103	1.11344	1	Buffer	2
200904	20.12	1.15558	2	107.27	1.1596	1	Buffer	2
200904	7.6	0.4365	2	79.8	0.862646	1	Buffer	2
200904	24.96	1.43356	2	88.3	0.954532	1	Buffer	2
200904	14.55	0.835667	2	87.21	0.942749	1	Buffer	2
200904	17.58	1.00969	2	99.66	1.07733	1	Buffer	2
200904	16.13	0.926414	2	104.96	1.13463	1	Buffer	2
200904	21.78	1.25092	2	102.22	1.10501	1	Buffer	2
200904	16.8	0.964894	2	128.86	1.39299	1	Buffer	2
200904	22.64	1.30031	2	77.77	0.840701	1	Buffer	2
200904	6.77	0.388829	2	82.95	0.896698	1	Buffer	2
200904	19.54	1.12226	2	92.16	0.996259	1	Buffer	2
200904	35.3	2.02743	2	89.9	0.971828	1	Buffer	2
200904	15.71	0.902291	2	88.41	0.955721	1	Buffer	2
200904	18.41	1.05736	2	90.59	0.979287	1	Buffer	2
200904	18.31	1.05162	2	97.19	1.05063	1	Buffer	2
200904	13.76	0.790294	2	112.85	1.21992	1	Buffer	2
200904	20.3	1.16591	2	91.51	0.989232	1	Buffer	2
200904	23.36	1.34166	2	99.6	1.07669	1	Buffer	2
200904	24.89	1.42954	2	79.56	0.860051	1	Buffer	2
200904	23.34	1.34051	2	102.03	1.10295	1	Buffer	2
200904	6.59	0.378491	2	82.57	0.89259	1	Buffer	2
200904	6.31	0.36241	2	87.79	0.949019	1	Buffer	2
200904	17.28	0.992463	2	79.6	0.860484	1	Buffer	2
200904	18.95	1.08838	2	134.73	1.45644	1	Buffer	2
200904	17.87	1.02635	2	99.89	1.07982	1	Buffer	2
200904	7.4	0.425013	2	79.67	0.861241	1	Buffer	2
200904	22.59	1.29744	2	106.14	1.14738	1	Buffer	2
200904	18.35	1.05392	2	116.95	1.26424	1	Buffer	2
200904	10.06	0.577788	2	95.58	1.03323	1	Buffer	2
200904	18.79	1.07919	2	97.98	1.05917	1	Buffer	2
200904	18.99	1.09068	2	101.16	1.09355	1	Buffer	2
200904	22.84	1.3118	2	86.68	0.937019	1	Buffer	2
200904	7.97	0.457751	2	95.22	1.02934	1	Buffer	2
200904	18.62	1.06942	2	93.97	1.01583	1	Buffer	2
200904	10.07	0.578362	2	93.36	1.00923	1	Buffer	2
200904	13.32	0.765023	2	92.57	1.00069	1	Buffer	2
200904	18.66	1.07172	2	105.23	1.13755	1	Buffer	2
200904	14.25	0.818437	2	92.15	0.996151	1	Buffer	2
200904	24.5	1.40714	2	104.9	1.13398	1	Buffer	2
200904	7	0.402039	2	79.92	0.863943	1	Buffer	2
200904	6.41	0.368153	2	83.38	0.901346	1	Buffer	2
200904	6.67	0.383086	2	82.67	0.893671	1	Buffer	2
200904	14.35	0.824181	2	95.29	1.03009	1	Buffer	2
200904	15.18	0.871851	2	103.85	1.12263	1	Buffer	2
200904	13.95	0.801207	2	114.09	1.23332	1	Buffer	2
200904	5.33	0.306124	2	83.62	0.90394	1	Buffer	2
200904	13.55	0.778233	2	96.42	1.04231	1	Buffer	2
200904	13.92	0.799484	2	95.54	1.0328	1	Buffer	2
200904	16.12	0.925839	2	100	1.08101	1	Buffer	2
200904	7.19	0.412952	2	88.14	0.952802	1	Control Nb	1
200904	7.29	0.418695	2	88.11	0.952478	1	Control Nb	1
200904	10.6	0.608802	2	99.4	1.07452	1	Control Nb	1
200904	15.57	0.89425	2	91.85	0.992908	1	Control Nb	1
200904	14.52	0.833944	2	88.44	0.956045	1	Control Nb	1
200904	25.06	1.4393	2	91.91	0.993556	1	Control Nb	1
200904	23.77	1.36521	2	95.17	1.0288	1	Control Nb	1
200904	10.09	0.579511	2	83.02	0.897454	1	Control Nb	1
200904	17.86	1.02577	2	92.51	1.00004	1	Control Nb	1
200904	24.17	1.38818	2	85.89	0.928479	1	Control Nb	1
200904	20.79	1.19406	2	81.74	0.883618	1	Control Nb	1
200904	34.47	1.97976	2	76.73	0.829459	1	Control Nb	1
200904	10.99	0.631202	2	94.98	1.02674	1	Control Nb	1
200904	15.16	0.870702	2	93.68	1.01269	1	Control Nb	1
200904	14.24	0.817863	2	86.04	0.930101	1	Control Nb	1
200904	17.22	0.989017	2	98.58	1.06566	1	Control Nb	1
200904	24.93	1.43183	2	98.14	1.0609	1	Control Nb	1
200904	13.92	0.799484	2	86.08	0.930533	1	Control Nb	1
200904	25.19	1.44677	2	82.35	0.890212	1	Control Nb	1
200904	20.46	1.1751	2	98.56	1.06544	1	Control Nb	1
200904	5.32	0.30555	2	76.72	0.829351	1	Control Nb	1
200904	9.7	0.557112	2	79.87	0.863403	1	Control Nb	1
200904	6	0.344605	2	76.22	0.823946	1	Control Nb	1
200904	23.08	1.32558	2	92.29	0.997664	1	Control Nb	1
200904	21.95	1.26068	2	98.7	1.06696	1	Control Nb	1
200904	14.53	0.834519	2	103.15	1.11506	1	Control Nb	1
200904	20.78	1.19348	2	89.8	0.970747	1	Control Nb	1
200904	25.78	1.48065	2	89.4	0.966423	1	Control Nb	1
200904	20.65	1.18602	2	90.96	0.983287	1	Control Nb	1
200904	20.9	1.20037	2	100.56	1.08706	1	Control Nb	1
200904	23.15	1.3296	2	85.2	0.92102	1	Control Nb	1
200904	5.45	0.313016	2	79.2	0.85616	1	Control Nb	1
200904	18.02	1.03496	2	79.02	0.854214	1	Control Nb	1
200904	8.08	0.464068	2	85.3	0.922101	1	Control Nb	1
200904	13.16	0.755834	2	88.27	0.954207	1	Control Nb	1
200904	5.93	0.340585	2	77.57	0.838539	1	Control Nb	1
200904	12.6	0.723671	2	98.04	1.05982	1	Control Nb	1
200904	15.85	0.910332	2	96.79	1.04631	1	Control Nb	1
200904	28.03	1.60988	2	88.24	0.953883	1	Control Nb	1
200904	22	1.26355	2	82.96	0.896806	1	Control Nb	1
200904	5.65	0.324503	2	76.57	0.827729	1	Control Nb	1
200904	23.52	1.35085	2	84.83	0.917021	1	Control Nb	1
200904	15.61	0.896548	2	94.22	1.01853	1	Control Nb	1
200904	13.66	0.784551	2	90.79	0.981449	1	Control Nb	1
200904	7.5	0.430756	2	88.05	0.951829	1	Control Nb	1
200904	16.55	0.950536	2	85	0.918858	1	Control Nb	1
200904	19.86	1.14064	2	94.82	1.02501	1	Control Nb	1
200904	15.06	0.864959	2	106.78	1.1543	1	Control Nb	1
200904	18.26	1.04875	2	101.19	1.09387	1	Control Nb	1
200904	21.47	1.23311	2	87.41	0.944911	1	Control Nb	1
200904	21.32	1.2245	2	97.68	1.05593	1	Control Nb	1
200904	12.84	0.737455	2	106.16	1.1476	1	Control Nb	1
200904	23	1.32099	2	89.82	0.970963	1	Control Nb	1
200904	14.97	0.85979	2	100.47	1.08609	1	Control Nb	1
200904	15.06	0.864959	2	95.74	1.03496	1	Control Nb	1
200904	17.39	0.998781	2	85.39	0.923074	1	Control Nb	1
200904	4.1	0.23548	2	80.1	0.865889	1	Control Nb	1
200904	8.14	0.467514	2	86.39	0.933884	1	Control Nb	1
200904	7.78	0.446838	2	84.24	0.910643	1	Control Nb	1
200904	23.91	1.37325	2	92.35	0.998313	1	Control Nb	1
200904	26.54	1.5243	2	95.93	1.03701	1	Control Nb	1
200904	10.16	0.583531	2	83.27	0.900157	1	Control Nb	1
200904	38.92	2.23534	2	82.67	0.893671	1	Control Nb	1
200904	6.31	0.36241	2	88.64	0.958207	1	Control Nb	1
200904	27.72	1.59208	2	93.49	1.01064	1	Control Nb	1
200904	24.96	1.43356	2	83.32	0.900697	1	Control Nb	1
200904	15.54	0.892527	2	79.35	0.857781	1	Control Nb	1
200904	18.38	1.05564	2	105.47	1.14014	1	Control Nb	1
200904	30.9	1.77472	2	90.68	0.98026	1	Control Nb	1
200904	19.17	1.10101	2	86.74	0.937668	1	Control Nb	1
200904	23.59	1.35487	2	98.41	1.06382	1	Control Nb	1
200904	21.88	1.25666	2	101.69	1.09928	1	Control Nb	1
200904	13.64	0.783402	2	92.81	1.00329	1	Control Nb	1
200904	16.68	0.958002	2	97.68	1.05593	1	Control Nb	1
200904	24.59	1.41231	2	106.86	1.15517	1	Control Nb	1
200904	22.8	1.3095	2	95.04	1.02739	1	Control Nb	1
200904	5.85	0.33599	2	79.74	0.861997	1	Control Nb	1
200904	22.11	1.26987	2	89.96	0.972477	1	Control Nb	1
200904	18.36	1.05449	2	113.13	1.22295	1	Control Nb	1
200904	20.22	1.16132	2	81.41	0.88005	1	Control Nb	1
200904	21.12	1.21301	2	81.81	0.884374	1	Control Nb	1
200904	19.25	1.10561	2	87.77	0.948802	1	Control Nb	1
200904	23.93	1.3744	2	84.74	0.916048	1	Control Nb	1
200904	17.87	1.02635	2	114	1.23235	1	Control Nb	1
200904	18.55	1.0654	2	91.69	0.991178	1	Control Nb	1
200904	6.71	0.385383	2	78.18	0.845134	1	Control Nb	1
200904	20.33	1.16764	2	109.17	1.18014	1	Control Nb	1
200904	19.29	1.10791	2	90.87	0.982314	1	Control Nb	1
200904	17.15	0.984996	2	99.68	1.07755	1	Control Nb	1
200904	20.48	1.17625	2	96.4	1.04209	1	Control Nb	1
200904	15.94	0.915501	2	100.37	1.08501	1	Control Nb	1
200904	13.9	0.798335	2	89.76	0.970315	1	Control Nb	1
200904	8.9	0.511164	2	81.2	0.87778	1	Control Nb	1
200904	18.03	1.03554	2	92.05	0.99507	1	Control Nb	1
200904	14.73	0.846006	2	102.12	1.10393	1	Control Nb	1
200904	16.58	0.952259	2	104.67	1.13149	1	Control Nb	1
200904	11.08	0.636371	2	93.64	1.01226	1	Control Nb	1
200904	17.33	0.995335	2	85	0.918858	1	Control Nb	1
200904	4.82	0.276833	2	77.06	0.833026	1	Control Nb	1
200904	22.09	1.26872	2	93.74	1.01334	1	Control Nb	1
200904	22.82	1.31065	2	87.46	0.945451	1	Control Nb	1
200904	12	0.68921	2	98.53	1.06512	1	Control Nb	1
200904	9.26	0.531841	2	102.09	1.1036	1	Control Nb	1
200904	17.8	1.02233	2	101.4	1.09614	1	Control Nb	1
200904	12.45	0.715056	2	115.17	1.245	1	Control Nb	1
200904	24.91	1.43069	2	103.22	1.11582	1	Control Nb	1
200904	28.2	1.61964	2	84	0.908048	1	Control Nb	1
200904	17.72	1.01773	2	104.27	1.12717	1	Control Nb	1
200904	21.88	1.25666	2	92.82	1.00339	1	Control Nb	1
200904	16.82	0.966043	2	95.76	1.03518	1	Control Nb	1
200904	20	1.14868	2	95.21	1.02923	1	Control Nb	1
200904	5.33	0.306124	2	77.33	0.835945	1	Control Nb	1
200904	17.84	1.02463	2	80.16	0.866538	1	Control Nb	1
200904	13.9	0.798335	2	91.38	0.987827	1	Control Nb	1
200904	25.12	1.44275	2	113	1.22154	1	Control Nb	1
200904	17.61	1.01142	2	114.83	1.24132	1	Control Nb	1
200904	27.26	1.56566	2	96.51	1.04328	1	Control Nb	1
200904	22.39	1.28595	2	81.39	0.879834	1	Control Nb	1
200904	15.33	0.880466	2	91.43	0.988367	1	Control Nb	1
200904	20.57	1.18142	2	88.09	0.952262	1	Control Nb	1
200904	13.04	0.748942	2	90	0.972909	1	Control Nb	1
200904	37.56	2.15723	2	83.78	0.90567	1	Control Nb	1
200904	23.17	1.33075	2	96.8	1.04642	1	Control Nb	1
200904	16.74	0.961448	2	109.09	1.17927	1	Control Nb	1
200904	16.73	0.960874	2	94.46	1.02112	1	Control Nb	1
200904	28.35	1.62826	2	102.55	1.10858	1	Control Nb	1
200904	5.33	0.306124	2	76.83	0.83054	1	Control Nb	1
200904	25.11	1.44217	2	108.2	1.16965	1	Control Nb	1
200904	26.34	1.51282	2	94.07	1.01691	1	Control Nb	1
200904	21.07	1.21014	2	101.5	1.09723	1	Control Nb	1
200904	28.61	1.64319	2	103.72	1.12122	1	Control Nb	1
200904	21.24	1.2199	2	98.32	1.06285	1	Control Nb	1
200904	21.41	1.22967	2	91.9	0.993448	1	Control Nb	1
200904	19.28	1.10733	2	93.25	1.00804	1	Control Nb	1
200904	22.85	1.31237	2	92.97	1.00501	1	Control Nb	1
200904	23.7	1.36119	2	88.36	0.95518	1	Control Nb	1
200904	27.54	1.58174	2	94.17	1.01799	1	Control Nb	1
200904	8.1	0.465217	2	77.95	0.842647	1	Control Nb	1
200904	27.04	1.55302	2	79.6	0.860484	1	Control Nb	1
200904	14.74	0.84658	2	99.01	1.07031	1	Control Nb	1
200904	6.59	0.378491	2	80.41	0.86924	1	Control Nb	1
200904	14.3	0.821309	2	96.77	1.04609	1	Control Nb	1
200904	22.43	1.28825	2	89.7	0.969666	1	Control Nb	1
200904	20.5	1.1774	2	84.18	0.909994	1	Control Nb	1
200904	28.44	1.63343	2	96.82	1.04663	1	Control Nb	1
200904	20.44	1.17395	2	84.3	0.911291	1	Control Nb	1
200904	22.82	1.31065	2	94.22	1.01853	1	Control Nb	1
200904	28	1.60816	2	89.58	0.968369	1	Control Nb	1
200904	28.28	1.62424	2	89.64	0.969017	1	Control Nb	1
200904	12.71	0.729989	2	78.14	0.844701	1	Control Nb	1
200904	36.57	2.10037	2	83.54	0.903076	1	Control Nb	1
200904	31.58	1.81377	2	93.32	1.0088	1	Control Nb	1
200904	16.45	0.944792	2	101.06	1.09247	1	Control Nb	1
200904	24.98	1.43471	2	91.98	0.994313	1	Control Nb	1
200904	19.04	1.09355	2	80.65	0.871834	1	Control Nb	1
200904	16.94	0.972935	2	107.22	1.15906	1	Control Nb	1
200904	19.41	1.1148	2	87.76	0.948694	1	Control Nb	1
200904	21.67	1.2446	2	82.56	0.892482	1	Control Nb	1
200904	8.67	0.497954	2	88.75	0.959396	1	Control Nb	1
200904	29.86	1.71498	2	106.51	1.15138	1	Control Nb	1
200904	20.19	1.1596	2	88.53	0.957018	1	Control Nb	1
200904	16.07	0.922967	2	86.99	0.940371	1	Control Nb	1
200904	14.46	0.830498	2	100.3	1.08425	1	Control Nb	1
200904	23.88	1.37153	2	83.33	0.900806	1	Control Nb	1
200904	28.45	1.634	2	93.62	1.01204	1	Control Nb	1
200904	13.7	0.786848	2	102.94	1.11279	1	Control Nb	1
200904	26.39	1.51569	2	80.56	0.870862	1	Control Nb	1
200904	14.12	0.810971	2	98.38	1.0635	1	Control Nb	1
200904	22.48	1.29112	2	89.73	0.96999	1	Control Nb	1
200904	6.42	0.368728	2	85.19	0.920912	1	Control Nb	1
200904	10.98	0.630627	2	102.94	1.11279	1	Control Nb	1
200904	4.62	0.265346	2	77.31	0.835729	1	Control Nb	1
200904	15.92	0.914352	2	83.41	0.90167	1	Control Nb	1
200904	33.84	1.94357	2	89	0.962099	1	Control Nb	1
200904	20.14	1.15672	2	109.37	1.1823	1	Control Nb	1
200904	34.09	1.95793	2	90.47	0.97799	1	Control Nb	1
200904	15.41	0.885061	2	86.28	0.932695	1	Control Nb	1
200904	17.37	0.997632	2	102.88	1.11214	1	Control Nb	1
200904	19.48	1.11882	2	103.47	1.11852	1	Control Nb	1
200904	14.17	0.813842	2	90.59	0.979287	1	Control Nb	1
200904	19.26	1.10618	2	82.15	0.88805	1	Control Nb	1
200904	22.12	1.27044	2	103.01	1.11355	1	Control Nb	1
200904	10.57	0.607079	2	93.86	1.01464	1	Control Nb	1
200904	17.47	1.00338	2	91.66	0.990854	1	Control Nb	1
200904	8.5	0.488191	2	94.49	1.02145	1	Control Nb	1
200904	14.65	0.841411	2	88.52	0.95691	1	Control Nb	1
200904	22.27	1.27906	2	82.42	0.890968	1	Control Nb	1
200904	16.06	0.922393	2	94.84	1.02523	1	Control Nb	1
200904	6.03	0.346328	2	81.63	0.882428	1	Control Nb	1
200904	26.91	1.54555	2	92.52	1.00015	1	Control Nb	1
200904	22.19	1.27446	2	91.68	0.99107	1	Control Nb	1
200904	18.13	1.04128	2	100.26	1.08382	1	Control Nb	1
200904	20.71	1.18946	2	89.84	0.971179	1	Control Nb	1
200904	21.89	1.25723	2	93.36	1.00923	1	Control Nb	1
200904	32.9	1.88958	2	107.1	1.15776	1	Control Nb	1
200904	5.43	0.311868	2	83.89	0.906859	1	Control Nb	1
200904	10.91	0.626607	2	102.41	1.10706	1	Control Nb	1
200904	35.32	2.02858	2	82.42	0.890968	1	Control Nb	1
200904	11.81	0.678298	2	90.86	0.982206	1	Control Nb	1
200904	19.78	1.13605	2	119.42	1.29094	1	Control Nb	1
200904	22.55	1.29514	2	103.95	1.12371	1	Control Nb	1
200904	25.15	1.44447	2	104.63	1.13106	1	Control Nb	1
200904	17.03	0.978104	2	105.9	1.14479	1	Control Nb	1
200904	8.71	0.500252	2	91.76	0.991935	1	Control Nb	1
200904	21.36	1.22679	2	90.47	0.97799	1	Control Nb	1
200904	6.13	0.352072	2	82.61	0.893022	1	Control Nb	1
200904	10.16	0.583531	2	87.1	0.94156	1	Control Nb	1
200904	13.01	0.747219	2	86.69	0.937127	1	Control Nb	1
200904	6.18	0.354943	2	84.48	0.913237	1	Control Nb	1
200904	5.95	0.341733	2	78.54	0.849025	1	Control Nb	1
200904	8.76	0.503124	2	83.05	0.897779	1	Control Nb	2
200904	13.66	0.784551	2	83.09	0.898211	1	Control Nb	2
200904	20.58	1.182	2	111.18	1.20187	1	Control Nb	2
200904	5.12	0.294063	2	79.38	0.858106	1	Control Nb	2
200904	11.69	0.671406	2	90.19	0.974963	1	Control Nb	2
200904	25.39	1.45825	2	77.04	0.83281	1	Control Nb	2
200904	13.44	0.771916	2	89.99	0.972801	1	Control Nb	2
200904	21.1	1.21186	2	90.24	0.975503	1	Control Nb	2
200904	13.41	0.770193	2	89.68	0.96945	1	Control Nb	2
200904	15.5	0.89023	2	99.77	1.07852	1	Control Nb	2
200904	14.74	0.84658	2	80.83	0.87378	1	Control Nb	2
200904	14.86	0.853472	2	89.17	0.963937	1	Control Nb	2
200904	13.37	0.767895	2	91.74	0.991718	1	Control Nb	2
200904	22.79	1.30893	2	108.69	1.17495	1	Control Nb	2
200904	19.59	1.12514	2	87.97	0.950964	1	Control Nb	2
200904	26.45	1.51913	2	110.47	1.19419	1	Control Nb	2
200904	12.19	0.700123	2	77.85	0.841566	1	Control Nb	2
200904	21.68	1.24517	2	97.15	1.0502	1	Control Nb	2
200904	21.52	1.23598	2	96.27	1.04069	1	Control Nb	2
200904	26.37	1.51454	2	109.84	1.18738	1	Control Nb	2
200904	13.51	0.775936	2	87.72	0.948262	1	Control Nb	2
200904	26.85	1.54211	2	82.83	0.895401	1	Control Nb	2
200904	20.79	1.19406	2	83.24	0.899833	1	Control Nb	2
200904	23.07	1.32501	2	85.74	0.926858	1	Control Nb	2
200904	24.91	1.43069	2	82.17	0.888266	1	Control Nb	2
200904	16.87	0.968915	2	87.97	0.950964	1	Control Nb	2
200904	14.37	0.825329	2	95.71	1.03463	1	Control Nb	2
200904	19.32	1.10963	2	91.98	0.994313	1	Control Nb	2
200904	12.57	0.721948	2	85.04	0.919291	1	Control Nb	2
200904	22.93	1.31697	2	96.71	1.04544	1	Control Nb	2
200904	7.24	0.415824	2	75.19	0.812811	1	Control Nb	2
200904	18.23	1.04703	2	92.4	0.998853	1	Control Nb	2
200904	16.65	0.956279	2	80.76	0.873024	1	Control Nb	2
200904	16	0.918947	2	85.34	0.922534	1	Control Nb	2
200904	17.26	0.991314	2	81.03	0.875942	1	Control Nb	2
200904	17.3	0.993612	2	89.76	0.970315	1	Control Nb	2
200904	16.33	0.9379	2	94.84	1.02523	1	Control Nb	2
200904	25.37	1.45711	2	89.98	0.972693	1	Control Nb	2
200904	20.21	1.16075	2	92.39	0.998745	1	Control Nb	2
200904	17	0.976381	2	112.01	1.21084	1	Control Nb	2
200904	24.5	1.40714	2	79	0.853998	1	Control Nb	2
200904	27.02	1.55187	2	92.76	1.00274	1	Control Nb	2
200904	13.37	0.767895	2	101.9	1.10155	1	Control Nb	2
200904	11.27	0.647283	2	96.25	1.04047	1	Control Nb	2
200904	17.68	1.01544	2	93.35	1.00912	1	Control Nb	2
200904	20.44	1.17395	2	89.12	0.963396	1	Control Nb	2
200904	20.08	1.15328	2	92.45	0.999394	1	Control Nb	2
200904	22.46	1.28997	2	86.88	0.939181	1	Control Nb	2
200904	17.52	1.00625	2	100.78	1.08944	1	Control Nb	2
200904	22.14	1.27159	2	88.82	0.960153	1	Control Nb	2
200904	9.16	0.526097	2	88.84	0.960369	1	Control Nb	2
200904	14.9	0.855769	2	79.67	0.861241	1	Control Nb	2
200904	18.13	1.04128	2	97.48	1.05377	1	Control Nb	2
200904	18.84	1.08206	2	109.29	1.18144	1	Control Nb	2
200904	17.34	0.995909	2	96.96	1.04815	1	Control Nb	2
200904	21.36	1.22679	2	99.35	1.07398	1	Control Nb	2
200904	14.18	0.814417	2	99	1.0702	1	Control Nb	2
200904	23.32	1.33937	2	84.33	0.911616	1	Control Nb	2
200904	17.18	0.986719	2	89.86	0.971396	1	Control Nb	2
200904	24.1	1.38416	2	93.8	1.01399	1	Control Nb	2
200904	31.59	1.81435	2	91.77	0.992043	1	Control Nb	2
200904	24.2	1.38991	2	81.59	0.881996	1	Control Nb	2
200904	34.46	1.97918	2	77.71	0.840053	1	Control Nb	2
200904	18.91	1.08608	2	88.33	0.954856	1	Control Nb	2
200904	19.9	1.14294	2	79.3	0.857241	1	Control Nb	2
200904	17.16	0.985571	2	77.32	0.835837	1	Control Nb	2
200904	23.3	1.33822	2	79.36	0.857889	1	Control Nb	2
200904	20.8	1.19463	2	85.43	0.923507	1	Control Nb	2
200904	9.84	0.565152	2	77.1	0.833459	1	Control Nb	2
200904	18.08	1.03841	2	87.26	0.943289	1	Control Nb	2
200904	18.14	1.04186	2	97.67	1.05582	1	Control Nb	2
200904	10.73	0.616269	2	88.45	0.956153	1	Control Nb	2
200904	26.49	1.52143	2	97	1.04858	1	Control Nb	2
200904	6.65	0.381937	2	76.81	0.830324	1	Control Nb	2
200904	20.9	1.20037	2	104.44	1.12901	1	Control Nb	2
200904	31.03	1.78218	2	111.22	1.2023	1	Control Nb	2
200904	26.03	1.49501	2	107.97	1.16717	1	Control Nb	2
200904	17.34	0.995909	2	88.61	0.957883	1	Control Nb	2
200904	24.64	1.41518	2	93.31	1.00869	1	Control Nb	2
200904	22.98	1.31984	2	89.69	0.969558	1	Control Nb	2
200904	16.28	0.935029	2	89.11	0.963288	1	Control Nb	2
200904	6.79	0.389978	2	76.65	0.828594	1	Control Nb	2
200904	19.75	1.13433	2	99.51	1.07571	1	Control Nb	2
200904	29.39	1.68799	2	104.54	1.13009	1	Control Nb	2
200904	15.87	0.911481	2	80.59	0.871186	1	Control Nb	2
200904	28.06	1.6116	2	90.97	0.983395	1	Control Nb	2
200904	16.19	0.92986	2	90.74	0.980908	1	Control Nb	2
200904	44.52	2.55697	2	96.83	1.04674	1	Control Nb	2
200904	20.13	1.15615	2	84.64	0.914967	1	Control Nb	2
200904	16.49	0.94709	2	83.93	0.907292	1	Control Nb	2
200904	26.42	1.51741	2	86.79	0.938209	1	Control Nb	2
200904	18.84	1.08206	2	82.22	0.888806	1	Control Nb	2
200904	16.25	0.933306	2	96.54	1.04361	1	Control Nb	2
200904	20.29	1.16534	2	93.7	1.01291	1	Control Nb	2
200904	7.81	0.448561	2	81.59	0.881996	1	Control Nb	2
200904	22.56	1.29572	2	99.93	1.08025	1	Control Nb	2
200904	23.35	1.34109	2	85.59	0.925236	1	Control Nb	2
200904	15.07	0.865533	2	79.19	0.856052	1	Control Nb	2
200904	22.5	1.29227	2	96.67	1.04501	1	Control Nb	2
200904	19.26	1.10618	2	99	1.0702	1	Control Nb	2
200904	21.03	1.20784	2	86.65	0.936695	1	Control Nb	2
200904	22.21	1.27561	2	86.14	0.931182	1	Control Nb	2
200904	15.51	0.890804	2	90.65	0.979935	1	Control Nb	2
200904	15.82	0.908609	2	105.72	1.14284	1	Control Nb	2
200904	10.06	0.577788	2	78.58	0.849458	1	Control Nb	2
200904	16.94	0.972935	2	75.47	0.815838	1	Control Nb	2
200904	21.46	1.23254	2	89.07	0.962856	1	Control Nb	2
200904	9.55	0.548497	2	83.51	0.902751	1	Control Nb	2
200904	7.62	0.437649	2	90.15	0.97453	1	Control Nb	2
200904	18.52	1.06368	2	102.56	1.10868	1	Control Nb	2
200904	22.61	1.29859	2	99.02	1.07042	1	Control Nb	2
200904	17.74	1.01888	2	84.68	0.915399	1	Control Nb	2
200904	20.96	1.20382	2	87.32	0.943938	1	Control Nb	2
200904	16.6	0.953408	2	82.43	0.891076	1	Control Nb	2
200904	18.49	1.06196	2	85.54	0.924696	1	Control Nb	2
200904	13.54	0.777659	2	83.75	0.905346	1	Control Nb	2
200904	16.28	0.935029	2	79.75	0.862105	1	Control Nb	2
200904	18.73	1.07574	2	95.46	1.03193	1	Control Nb	2
200904	7.41	0.425587	2	76.41	0.826	1	Control Nb	2
200904	21.8	1.25207	2	89.92	0.972044	1	Control Nb	2
200904	17.83	1.02405	2	90.28	0.975936	1	Control Nb	2
200904	17.22	0.989017	2	86.06	0.930317	1	Control Nb	2
200904	12.69	0.72884	2	78.74	0.851187	1	Control Nb	2
200904	21.45	1.23196	2	95.83	1.03593	1	Control Nb	2
200904	19.56	1.12341	2	99.89	1.07982	1	Control Nb	2
200904	11.75	0.674852	2	119.25	1.2891	1	Control Nb	2
200904	16.88	0.969489	2	87.82	0.949343	1	Control Nb	2
200904	17.3	0.993612	2	87.64	0.947397	1	Control Nb	2
200904	23.18	1.33132	2	97.95	1.05885	1	Control Nb	2
200904	20.65	1.18602	2	82.58	0.892698	1	Control Nb	2
200904	19.69	1.13088	2	82.64	0.893347	1	Control Nb	2
200904	4.96	0.284874	2	76.62	0.82827	1	Control Nb	2
200904	16.93	0.972361	2	82.53	0.892157	1	Control Nb	2
200904	32.05	1.84077	2	109.1	1.17938	1	Control Nb	2
200904	19.62	1.12686	2	97.14	1.05009	1	Control Nb	2
200904	25.91	1.48812	2	84.45	0.912913	1	Control Nb	2
200904	22.16	1.27274	2	80.04	0.86524	1	Control Nb	2
200904	13.4	0.769618	2	79.95	0.864267	1	Control Nb	2
200904	26.32	1.51167	2	107.54	1.16252	1	Control Nb	2
200904	5.42	0.311293	2	79.89	0.863619	1	Control Nb	2
200904	24.58	1.41173	2	90.48	0.978098	1	Control Nb	2
200904	10.33	0.593295	2	91.88	0.993232	1	Control Nb	2
200904	14.59	0.837965	2	86.2	0.931831	1	Control Nb	2
200904	23.8	1.36693	2	79.84	0.863078	1	Control Nb	2
200904	15.59	0.895399	2	121.82	1.31689	1	Control Nb	2
200904	7.04	0.404337	2	77.5	0.837783	1	Control Nb	2
200904	20.21	1.16075	2	93.94	1.0155	1	Control Nb	2
200904	12.98	0.745496	2	86.47	0.934749	1	Control Nb	2
200904	17.14	0.984422	2	86.97	0.940154	1	Control Nb	2
200904	20.74	1.19119	2	110.44	1.19387	1	Control Nb	2
200904	19.28	1.10733	2	93.65	1.01237	1	Control Nb	2
200904	8.43	0.48417	2	77.52	0.837999	1	Control Nb	2
200904	15.64	0.898271	2	90.76	0.981125	1	Control Nb	2
200904	20.25	1.16304	2	91.32	0.987178	1	Control Nb	2
200904	17.66	1.01429	2	82.02	0.886644	1	Control Nb	2
200904	9.29	0.533564	2	74.98	0.810541	1	Control Nb	2
200904	11.86	0.68117	2	83.41	0.90167	1	Control Nb	2
200904	26.27	1.5088	2	120	1.29721	1	Control Nb	2
200904	6.43	0.369302	2	76.79	0.830108	1	Control Nb	2
200904	22.65	1.30088	2	87.38	0.944586	1	Control Nb	2
200904	14.05	0.80695	2	82.04	0.886861	1	Control Nb	2
200904	14.86	0.853472	2	82.87	0.895833	1	Control Nb	2
200904	18.15	1.04243	2	100.04	1.08144	1	Control Nb	2
200904	20.16	1.15787	2	95.9	1.03669	1	Control Nb	2
200904	17.18	0.986719	2	101.75	1.09993	1	Control Nb	2
200904	6.92	0.397445	2	78.11	0.844377	1	Control Nb	2
200904	20.93	1.2021	2	91.8	0.992367	1	Control Nb	2
200904	24.34	1.39795	2	288.3	3.11655	1	xhNup93-Nb4i	1
200904	3.66	0.210209	2	83.2	0.8994	1	xhNup93-Nb4i	1
200904	3.81	0.218824	2	89.58	0.968369	1	xhNup93-Nb4i	1
200904	3.41	0.195851	2	78.47	0.848268	1	xhNup93-Nb4i	1
200904	4.3	0.246967	2	103.18	1.11539	1	xhNup93-Nb4i	1
200904	2.94	0.168857	2	78.5	0.848593	1	xhNup93-Nb4i	1
200904	5.75	0.330247	2	86.39	0.933884	1	xhNup93-Nb4i	1
200904	3.86	0.221696	2	83.24	0.899833	1	xhNup93-Nb4i	1
200904	3.79	0.217676	2	80.71	0.872483	1	xhNup93-Nb4i	1
200904	2.86	0.164262	2	90.86	0.982206	1	xhNup93-Nb4i	1
200904	3.85	0.221122	2	95.44	1.03172	1	xhNup93-Nb4i	1
200904	4.17	0.239501	2	111.85	1.20911	1	xhNup93-Nb4i	1
200904	5.02	0.28832	2	105.89	1.14468	1	xhNup93-Nb4i	1
200904	5.16	0.29636	2	97.83	1.05755	1	xhNup93-Nb4i	1
200904	4	0.229737	2	85.14	0.920372	1	xhNup93-Nb4i	1
200904	3.48	0.199871	2	85.79	0.927398	1	xhNup93-Nb4i	1
200904	5.74	0.329672	2	91.23	0.986205	1	xhNup93-Nb4i	1
200904	5.28	0.303253	2	113.26	1.22435	1	xhNup93-Nb4i	1
200904	3.74	0.214804	2	109.87	1.18771	1	xhNup93-Nb4i	1
200904	3.69	0.211932	2	105.39	1.13928	1	xhNup93-Nb4i	1
200904	4.16	0.238926	2	95.69	1.03442	1	xhNup93-Nb4i	1
200904	3.5	0.20102	2	78.83	0.85216	1	xhNup93-Nb4i	1
200904	3.1	0.178046	2	88.79	0.959829	1	xhNup93-Nb4i	1
200904	4.8	0.275684	2	82.6	0.892914	1	xhNup93-Nb4i	1
200904	4.67	0.268218	2	102.99	1.11333	1	xhNup93-Nb4i	1
200904	3	0.172303	2	78.58	0.849458	1	xhNup93-Nb4i	1
200904	3	0.172303	2	90.1	0.97399	1	xhNup93-Nb4i	1
200904	4.91	0.282002	2	122.01	1.31894	1	xhNup93-Nb4i	1
200904	4.04	0.232034	2	129.42	1.39904	1	xhNup93-Nb4i	1
200904	3.89	0.223419	2	90.71	0.980584	1	xhNup93-Nb4i	1
200904	4.89	0.280853	2	105.58	1.14133	1	xhNup93-Nb4i	1
200904	3.35	0.192405	2	91.44	0.988475	1	xhNup93-Nb4i	1
200904	4.72	0.271089	2	95.2	1.02912	1	xhNup93-Nb4i	1
200904	5.01	0.287745	2	97.09	1.04955	1	xhNup93-Nb4i	1
200904	3.74	0.214804	2	96.8	1.04642	1	xhNup93-Nb4i	1
200904	4.57	0.262474	2	83.43	0.901887	1	xhNup93-Nb4i	1
200904	4.81	0.276258	2	79.5	0.859403	1	xhNup93-Nb4i	1
200904	4.97	0.285448	2	93.92	1.01528	1	xhNup93-Nb4i	1
200904	3.54	0.203317	2	94.18	1.0181	1	xhNup93-Nb4i	1
200904	5.08	0.291766	2	90.81	0.981665	1	xhNup93-Nb4i	1
200904	4.12	0.236629	2	82.71	0.894103	1	xhNup93-Nb4i	1
200904	4.83	0.277407	2	102.13	1.10404	1	xhNup93-Nb4i	1
200904	4.25	0.244095	2	78.67	0.850431	1	xhNup93-Nb4i	1
200904	4	0.229737	2	84.32	0.911508	1	xhNup93-Nb4i	1
200904	3.16	0.181492	2	85	0.918858	1	xhNup93-Nb4i	1
200904	5.51	0.316462	2	100.59	1.08739	1	xhNup93-Nb4i	1
200904	4.2	0.241224	2	90.04	0.973341	1	xhNup93-Nb4i	1
200904	4.68	0.268792	2	116.02	1.25419	1	xhNup93-Nb4i	1
200904	3.81	0.218824	2	86.84	0.938749	1	xhNup93-Nb4i	1
200904	2.58	0.14818	2	89.12	0.963396	1	xhNup93-Nb4i	1
200904	4.22	0.242372	2	97.36	1.05247	1	xhNup93-Nb4i	1
200904	4.04	0.232034	2	97.9	1.05831	1	xhNup93-Nb4i	1
200904	2.92	0.167708	2	99.07	1.07096	1	xhNup93-Nb4i	1
200904	3.65	0.209635	2	88.97	0.961775	1	xhNup93-Nb4i	1
200904	10.86	0.623735	2	92.45	0.999394	1	xhNup93-Nb4i	1
200904	3.95	0.226865	2	80.24	0.867402	1	xhNup93-Nb4i	1
200904	7.49	0.430182	2	105.68	1.14241	1	xhNup93-Nb4i	1
200904	3.88	0.222845	2	89.01	0.962207	1	xhNup93-Nb4i	1
200904	5.32	0.30555	2	117.91	1.27462	1	xhNup93-Nb4i	1
200904	4.42	0.253859	2	78.88	0.852701	1	xhNup93-Nb4i	1
200904	3.31	0.190107	2	104.68	1.1316	1	xhNup93-Nb4i	1
200904	6.07	0.348626	2	117.38	1.26889	1	xhNup93-Nb4i	1
200904	4.25	0.244095	2	84.56	0.914102	1	xhNup93-Nb4i	1
200904	5.6	0.321631	2	102.56	1.10868	1	xhNup93-Nb4i	2
200904	8.19	0.470386	2	107.7	1.16425	1	xhNup93-Nb4i	2
200904	6.76	0.388255	2	88.44	0.956045	1	xhNup93-Nb4i	2
200904	5.56	0.319334	2	91.39	0.987935	1	xhNup93-Nb4i	2
200904	8.41	0.483022	2	116.34	1.25765	1	xhNup93-Nb4i	2
200904	8.77	0.503698	2	119.88	1.29591	1	xhNup93-Nb4i	2
200904	9.61	0.551943	2	88.39	0.955505	1	xhNup93-Nb4i	2
200904	10.57	0.607079	2	89.06	0.962747	1	xhNup93-Nb4i	2
200904	9.02	0.518056	2	90.51	0.978422	1	xhNup93-Nb4i	2
200904	9.92	0.569747	2	91.06	0.984368	1	xhNup93-Nb4i	2
200904	6.85	0.393424	2	107.91	1.16652	1	xhNup93-Nb4i	2
200904	7.83	0.44971	2	95.71	1.03463	1	xhNup93-Nb4i	2
200904	11.57	0.664514	2	102.95	1.1129	1	xhNup93-Nb4i	2
200904	6.46	0.371025	2	95.11	1.02815	1	xhNup93-Nb4i	2
200904	9.4	0.539881	2	103.52	1.11906	1	xhNup93-Nb4i	2
200904	7.96	0.457176	2	89.88	0.971612	1	xhNup93-Nb4i	2
200904	9.07	0.520928	2	123.08	1.33051	1	xhNup93-Nb4i	2
200904	18.23	1.04703	2	85.14	0.920372	1	xhNup93-Nb4i	2
200904	10.06	0.577788	2	78.88	0.852701	1	xhNup93-Nb4i	2
200904	28.13	1.61562	2	100.49	1.08631	1	xhNup93-Nb4i	2
200904	7.61	0.437074	2	85.27	0.921777	1	xhNup93-Nb4i	2
200904	13.9	0.798335	2	83.67	0.904481	1	xhNup93-Nb4i	2
200904	10.18	0.58468	2	115.7	1.25073	1	xhNup93-Nb4i	2
200904	12.62	0.724819	2	113.69	1.229	1	xhNup93-Nb4i	2
200904	10.56	0.606505	2	82.27	0.889347	1	xhNup93-Nb4i	2
200904	9.84	0.565152	2	104.17	1.12609	1	xhNup93-Nb4i	2
200904	7.3	0.41927	2	83.41	0.90167	1	xhNup93-Nb4i	2
200904	9.86	0.566301	2	83.54	0.903076	1	xhNup93-Nb4i	2
200904	12.05	0.692082	2	110.98	1.1997	1	xhNup93-Nb4i	2
200904	12.42	0.713333	2	87.84	0.949559	1	xhNup93-Nb4i	2
200904	8.77	0.503698	2	96.9	1.0475	1	xhNup93-Nb4i	2
200904	8.39	0.481873	2	83.3	0.900481	1	xhNup93-Nb4i	2
200904	10.35	0.594444	2	115.77	1.25149	1	xhNup93-Nb4i	2
200904	9.46	0.543327	2	80.08	0.865673	1	xhNup93-Nb4i	2
200904	9.61	0.551943	2	109.23	1.18079	1	xhNup93-Nb4i	2
200904	9.54	0.547922	2	82.21	0.888698	1	xhNup93-Nb4i	2
200904	4.47	0.256731	2	78	0.843188	1	xhNup93-Nb4i	2
200904	10.26	0.589275	2	88.42	0.955829	1	xhNup93-Nb4i	2
200904	6.68	0.38366	2	84.29	0.911183	1	xhNup93-Nb4i	2
200904	9.4	0.539881	2	84.4	0.912372	1	xhNup93-Nb4i	2
200904	8.21	0.471535	2	81.5	0.881023	1	xhNup93-Nb4i	2
200904	8.8	0.505421	2	95.16	1.02869	1	xhNup93-Nb4i	2
200904	13	0.746644	2	86.62	0.936371	1	xhNup93-Nb4i	2
200904	10.53	0.604782	2	96.4	1.04209	1	xhNup93-Nb4i	2
200904	6.96	0.399742	2	85.88	0.928371	1	xhNup93-Nb4i	2
200904	10.26	0.589275	2	98.03	1.05971	1	xhNup93-Nb4i	2
200904	5.08	0.291766	2	79.38	0.858106	1	xhNup93-Nb4i	2
200904	8.11	0.465791	2	116.11	1.25516	1	xhNup93-Nb4i	2
200904	8.15	0.468089	2	93.77	1.01366	1	xhNup93-Nb4i	2
200904	13.5	0.775362	2	101.51	1.09733	1	xhNup93-Nb4i	2
200904	14.9	0.855769	2	90.03	0.973233	1	xhNup93-Nb4i	2
200904	8.6	0.493934	2	123.03	1.32997	1	xhNup93-Nb4i	2
200904	11.47	0.65877	2	95.69	1.03442	1	xhNup93-Nb4i	2
200904	18.94	1.0878	2	81.5	0.881023	1	xhNup93-Nb4i	2
200904	8.41	0.483022	2	88.08	0.952154	1	xhNup93-Nb4i	2
200904	12.14	0.697251	2	94.21	1.01842	1	xhNup93-Nb4i	2
200904	5.7	0.327375	2	79.79	0.862538	1	xhNup93-Nb4i	2
200904	9.67	0.555389	2	117.37	1.26878	1	xhNup93-Nb4i	2
200904	12.32	0.707589	2	101.56	1.09787	1	xhNup93-Nb4i	2
200904	5.29	0.303827	2	78.05	0.843728	1	xhNup93-Nb4i	2
200904	9.72	0.55826	2	81.72	0.883401	1	xhNup93-Nb4i	2
200904	12.35	0.709312	2	78	0.843188	1	xhNup93-Nb4i	2
200904	12.84	0.737455	2	98.58	1.06566	1	xhNup93-Nb4i	2
200904	10.34	0.59387	2	101.55	1.09777	1	xhNup93-Nb4i	2
200904	10.21	0.586403	2	102.05	1.10317	1	xhNup93-Nb4i	2
200904	21.82	1.25321	2	86.51	0.935182	1	xhNup93-Nb4i	2
200904	5.36	0.307847	2	79.91	0.863835	1	xhNup93-Nb4i	2
200904	10.77	0.618566	2	153.16	1.65567	1	xhNup93-Nb4i	2
200904	6.47	0.371599	2	77.82	0.841242	1	xhNup93-Nb4i	2
200904	7.88	0.452581	2	97.5	1.05398	1	xhNup93-Nb4i	2
200904	10.26	0.589275	2	87.79	0.949019	1	xhNup93-Nb4i	2
200904	11.5	0.660493	2	106.95	1.15614	1	xhNup93-Nb4i	2
200904	14.75	0.847154	2	78.58	0.849458	1	xhNup93-Nb4i	2
200904	10.57	0.607079	2	88.36	0.95518	1	xhNup93-Nb4i	2
200904	7	0.402039	2	93.1	1.00642	1	xhNup93-Nb4i	2
200904	8.37	0.480724	2	106.11	1.14706	1	xhNup93-Nb4i	2
200904	8.04	0.461771	2	108.57	1.17365	1	xhNup93-Nb4i	2
200904	7.68	0.441095	2	95.02	1.02718	1	xhNup93-Nb4i	2
200904	8.46	0.485893	2	94.43	1.0208	1	xhNup93-Nb4i	2
200904	10.08	0.578937	2	106.36	1.14976	1	xhNup93-Nb4i	2
200904	8.36	0.48015	2	108.37	1.17149	1	xhNup93-Nb4i	2
200904	7.57	0.434777	2	95.78	1.03539	1	xhNup93-Nb4i	2
200904	9.37	0.538158	2	82.42	0.890968	1	xhNup93-Nb4i	2
200904	6.85	0.393424	2	79.86	0.863295	1	xhNup93-Nb4i	2
200904	7.34	0.421567	2	87.95	0.950748	1	xhNup93-Nb4i	2
200904	11.26	0.646709	2	107.42	1.16122	1	xhNup93-Nb4i	2
200904	8.03	0.461197	2	99.24	1.07279	1	xhNup93-Nb4i	2
200904	9.54	0.547922	2	102.89	1.11225	1	xhNup93-Nb4i	2
200904	12.3	0.706441	2	88.66	0.958423	1	xhNup93-Nb4i	2
200904	9.11	0.523225	2	99.39	1.07442	1	xhNup93-Nb4i	2
200904	10.86	0.623735	2	90.52	0.97853	1	xhNup93-Nb4i	2
200904	10.94	0.62833	2	129.99	1.4052	1	xhNup93-Nb4i	3
200904	7.47	0.429033	2	107.3	1.15992	1	xhNup93-Nb4i	3
200904	7.65	0.439372	2	88.81	0.960045	1	xhNup93-Nb4i	3
200904	9.54	0.547922	2	128.61	1.39029	1	xhNup93-Nb4i	3
200904	11.27	0.647283	2	144.54	1.56249	1	xhNup93-Nb4i	3
200904	10.23	0.587552	2	90.6	0.979395	1	xhNup93-Nb4i	3
200904	8.75	0.502549	2	105.43	1.13971	1	xhNup93-Nb4i	3
200904	9.33	0.535861	2	87.21	0.942749	1	xhNup93-Nb4i	3
200904	12.82	0.736306	2	95.11	1.02815	1	xhNup93-Nb4i	3
200904	9.08	0.521502	2	88.97	0.961775	1	xhNup93-Nb4i	3
200904	8.56	0.491637	2	87.96	0.950856	1	xhNup93-Nb4i	3
200904	9.92	0.569747	2	79.08	0.854863	1	xhNup93-Nb4i	3
200904	10.57	0.607079	2	93.43	1.00999	1	xhNup93-Nb4i	3
200904	10.53	0.604782	2	96.21	1.04004	1	xhNup93-Nb4i	3
200904	8.53	0.489914	2	79.74	0.861997	1	xhNup93-Nb4i	3
200904	9.91	0.569173	2	83.07	0.897995	1	xhNup93-Nb4i	3
200904	9.55	0.548497	2	86.83	0.938641	1	xhNup93-Nb4i	3
200904	6.86	0.393999	2	80.02	0.865024	1	xhNup93-Nb4i	3
200904	9.16	0.526097	2	84.47	0.913129	1	xhNup93-Nb4i	3
200904	11.94	0.685764	2	131.9	1.42585	1	xhNup93-Nb4i	3
200904	9.74	0.559409	2	92.09	0.995502	1	xhNup93-Nb4i	3
200904	8.25	0.473832	2	77.5	0.837783	1	xhNup93-Nb4i	3
200904	8.36	0.48015	2	87.32	0.943938	1	xhNup93-Nb4i	3
200904	11.72	0.673129	2	105.29	1.1382	1	xhNup93-Nb4i	3
200904	12.76	0.73286	2	89.44	0.966855	1	xhNup93-Nb4i	3
200904	11.16	0.640966	2	107.3	1.15992	1	xhNup93-Nb4i	3
200904	9.62	0.552517	2	88.9	0.961018	1	xhNup93-Nb4i	3
200904	9.04	0.519205	2	94.21	1.01842	1	xhNup93-Nb4i	3
200904	10.26	0.589275	2	104.09	1.12522	1	xhNup93-Nb4i	3
200904	9.34	0.536435	2	97.28	1.05161	1	xhNup93-Nb4i	3
200904	10.91	0.626607	2	76.36	0.825459	1	xhNup93-Nb4i	3
200904	4.81	0.276258	2	87.28	0.943505	1	xhNup93-Nb4i	3
200904	9.45	0.542753	2	80.1	0.865889	1	xhNup93-Nb4i	3
200904	10.89	0.625458	2	92.56	1.00058	1	xhNup93-Nb4i	3
200904	12.76	0.73286	2	87.76	0.948694	1	xhNup93-Nb4i	3
200904	8.77	0.503698	2	96.14	1.03928	1	xhNup93-Nb4i	3
200904	9.51	0.546199	2	87.45	0.945343	1	xhNup93-Nb4i	3
200904	9.11	0.523225	2	78.14	0.844701	1	xhNup93-Nb4i	3
200904	12.05	0.692082	2	79.1	0.855079	1	xhNup93-Nb4i	3
200904	10.93	0.627756	2	121.86	1.31732	1	xhNup93-Nb4i	3
200904	21.7	1.24632	2	80.05	0.865348	1	xhNup93-Nb4i	3
200904	8.92	0.512313	2	83.69	0.904697	1	xhNup93-Nb4i	3
200904	8.02	0.460622	2	101.31	1.09517	1	xhNup93-Nb4i	3
200904	10.62	0.609951	2	80.53	0.870537	1	xhNup93-Nb4i	3
200904	8.52	0.489339	2	78.43	0.847836	1	xhNup93-Nb4i	3
200904	8.99	0.516333	2	105.36	1.13895	1	xhNup93-Nb4i	3
200904	10.63	0.610525	2	81.89	0.885239	1	xhNup93-Nb4i	3
200904	11.24	0.64556	2	106.63	1.15268	1	xhNup93-Nb4i	3
200904	11.08	0.636371	2	94.81	1.02491	1	xhNup93-Nb4i	3
200904	10.99	0.631202	2	94.6	1.02264	1	xhNup93-Nb4i	3
200904	5.8	0.333118	2	81.93	0.885671	1	xhNup93-Nb4i	3
200904	13.59	0.780531	2	106.19	1.14792	1	xhNup93-Nb4i	3
200904	17.94	1.03037	2	89.64	0.969017	1	xhNup93-Nb4i	3
200904	9.32	0.535287	2	93.36	1.00923	1	xhNup93-Nb4i	3
200904	6.68	0.38366	2	79.64	0.860916	1	xhNup93-Nb4i	3
200904	8.95	0.514036	2	94.21	1.01842	1	xhNup93-Nb4i	3
200904	9.58	0.55022	2	97.25	1.05128	1	xhNup93-Nb4i	3
200904	11.3	0.649006	2	85.37	0.922858	1	xhNup93-Nb4i	3
200904	8.54	0.490488	2	108	1.16749	1	xhNup93-Nb4i	3
200904	11.6	0.666237	2	102.41	1.10706	1	xhNup93-Nb4i	3
200904	9.04	0.519205	2	92.07	0.995286	1	xhNup93-Nb4i	3
200904	15.61	0.896548	2	78.06	0.843836	1	xhNup93-Nb4i	3
200904	8.59	0.49336	2	88.39	0.955505	1	xhNup93-Nb4i	3
200904	6.73	0.386532	2	82.27	0.889347	1	xhNup93-Nb4i	3
200904	8.37	0.480724	2	89.81	0.970855	1	xhNup93-Nb4i	3
200904	11.15	0.640391	2	111.65	1.20695	1	xhNup93-Nb4i	3
200904	8	0.459474	2	78.27	0.846106	1	xhNup93-Nb4i	3
200904	7.5	0.430756	2	83.5	0.902643	1	xhNup93-Nb4i	3
200904	12.62	0.724819	2	107.81	1.16544	1	xhNup93-Nb4i	3
200904	10.24	0.588126	2	92.11	0.995718	1	xhNup93-Nb4i	3
200904	15.82	0.908609	2	84.5	0.913453	1	xhNup93-Nb4i	3
200904	9.48	0.544476	2	89.28	0.965126	1	xhNup93-Nb4i	3
200904	4.23	0.242947	2	78.42	0.847728	1	xhNup93-Nb4i	3
200904	9.72	0.55826	2	106.66	1.15301	1	xhNup93-Nb4i	3
200904	9.79	0.562281	2	83	0.897238	1	xhNup93-Nb4i	3
200904	10.34	0.59387	2	97.83	1.05755	1	xhNup93-Nb4i	3
200904	9.51	0.546199	2	99.47	1.07528	1	xhNup93-Nb4i	3
200904	9.87	0.566875	2	98.44	1.06415	1	xhNup93-Nb4i	3
200904	8.9	0.511164	2	80.14	0.866321	1	xhNup93-Nb4i	3
200904	7.5	0.430756	2	77.77	0.840701	1	xhNup93-Nb4i	3
200904	9.62	0.552517	2	97.1	1.04966	1	xhNup93-Nb4i	3
200904	8.32	0.477852	2	85.96	0.929236	1	xhNup93-Nb4i	3
200904	15.21	0.873574	2	81.67	0.882861	1	xhNup93-Nb4i	3
200904	10.58	0.607654	2	90.76	0.981125	1	xhNup93-Nb4i	3
200904	10.56	0.606505	2	89.28	0.965126	1	xhNup93-Nb4i	3
200904	13.56	0.778808	2	79.97	0.864484	1	xhNup93-Nb4i	3
200904	12.39	0.71161	2	128.76	1.39191	1	xhNup93-Nb4i	3
200904	5.65	0.324503	2	80	0.864808	1	xhNup93-Nb4i	4
200904	12.97	0.744921	2	82.18	0.888374	1	xhNup93-Nb4i	4
200904	12.47	0.716204	2	82.73	0.89432	1	xhNup93-Nb4i	4
200904	8.96	0.51461	2	102.86	1.11193	1	xhNup93-Nb4i	4
200904	10.09	0.579511	2	97.17	1.05042	1	xhNup93-Nb4i	4
200904	8.55	0.491062	2	99.09	1.07117	1	xhNup93-Nb4i	4
200904	8.63	0.495657	2	99.26	1.07301	1	xhNup93-Nb4i	4
200904	6.69	0.384235	2	98.86	1.06869	1	xhNup93-Nb4i	4
200904	11.05	0.634648	2	106.44	1.15063	1	xhNup93-Nb4i	4
200904	16.92	0.971787	2	76.77	0.829891	1	xhNup93-Nb4i	4
200904	10.95	0.628904	2	109.32	1.18176	1	xhNup93-Nb4i	4
200904	7.86	0.451433	2	76.43	0.826216	1	xhNup93-Nb4i	4
200904	11.63	0.66796	2	121.58	1.31429	1	xhNup93-Nb4i	4
200904	7.71	0.442818	2	96.81	1.04653	1	xhNup93-Nb4i	4
200904	8.68	0.498529	2	83.58	0.903508	1	xhNup93-Nb4i	4
200904	7.66	0.439946	2	108.44	1.17225	1	xhNup93-Nb4i	4
200904	12.25	0.703569	2	87.39	0.944695	1	xhNup93-Nb4i	4
200904	21.4	1.22909	2	94.06	1.0168	1	xhNup93-Nb4i	4
200904	7.89	0.453156	2	81.52	0.881239	1	xhNup93-Nb4i	4
200904	10.03	0.576065	2	90.62	0.979611	1	xhNup93-Nb4i	4
200904	10.18	0.58468	2	82.75	0.894536	1	xhNup93-Nb4i	4
200904	13.79	0.792018	2	109.94	1.18846	1	xhNup93-Nb4i	4
200904	8.96	0.51461	2	88.52	0.95691	1	xhNup93-Nb4i	4
200904	8.61	0.494508	2	77.39	0.836594	1	xhNup93-Nb4i	4
200904	7.21	0.414101	2	76.18	0.823513	1	xhNup93-Nb4i	4
200904	7.13	0.409506	2	81.4	0.879942	1	xhNup93-Nb4i	4
200904	12.14	0.697251	2	92.19	0.996583	1	xhNup93-Nb4i	4
200904	10.02	0.575491	2	102.82	1.11149	1	xhNup93-Nb4i	4
200904	10.75	0.617418	2	93.65	1.01237	1	xhNup93-Nb4i	4
200904	7.54	0.433054	2	87.06	0.941127	1	xhNup93-Nb4i	4
200904	6.13	0.352072	2	86.65	0.936695	1	xhNup93-Nb4i	4
200904	10.43	0.599039	2	95.42	1.0315	1	xhNup93-Nb4i	4
200904	7.77	0.446264	2	87.63	0.947289	1	xhNup93-Nb4i	4
200904	6.85	0.393424	2	80.23	0.867294	1	xhNup93-Nb4i	4
200904	9.43	0.541604	2	81.04	0.87605	1	xhNup93-Nb4i	4
200904	10.29	0.590998	2	86.65	0.936695	1	xhNup93-Nb4i	4
200904	17.28	0.992463	2	87.72	0.948262	1	xhNup93-Nb4i	4
200904	15.12	0.868405	2	116.43	1.25862	1	xhNup93-Nb4i	4
200904	7.7	0.442243	2	77.8	0.841026	1	xhNup93-Nb4i	4
200904	11.04	0.634073	2	105.58	1.14133	1	xhNup93-Nb4i	4
200904	10.76	0.617992	2	82.86	0.895725	1	xhNup93-Nb4i	4
200904	7.28	0.418121	2	78.33	0.846755	1	xhNup93-Nb4i	4
200904	7.48	0.429608	2	81.56	0.881672	1	xhNup93-Nb4i	4
200904	10.16	0.583531	2	97.14	1.05009	1	xhNup93-Nb4i	4
200904	10.4	0.597316	2	103.57	1.1196	1	xhNup93-Nb4i	4
200904	9.36	0.537584	2	115.57	1.24932	1	xhNup93-Nb4i	4
200904	9.6	0.551368	2	95.66	1.03409	1	xhNup93-Nb4i	4
200904	13.41	0.770193	2	77.82	0.841242	1	xhNup93-Nb4i	4
200904	7.12	0.408931	2	83.35	0.901022	1	xhNup93-Nb4i	4
200904	9.08	0.521502	2	79.72	0.861781	1	xhNup93-Nb4i	4
200904	13.5	0.775362	2	107.19	1.15873	1	xhNup93-Nb4i	4
200904	9.08	0.521502	2	93.84	1.01442	1	xhNup93-Nb4i	4
200904	11.96	0.686913	2	114.99	1.24305	1	xhNup93-Nb4i	4
200904	9.47	0.543902	2	107.14	1.15819	1	xhNup93-Nb4i	4
200904	6.07	0.348626	2	81.9	0.885347	1	xhNup93-Nb4i	4
200904	12.2	0.700697	2	80	0.864808	1	xhNup93-Nb4i	4
200904	9.07	0.520928	2	94.78	1.02458	1	xhNup93-Nb4i	4
200904	10.09	0.579511	2	88.14	0.952802	1	xhNup93-Nb4i	4
200904	7.81	0.448561	2	107.14	1.15819	1	xhNup93-Nb4i	4
200904	8.65	0.496806	2	76.6	0.828054	1	xhNup93-Nb4i	4
200904	8.7	0.499677	2	86.79	0.938209	1	xhNup93-Nb4i	4
200904	11.5	0.660493	2	82.61	0.893022	1	xhNup93-Nb4i	4
200904	7.66	0.439946	2	83.37	0.901238	1	xhNup93-Nb4i	4
200904	10	0.574342	2	83.63	0.904049	1	xhNup93-Nb4i	4
200904	7.24	0.415824	2	98.4	1.06371	1	xhNup93-Nb4i	4
200904	5.97	0.342882	2	85.67	0.926101	1	xhNup93-Nb4i	4
200904	8.27	0.474981	2	81.94	0.88578	1	xhNup93-Nb4i	4
200904	7.32	0.420418	2	84.95	0.918318	1	xhNup93-Nb4i	4
200904	9.53	0.547348	2	86.93	0.939722	1	xhNup93-Nb4i	4
200904	9.19	0.52782	2	96.16	1.0395	1	xhNup93-Nb4i	4
200904	6.9	0.396296	2	91.67	0.990962	1	xhNup93-Nb4i	4
200904	8.02	0.460622	2	111.85	1.20911	1	xhNup93-Nb4i	4
200904	14.38	0.825904	2	90.5	0.978314	1	xhNup93-Nb4i	4
200904	9.47	0.543902	2	85.36	0.92275	1	xhNup93-Nb4i	4
200904	7.46	0.428459	2	89.66	0.969233	1	xhNup93-Nb4i	4
200904	7.2	0.413526	2	91.54	0.989556	1	xhNup93-Nb4i	4
200904	6.79	0.389978	2	85.13	0.920264	1	xhNup93-Nb4i	4
200904	7.11	0.408357	2	103.67	1.12068	1	xhNup93-Nb4i	4
200904	11.02	0.632925	2	78.34	0.846863	1	xhNup93-Nb4i	4
200904	10.97	0.630053	2	81.4	0.879942	1	xhNup93-Nb4i	4
200904	8.27	0.474981	2	122.39	1.32305	1	xhNup93-Nb4i	4
200904	9.69	0.556537	2	92.18	0.996475	1	xhNup93-Nb4i	4
200904	8.2	0.47096	2	78.8	0.851836	1	xhNup93-Nb4i	4
200904	11.24	0.64556	2	90.7	0.980476	1	xhNup93-Nb4i	4
200904	7.81	0.448561	2	77.6	0.838864	1	xhNup93-Nb4i	4
200904	8.18	0.469812	2	96.8	1.04642	1	xhNup93-Nb4i	4
200904	9.12	0.5238	2	93.1	1.00642	1	xhNup93-Nb4i	4
200904	9.61	0.551943	2	89.89	0.97172	1	xhNup93-Nb4i	4
200904	9.41	0.540456	2	95.67	1.0342	1	xhNup93-Nb4i	4
200904	7.57	0.434777	2	78.6	0.849674	1	xhNup93-Nb4i	4
200904	9.09	0.522077	2	97.11	1.04977	1	xhNup93-Nb4i	4
200904	12.32	0.707589	2	104.82	1.13311	1	xhNup93-Nb4i	4
200904	8.59	0.49336	2	93.28	1.00837	1	xhNup93-Nb4i	4
200904	8.16	0.468663	2	124.39	1.34467	1	xhNup93-Nb4i	4
200904	6.72	0.385958	2	99.29	1.07333	1	xhNup93-Nb4i	4
200904	8.85	0.508293	2	107.35	1.16046	1	xhNup93-Nb4i	4
200904	7.49	0.430182	2	86.36	0.93356	1	xhNup93-Nb4i	4
200904	13.21	0.758706	2	106.23	1.14836	1	xhNup93-Nb4i	4
200904	9.75	0.559983	2	95.96	1.03734	1	xhNup93-Nb4i	4
200904	13.48	0.774213	2	84.09	0.909021	1	xhNup93-Nb4i	4
200904	13.33	0.765598	2	83.08	0.898103	1	xhNup93-Nb4i	4
200904	8.93	0.512887	2	87.42	0.945019	1	xhNup93-Nb4i	4
200904	10.43	0.599039	2	104.76	1.13247	1	xhNup93-Nb4i	4
200904	6.56	0.376768	2	105.49	1.14036	1	xhNup93-Nb4i	4
200904	7.42	0.426162	2	79.8	0.862646	1	xhNup93-Nb4i	4
200904	7.37	0.42329	2	86.19	0.931722	1	xhNup93-Nb4i	4
200904	11.03	0.633499	2	76.53	0.827297	1	xhNup93-Nb4i	4
200904	7.81	0.448561	2	94.64	1.02307	1	xhNup93-Nb4i	4
200904	14	0.804079	2	84.6	0.914534	1	xhNup93-Nb4i	4
200904	11.36	0.652452	2	99.61	1.07679	1	xhNup93-Nb4i	4
200904	9.4	0.539881	2	97.08	1.04944	1	xhNup93-Nb4i	4
200904	8.82	0.50657	2	107.98	1.16727	1	xhNup93-Nb4i	4
200904	7.8	0.447987	2	83.29	0.900373	1	xhNup93-Nb4i	4
200904	8.58	0.492785	2	78.83	0.85216	1	xhNup93-Nb4i	4
200904	15.12	0.868405	2	88.2	0.953451	1	xhNup93-Nb4i	4
200904	9	0.516908	2	85.8	0.927507	1	xhNup93-Nb4i	4
200904	8.94	0.513462	2	97.93	1.05863	1	xhNup93-Nb4i	4
200904	9.28	0.532989	2	104.37	1.12825	1	xhNup93-Nb4i	4
200904	10.46	0.600762	2	98.01	1.0595	1	xhNup93-Nb4i	4
200904	10.51	0.603633	2	95.81	1.03572	1	xhNup93-Nb4i	4
200904	7.21	0.414101	2	98.84	1.06847	1	xhNup93-Nb4i	4
200904	9.34	0.536435	2	101.05	1.09236	1	xhNup93-Nb4i	4
200904	16.56	0.95111	2	79.31	0.857349	1	xhNup93-Nb4i	4
200904	8.65	0.496806	2	95.77	1.03528	1	xhNup93-Nb4i	4
200904	9.87	0.566875	2	107.13	1.15809	1	xhNup93-Nb4i	4
200904	12.22	0.701846	2	103.2	1.1156	1	xhNup93-Nb4i	4
200904	29.49	1.69373	2	132.52	1.43255	1	xhNup93-Nb4i	4
200904	10.51	0.603633	2	94.91	1.02599	1	xhNup93-Nb4i	5
200904	5.65	0.324503	2	77.2	0.83454	1	xhNup93-Nb4i	5
200904	7.33	0.420993	2	117.51	1.27029	1	xhNup93-Nb4i	5
200904	9.43	0.541604	2	83.43	0.901887	1	xhNup93-Nb4i	5
200904	8.74	0.501975	2	90.51	0.978422	1	xhNup93-Nb4i	5
200904	9.59	0.550794	2	103.6	1.11993	1	xhNup93-Nb4i	5
200904	12.3	0.706441	2	111.12	1.20122	1	xhNup93-Nb4i	5
200904	12.41	0.712758	2	98.61	1.06598	1	xhNup93-Nb4i	5
200904	9.07	0.520928	2	85.32	0.922318	1	xhNup93-Nb4i	5
200904	9.16	0.526097	2	94.75	1.02426	1	xhNup93-Nb4i	5
200904	6.62	0.380214	2	100.85	1.0902	1	xhNup93-Nb4i	5
200904	6.29	0.361261	2	87.61	0.947073	1	xhNup93-Nb4i	5
200904	10.88	0.624884	2	99.32	1.07366	1	xhNup93-Nb4i	5
200904	10.75	0.617418	2	96.74	1.04577	1	xhNup93-Nb4i	5
200904	7.24	0.415824	2	77.88	0.841891	1	xhNup93-Nb4i	5
200904	11.78	0.676575	2	92.01	0.994637	1	xhNup93-Nb4i	5
200904	8.52	0.489339	2	101.48	1.09701	1	xhNup93-Nb4i	5
200904	6.81	0.391127	2	77.94	0.842539	1	xhNup93-Nb4i	5
200904	11.5	0.660493	2	106.91	1.15571	1	xhNup93-Nb4i	5
200904	9.41	0.540456	2	78.17	0.845025	1	xhNup93-Nb4i	5
200904	10.63	0.610525	2	88.6	0.957775	1	xhNup93-Nb4i	5
200904	5.27	0.302678	2	83.6	0.903724	1	xhNup93-Nb4i	5
200904	10.18	0.58468	2	104.08	1.12512	1	xhNup93-Nb4i	5
200904	10.89	0.625458	2	104.03	1.12457	1	xhNup93-Nb4i	5
200904	9	0.516908	2	79.41	0.85843	1	xhNup93-Nb4i	5
200904	10.85	0.623161	2	104.4	1.12857	1	xhNup93-Nb4i	5
200904	14.55	0.835667	2	102.18	1.10458	1	xhNup93-Nb4i	5
200904	9.39	0.539307	2	87.5	0.945884	1	xhNup93-Nb4i	5
200904	8.25	0.473832	2	94.42	1.02069	1	xhNup93-Nb4i	5
200904	5.92	0.34001	2	80.75	0.872916	1	xhNup93-Nb4i	5
200904	6.21	0.356666	2	79.03	0.854322	1	xhNup93-Nb4i	5
200904	8.96	0.51461	2	97.43	1.05323	1	xhNup93-Nb4i	5
200904	12.85	0.738029	2	80.5	0.870213	1	xhNup93-Nb4i	5
200904	13.57	0.779382	2	81.95	0.885888	1	xhNup93-Nb4i	5
200904	12.62	0.724819	2	108.18	1.16944	1	xhNup93-Nb4i	5
200904	10.9	0.626033	2	106.12	1.14717	1	xhNup93-Nb4i	5
200904	9.15	0.525523	2	94.67	1.02339	1	xhNup93-Nb4i	5
200904	12.23	0.70242	2	99.16	1.07193	1	xhNup93-Nb4i	5
200904	7.39	0.424439	2	92.41	0.998961	1	xhNup93-Nb4i	5
200904	11.37	0.653027	2	106.95	1.15614	1	xhNup93-Nb4i	5
200904	15.63	0.897696	2	107.61	1.16327	1	xhNup93-Nb4i	5
200904	7.57	0.434777	2	87.3	0.943722	1	xhNup93-Nb4i	5
200904	12.4	0.712184	2	98.94	1.06955	1	xhNup93-Nb4i	5
200904	8.41	0.483022	2	92.76	1.00274	1	xhNup93-Nb4i	5
200904	8.39	0.481873	2	87.81	0.949235	1	xhNup93-Nb4i	5
200904	8.08	0.464068	2	80.92	0.874753	1	xhNup93-Nb4i	5
200904	8.94	0.513462	2	84.38	0.912156	1	xhNup93-Nb4i	5
200904	12.46	0.71563	2	104.35	1.12803	1	xhNup93-Nb4i	5
200904	10.75	0.617418	2	96.34	1.04144	1	xhNup93-Nb4i	5
200904	8.96	0.51461	2	78.79	0.851728	1	xhNup93-Nb4i	5
200904	8.28	0.475555	2	90.97	0.983395	1	xhNup93-Nb4i	5
200904	11.85	0.680595	2	101	1.09182	1	xhNup93-Nb4i	5
200904	8	0.459474	2	85.48	0.924047	1	xhNup93-Nb4i	5
200904	11.24	0.64556	2	103.5	1.11885	1	xhNup93-Nb4i	5
200904	8.28	0.475555	2	86.28	0.932695	1	xhNup93-Nb4i	5
200904	10.57	0.607079	2	103.91	1.12328	1	xhNup93-Nb4i	5
200904	13.07	0.750665	2	101.9	1.10155	1	xhNup93-Nb4i	5
200904	11.98	0.688062	2	98.56	1.06544	1	xhNup93-Nb4i	5
200904	31.22	1.7931	2	91.7	0.991286	1	xhNup93-Nb4i	5
200904	13.45	0.77249	2	83.64	0.904157	1	xhNup93-Nb4i	5
200904	7.48	0.429608	2	78.05	0.843728	1	xhNup93-Nb4i	5
200904	8.75	0.502549	2	85.63	0.925669	1	xhNup93-Nb4i	5
200904	11.68	0.670831	2	103.85	1.12263	1	xhNup93-Nb4i	5
200904	10.68	0.613397	2	80.58	0.871078	1	xhNup93-Nb4i	5
200904	12.58	0.722522	2	84.48	0.913237	1	xhNup93-Nb4i	5
200904	10.7	0.614546	2	100.98	1.0916	1	xhNup93-Nb4i	5
200904	9.68	0.555963	2	89.76	0.970315	1	xhNup93-Nb4i	5
200904	11.07	0.635797	2	107.67	1.16392	1	xhNup93-Nb4i	5
200904	10.22	0.586977	2	78.56	0.849241	1	xhNup93-Nb4i	5
200904	8.12	0.466366	2	84.41	0.91248	1	xhNup93-Nb4i	5
200904	9.32	0.535287	2	81.94	0.88578	1	xhNup93-Nb4i	5
200904	9.47	0.543902	2	79.25	0.8567	1	xhNup93-Nb4i	5
200904	15.88	0.912055	2	89.03	0.962423	1	xhNup93-Nb4i	5
200904	18.28	1.0499	2	79.61	0.860592	1	xhNup93-Nb4i	5
200904	9.68	0.555963	2	91.5	0.989124	1	xhNup93-Nb4i	5
200904	11.45	0.657621	2	109.97	1.18879	1	xhNup93-Nb4i	5
200904	7.76	0.445689	2	97.89	1.0582	1	xhNup93-Nb4i	5
200904	13.08	0.751239	2	82.92	0.896373	1	xhNup93-Nb4i	5
200904	10.31	0.592147	2	128.17	1.38553	1	xhNup93-Nb4i	5
200904	13.39	0.769044	2	111.15	1.20154	1	xhNup93-Nb4i	5
200904	9.9	0.568598	2	81.3	0.878861	1	xhNup93-Nb4i	5
200904	9.53	0.547348	2	87.88	0.949992	1	xhNup93-Nb4i	5
200904	8.8	0.505421	2	83.29	0.900373	1	xhNup93-Nb4i	5
200904	8.65	0.496806	2	100.16	1.08274	1	xhNup93-Nb4i	5
200904	7.82	0.449135	2	101.27	1.09474	1	xhNup93-Nb4i	5
200904	12.16	0.6984	2	99.05	1.07074	1	xhNup93-Nb4i	6
200904	9.54	0.547922	2	117.11	1.26597	1	xhNup93-Nb4i	6
200904	11.23	0.644986	2	121.76	1.31624	1	xhNup93-Nb4i	6
200904	8.44	0.484745	2	90.97	0.983395	1	xhNup93-Nb4i	6
200904	5.56	0.319334	2	76.37	0.825567	1	xhNup93-Nb4i	6
200904	9.96	0.572045	2	83.43	0.901887	1	xhNup93-Nb4i	6
200904	13.39	0.769044	2	102.29	1.10577	1	xhNup93-Nb4i	6
200904	15.81	0.908035	2	84.65	0.915075	1	xhNup93-Nb4i	6
200904	14.96	0.859216	2	76.73	0.829459	1	xhNup93-Nb4i	6
200904	9.52	0.546774	2	79.52	0.859619	1	xhNup93-Nb4i	6
200904	11.94	0.685764	2	95.59	1.03334	1	xhNup93-Nb4i	6
200904	13.11	0.752962	2	82.51	0.891941	1	xhNup93-Nb4i	6
200904	25.83	1.48353	2	83.48	0.902427	1	xhNup93-Nb4i	6
200904	10.86	0.623735	2	79.14	0.855511	1	xhNup93-Nb4i	6
200904	11.61	0.666811	2	76.86	0.830864	1	xhNup93-Nb4i	6
200904	11.85	0.680595	2	83.71	0.904913	1	xhNup93-Nb4i	6
200904	12.2	0.700697	2	94.21	1.01842	1	xhNup93-Nb4i	6
200904	29.31	1.6834	2	75.31	0.814109	1	xhNup93-Nb4i	6
200904	11.6	0.666237	2	86.35	0.933452	1	xhNup93-Nb4i	6
200904	17.85	1.0252	2	78.96	0.853565	1	xhNup93-Nb4i	6
200904	11.77	0.676	2	78.68	0.850539	1	xhNup93-Nb4i	6
200904	11.23	0.644986	2	87.88	0.949992	1	xhNup93-Nb4i	6
200904	13.03	0.748368	2	99.52	1.07582	1	xhNup93-Nb4i	6
200904	12.38	0.711035	2	76.17	0.823405	1	xhNup93-Nb4i	6
200904	14.7	0.844283	2	112.57	1.21689	1	xhNup93-Nb4i	6
200904	14.23	0.817289	2	79.18	0.855944	1	xhNup93-Nb4i	6
200904	11.91	0.684041	2	94.99	1.02685	1	xhNup93-Nb4i	6
200904	12.62	0.724819	2	93.7	1.01291	1	xhNup93-Nb4i	6
200904	16	0.918947	2	118.46	1.28056	1	xhNup93-Nb4i	6
200904	12.44	0.714481	2	78.21	0.845458	1	xhNup93-Nb4i	6
200904	15.05	0.864385	2	91.76	0.991935	1	xhNup93-Nb4i	6
200904	13.53	0.777085	2	79.47	0.859079	1	xhNup93-Nb4i	6
200904	11.6	0.666237	2	85.63	0.925669	1	xhNup93-Nb4i	6
200904	14.8	0.850026	2	75.93	0.820811	1	xhNup93-Nb4i	6
200904	13.47	0.773639	2	91.84	0.9928	1	xhNup93-Nb4i	6
200904	9.43	0.541604	2	73.66	0.796272	1	xhNup93-Nb4i	6
200904	16.75	0.962023	2	80.05	0.865348	1	xhNup93-Nb4i	6
200904	11.99	0.688636	2	93.1	1.00642	1	xhNup93-Nb4i	6
200904	15.76	0.905163	2	93.32	1.0088	1	xhNup93-Nb4i	6
200904	14.23	0.817289	2	107.46	1.16165	1	xhNup93-Nb4i	6
200904	12.63	0.725394	2	106.42	1.15041	1	xhNup93-Nb4i	6
200904	15.2	0.873	2	76.6	0.828054	1	xhNup93-Nb4i	6
200904	14.44	0.82935	2	77.69	0.839837	1	xhNup93-Nb4i	6
200904	11.79	0.677149	2	76.71	0.829243	1	xhNup93-Nb4i	6
200904	9.33	0.535861	2	86.19	0.931722	1	xhNup93-Nb4i	6
200904	9	0.516908	2	77	0.832378	1	xhNup93-Nb4i	6
200904	11.74	0.674277	2	85.43	0.923507	1	xhNup93-Nb4i	6
200904	13.02	0.747793	2	87.05	0.941019	1	xhNup93-Nb4i	6
200904	8.63	0.495657	2	86.62	0.936371	1	xhNup93-Nb4i	6
200904	12.26	0.704143	2	91.32	0.987178	1	xhNup93-Nb4i	6
200904	12.18	0.699548	2	97.46	1.05355	1	xhNup93-Nb4i	6
200904	11.93	0.68519	2	95.62	1.03366	1	xhNup93-Nb4i	6
200904	9	0.516908	2	76.73	0.829459	1	xhNup93-Nb4i	6
200904	7.8	0.447987	2	111.61	1.20652	1	xhNup93-Nb4i	6
200904	10.82	0.621438	2	98.3	1.06263	1	xhNup93-Nb4i	6
200904	14.16	0.813268	2	100.78	1.08944	1	xhNup93-Nb4i	6
200904	9.28	0.532989	2	86.39	0.933884	1	xhNup93-Nb4i	6
200904	12.38	0.711035	2	99.05	1.07074	1	xhNup93-Nb4i	6
200904	14.04	0.806376	2	84.64	0.914967	1	xhNup93-Nb4i	6
200904	7.39	0.424439	2	87.52	0.9461	1	xhNup93-Nb4i	6
200904	29.33	1.68454	2	86.3	0.932912	1	xhNup93-Nb4i	6
200904	12.62	0.724819	2	102.27	1.10555	1	xhNup93-Nb4i	6
200904	14.35	0.824181	2	92.14	0.996043	1	xhNup93-Nb4i	6
200904	8.5	0.488191	2	80	0.864808	1	xhNup93-Nb4i	6
200904	9.88	0.56745	2	78.53	0.848917	1	xhNup93-Nb4i	6
200904	12.73	0.731137	2	98.05	1.05993	1	xhNup93-Nb4i	6
200904	13.04	0.748942	2	94.57	1.02231	1	xhNup93-Nb4i	6
200904	13.7	0.786848	2	92.35	0.998313	1	xhNup93-Nb4i	6
200904	9.8	0.562855	2	91.5	0.989124	1	xhNup93-Nb4i	6
200904	10.08	0.578937	2	83.85	0.906427	1	xhNup93-Nb4i	6
200904	10.8	0.620289	2	77.8	0.841026	1	xhNup93-Nb4i	6
200904	14.42	0.828201	2	98.08	1.06025	1	xhNup93-Nb4i	6
200904	10.65	0.611674	2	96.6	1.04426	1	xhNup93-Nb4i	6
200904	13.17	0.756408	2	85.73	0.92675	1	xhNup93-Nb4i	6
200904	9.47	0.543902	2	77.42	0.836918	1	xhNup93-Nb4i	6
200904	10.86	0.623735	2	83.77	0.905562	1	xhNup93-Nb4i	6
200904	13.11	0.752962	2	84.03	0.908373	1	xhNup93-Nb4i	6
200904	12.62	0.724819	2	85.71	0.926534	1	xhNup93-Nb4i	6
200904	16.34	0.938475	2	90.44	0.977665	1	xhNup93-Nb4i	6
200904	7.76	0.445689	2	82.11	0.887617	1	xhNup93-Nb4i	6
200904	13.23	0.759854	2	90.3	0.976152	1	xhNup93-Nb4i	6
200904	12.42	0.713333	2	97.91	1.05842	1	xhNup93-Nb4i	6
200904	9.7	0.557112	2	87.11	0.941668	1	xhNup93-Nb4i	6
200904	13.88	0.797187	2	103.11	1.11463	1	xhNup93-Nb4i	6
200904	12.84	0.737455	2	104.91	1.13409	1	xhNup93-Nb4i	6
200904	14.56	0.836242	2	86.98	0.940262	1	xhNup93-Nb4i	6
200904	7.45	0.427885	2	81.14	0.877131	1	xhNup93-Nb4i	6
200904	10.66	0.612248	2	82.99	0.89713	1	xhNup93-Nb4i	6
200904	12.18	0.699548	2	85.52	0.92448	1	xhNup93-Nb4i	7
200904	11.05	0.634648	2	105.83	1.14403	1	xhNup93-Nb4i	7
200904	8.85	0.508293	2	79.4	0.858322	1	xhNup93-Nb4i	7
200904	8.24	0.473258	2	75.88	0.82027	1	xhNup93-Nb4i	7
200904	19.16	1.10044	2	87.57	0.94664	1	xhNup93-Nb4i	7
200904	11.25	0.646135	2	97.72	1.05636	1	xhNup93-Nb4i	7
200904	8.05	0.462345	2	74.43	0.804596	1	xhNup93-Nb4i	7
200904	7.28	0.418121	2	81.14	0.877131	1	xhNup93-Nb4i	7
200904	9.24	0.530692	2	86.88	0.939181	1	xhNup93-Nb4i	7
200904	8.1	0.465217	2	92.65	1.00156	1	xhNup93-Nb4i	7
200904	16.14	0.926988	2	90.93	0.982962	1	xhNup93-Nb4i	7
200904	10.16	0.583531	2	75.93	0.820811	1	xhNup93-Nb4i	7
200904	7.92	0.454879	2	78.98	0.853782	1	xhNup93-Nb4i	7
200904	15	0.861513	2	77.28	0.835404	1	xhNup93-Nb4i	7
200904	8.86	0.508867	2	81.68	0.882969	1	xhNup93-Nb4i	7
200904	12.44	0.714481	2	93.93	1.01539	1	xhNup93-Nb4i	7
200904	7.49	0.430182	2	76.8	0.830216	1	xhNup93-Nb4i	7
200904	7.38	0.423864	2	92.14	0.996043	1	xhNup93-Nb4i	7
200904	11.19	0.642689	2	88.83	0.960261	1	xhNup93-Nb4i	7
200904	11.89	0.682893	2	91.53	0.989448	1	xhNup93-Nb4i	7
200904	14.37	0.825329	2	94.65	1.02318	1	xhNup93-Nb4i	7
200904	7.66	0.439946	2	83.03	0.897563	1	xhNup93-Nb4i	7
200904	9.07	0.520928	2	76.07	0.822324	1	xhNup93-Nb4i	7
200904	11.44	0.657047	2	79.98	0.864592	1	xhNup93-Nb4i	7
200904	8.77	0.503698	2	73.86	0.798434	1	xhNup93-Nb4i	7
200904	13.95	0.801207	2	113.88	1.23105	1	xhNup93-Nb4i	7
200904	8.95	0.514036	2	77.27	0.835296	1	xhNup93-Nb4i	7
200904	8.93	0.512887	2	83.18	0.899184	1	xhNup93-Nb4i	7
200904	8.24	0.473258	2	91.09	0.984692	1	xhNup93-Nb4i	7
200904	21.05	1.20899	2	81.53	0.881347	1	xhNup93-Nb4i	7
200904	10.67	0.612823	2	96.05	1.03831	1	xhNup93-Nb4i	7
200904	10.64	0.6111	2	90.93	0.982962	1	xhNup93-Nb4i	7
200904	10.98	0.630627	2	106.41	1.1503	1	xhNup93-Nb4i	7
200904	11.05	0.634648	2	91.25	0.986422	1	xhNup93-Nb4i	7
200904	12.35	0.709312	2	88.91	0.961126	1	xhNup93-Nb4i	7
200904	12.11	0.695528	2	94.47	1.02123	1	xhNup93-Nb4i	7
200904	15.7	0.901717	2	93.21	1.00761	1	xhNup93-Nb4i	7
200904	13.1	0.752388	2	93.93	1.01539	1	xhNup93-Nb4i	7
200904	17.89	1.0275	2	78.06	0.843836	1	xhNup93-Nb4i	7
200904	12.18	0.699548	2	87.03	0.940803	1	xhNup93-Nb4i	7
200904	9.59	0.550794	2	77.63	0.839188	1	xhNup93-Nb4i	7
200904	11.17	0.64154	2	90.33	0.976476	1	xhNup93-Nb4i	7
200904	9.61	0.551943	2	94.11	1.01734	1	xhNup93-Nb4i	7
200904	9.03	0.518631	2	88.53	0.957018	1	xhNup93-Nb4i	7
200904	8.04	0.461771	2	89.53	0.967828	1	xhNup93-Nb4i	7
200904	12.29	0.705866	2	83.62	0.90394	1	xhNup93-Nb4i	7
200904	8.09	0.464643	2	74.97	0.810433	1	xhNup93-Nb4i	7
200904	10.75	0.617418	2	100.72	1.08879	1	xhNup93-Nb4i	7
200904	10.68	0.613397	2	103.25	1.11614	1	xhNup93-Nb4i	7
200904	10.97	0.630053	2	76.41	0.826	1	xhNup93-Nb4i	7
200904	9.44	0.542179	2	74.34	0.803623	1	xhNup93-Nb4i	7
200904	8.98	0.515759	2	77.52	0.837999	1	xhNup93-Nb4i	7
200904	13.56	0.778808	2	114.92	1.2423	1	xhNup93-Nb4i	7
200904	11.76	0.675426	2	94.02	1.01637	1	xhNup93-Nb4i	7
200904	12.13	0.696677	2	95.66	1.03409	1	xhNup93-Nb4i	7
200904	7.88	0.452581	2	95.96	1.03734	1	xhNup93-Nb4i	7
200904	9.28	0.532989	2	87	0.940479	1	xhNup93-Nb4i	7
200904	19.76	1.1349	2	98.41	1.06382	1	xhNup93-Nb4i	7
200904	10.54	0.605356	2	101.66	1.09895	1	xhNup93-Nb4i	7
200904	10.62	0.609951	2	95.68	1.03431	1	xhNup93-Nb4i	7
200904	19.78	1.13605	2	84.62	0.914751	1	xhNup93-Nb4i	7
200904	8.24	0.473258	2	84.27	0.910967	1	xhNup93-Nb4i	7
200904	15	0.861513	2	91.78	0.992151	1	xhNup93-Nb4i	7
200904	12.03	0.690933	2	76.35	0.825351	1	xhNup93-Nb4i	7
200904	10.25	0.5887	2	77.17	0.834215	1	xhNup93-Nb4i	7
200904	9.4	0.539881	2	77.93	0.842431	1	xhNup93-Nb4i	7
200904	15.12	0.868405	2	85.44	0.923615	1	xhNup93-Nb4i	7
200904	8.02	0.460622	2	85.47	0.923939	1	xhNup93-Nb4i	7
200904	11.05	0.634648	2	98.37	1.06339	1	xhNup93-Nb4i	7
200904	12.17	0.698974	2	86.32	0.933128	1	xhNup93-Nb4i	7
200904	12.22	0.701846	2	91.74	0.991718	1	xhNup93-Nb4i	7
200904	8.15	0.468089	2	76.62	0.82827	1	xhNup93-Nb4i	7
200904	13.92	0.799484	2	102.48	1.10782	1	xhNup93-Nb4i	7
200904	11.28	0.647858	2	91.43	0.988367	1	xhNup93-Nb4i	7
200904	12.24	0.702995	2	99	1.0702	1	xhNup93-Nb4i	7
200904	9.62	0.552517	2	105.03	1.13538	1	xhNup93-Nb4i	7
200904	12.21	0.701271	2	95.9	1.03669	1	xhNup93-Nb4i	7
200904	11.67	0.670257	2	98.81	1.06815	1	xhNup93-Nb4i	7
200904	8.09	0.464643	2	102.55	1.10858	1	xhNup98-Nb2i	1
200904	11.99	0.688636	2	99.58	1.07647	1	xhNup98-Nb2i	1
200904	16.52	0.948813	2	77.86	0.841674	1	xhNup98-Nb2i	1
200904	7.83	0.44971	2	78.44	0.847944	1	xhNup98-Nb2i	1
200904	23.86	1.37038	2	75.1	0.811838	1	xhNup98-Nb2i	1
200904	13.91	0.79891	2	104.78	1.13268	1	xhNup98-Nb2i	1
200904	8.48	0.487042	2	100.6	1.0875	1	xhNup98-Nb2i	1
200904	13.81	0.793166	2	88.4	0.955613	1	xhNup98-Nb2i	1
200904	8.2	0.47096	2	87.85	0.949667	1	xhNup98-Nb2i	1
200904	12.53	0.71965	2	90.49	0.978206	1	xhNup98-Nb2i	1
200904	33.15	1.90394	2	77.8	0.841026	1	xhNup98-Nb2i	1
200904	12.31	0.707015	2	78.02	0.843404	1	xhNup98-Nb2i	1
200904	22.21	1.27561	2	74.95	0.810217	1	xhNup98-Nb2i	1
200904	18.93	1.08723	2	100.73	1.0889	1	xhNup98-Nb2i	1
200904	10.3	0.591572	2	100.57	1.08717	1	xhNup98-Nb2i	1
200904	7.7	0.442243	2	82.44	0.891185	1	xhNup98-Nb2i	1
200904	7.59	0.435926	2	87.34	0.944154	1	xhNup98-Nb2i	1
200904	7.71	0.442818	2	96.21	1.04004	1	xhNup98-Nb2i	1
200904	7.78	0.446838	2	77.17	0.834215	1	xhNup98-Nb2i	1
200904	10.94	0.62833	2	85.46	0.923831	1	xhNup98-Nb2i	1
200904	7.71	0.442818	2	79.62	0.8607	1	xhNup98-Nb2i	1
200904	21.85	1.25494	2	80.52	0.870429	1	xhNup98-Nb2i	1
200904	19.06	1.0947	2	91.17	0.985557	1	xhNup98-Nb2i	1
200904	11.03	0.633499	2	86.56	0.935722	1	xhNup98-Nb2i	1
200904	4.75	0.272812	2	76.31	0.824919	1	xhNup98-Nb2i	1
200904	13.38	0.768469	2	89.57	0.968261	1	xhNup98-Nb2i	1
200904	8.25	0.473832	2	81.17	0.877456	1	xhNup98-Nb2i	1
200904	5	0.287171	2	83.96	0.907616	1	xhNup98-Nb2i	1
200904	8.83	0.507144	2	85.73	0.92675	1	xhNup98-Nb2i	1
200904	8.51	0.488765	2	98.51	1.0649	1	xhNup98-Nb2i	1
200904	8.79	0.504847	2	82.69	0.893887	1	xhNup98-Nb2i	1
200904	9.82	0.564004	2	90.71	0.980584	1	xhNup98-Nb2i	1
200904	11	0.631776	2	75.94	0.820919	1	xhNup98-Nb2i	1
200904	10.06	0.577788	2	82.08	0.887293	1	xhNup98-Nb2i	1
200904	27.85	1.59954	2	80.41	0.86924	1	xhNup98-Nb2i	1
200904	20.42	1.17281	2	99.04	1.07063	1	xhNup98-Nb2i	1
200904	6.24	0.358389	2	77.41	0.83681	1	xhNup98-Nb2i	1
200904	7	0.402039	2	74.75	0.808055	1	xhNup98-Nb2i	1
200904	7.33	0.420993	2	85.79	0.927398	1	xhNup98-Nb2i	1
200904	23.32	1.33937	2	77.45	0.837242	1	xhNup98-Nb2i	1
200904	7.83	0.44971	2	86.13	0.931074	1	xhNup98-Nb2i	1
200904	13.91	0.79891	2	97.42	1.05312	1	xhNup98-Nb2i	1
200904	5.86	0.336564	2	81.17	0.877456	1	xhNup98-Nb2i	1
200904	9.33	0.535861	2	98.5	1.06479	1	xhNup98-Nb2i	1
200904	11.31	0.649581	2	109.43	1.18295	1	xhNup98-Nb2i	1
200904	11.54	0.662791	2	81.21	0.877888	1	xhNup98-Nb2i	1
200904	11.93	0.68519	2	90.32	0.976368	1	xhNup98-Nb2i	1
200904	6.41	0.368153	2	97.49	1.05388	1	xhNup98-Nb2i	1
200904	26.26	1.50822	2	84	0.908048	1	xhNup98-Nb2i	1
200904	9.57	0.549645	2	113.41	1.22597	1	xhNup98-Nb2i	1
200904	16	0.918947	2	74.8	0.808595	1	xhNup98-Nb2i	1
200904	8.82	0.50657	2	81.5	0.881023	1	xhNup98-Nb2i	1
200904	7.75	0.445115	2	78.88	0.852701	1	xhNup98-Nb2i	1
200904	7.32	0.420418	2	106.06	1.14652	1	xhNup98-Nb2i	1
200904	6.73	0.386532	2	87.52	0.9461	1	xhNup98-Nb2i	1
200904	16.51	0.948239	2	101.1	1.0929	1	xhNup98-Nb2i	1
200904	7.17	0.411803	2	75.89	0.820378	1	xhNup98-Nb2i	1
200904	18.33	1.05277	2	94.33	1.01972	1	xhNup98-Nb2i	1
200904	10.69	0.613972	2	105.71	1.14274	1	xhNup98-Nb2i	1
200904	8.98	0.515759	2	97.24	1.05117	1	xhNup98-Nb2i	1
200904	17.34	0.995909	2	104.77	1.13257	1	xhNup98-Nb2i	1
200904	7.74	0.444541	2	77.13	0.833783	1	xhNup98-Nb2i	1
200904	11.07	0.635797	2	97.03	1.0489	1	xhNup98-Nb2i	1
200904	6.88	0.395147	2	80.5	0.870213	1	xhNup98-Nb2i	1
200904	6.94	0.398593	2	76.5	0.826973	1	xhNup98-Nb2i	1
200904	7.47	0.429033	2	74.68	0.807298	1	xhNup98-Nb2i	1
200904	40.72	2.33872	2	84.42	0.912589	1	xhNup98-Nb2i	2
200904	10.33	0.593295	2	102.46	1.1076	1	xhNup98-Nb2i	2
200904	8	0.459474	2	117.97	1.27527	1	xhNup98-Nb2i	2
200904	9.19	0.52782	2	102.66	1.10976	1	xhNup98-Nb2i	2
200904	6.05	0.347477	2	87.7	0.948046	1	xhNup98-Nb2i	2
200904	11.78	0.676575	2	95.28	1.02999	1	xhNup98-Nb2i	2
200904	7.65	0.439372	2	120.2	1.29937	1	xhNup98-Nb2i	2
200904	12.18	0.699548	2	81.06	0.876267	1	xhNup98-Nb2i	2
200904	14.51	0.83337	2	87.78	0.948911	1	xhNup98-Nb2i	2
200904	9.44	0.542179	2	80	0.864808	1	xhNup98-Nb2i	2
200904	9.16	0.526097	2	125.85	1.36045	1	xhNup98-Nb2i	2
200904	26.33	1.51224	2	99.74	1.0782	1	xhNup98-Nb2i	2
200904	18.16	1.043	2	87.13	0.941884	1	xhNup98-Nb2i	2
200904	8.73	0.5014	2	79.64	0.860916	1	xhNup98-Nb2i	2
200904	7.18	0.412377	2	85.39	0.923074	1	xhNup98-Nb2i	2
200904	10.17	0.584106	2	85.87	0.928263	1	xhNup98-Nb2i	2
200904	15.19	0.872425	2	79.81	0.862754	1	xhNup98-Nb2i	2
200904	21.33	1.22507	2	93.32	1.0088	1	xhNup98-Nb2i	2
200904	11.45	0.657621	2	78.64	0.850106	1	xhNup98-Nb2i	2
200904	19.71	1.13203	2	84.86	0.917345	1	xhNup98-Nb2i	2
200904	9.42	0.54103	2	96.5	1.04317	1	xhNup98-Nb2i	2
200904	5.59	0.321057	2	87.78	0.948911	1	xhNup98-Nb2i	2
200904	9.05	0.519779	2	81.24	0.878212	1	xhNup98-Nb2i	2
200904	8.2	0.47096	2	83.72	0.905022	1	xhNup98-Nb2i	2
200904	28.9	1.65985	2	83.76	0.905454	1	xhNup98-Nb2i	2
200904	9.93	0.570322	2	102.56	1.10868	1	xhNup98-Nb2i	2
200904	6.46	0.371025	2	82.29	0.889563	1	xhNup98-Nb2i	2
200904	9.32	0.535287	2	87.05	0.941019	1	xhNup98-Nb2i	2
200904	11.55	0.663365	2	111.21	1.20219	1	xhNup98-Nb2i	2
200904	7.94	0.456027	2	82.28	0.889455	1	xhNup98-Nb2i	2
200904	10	0.574342	2	87.68	0.947829	1	xhNup98-Nb2i	2
200904	7.12	0.408931	2	99.82	1.07906	1	xhNup98-Nb2i	2
200904	11.02	0.632925	2	102.49	1.10793	1	xhNup98-Nb2i	2
200904	7.35	0.422141	2	96.28	1.0408	1	xhNup98-Nb2i	2
200904	9.45	0.542753	2	118.19	1.27765	1	xhNup98-Nb2i	2
200904	29.44	1.69086	2	78	0.843188	1	xhNup98-Nb2i	2
200904	7.35	0.422141	2	80.76	0.873024	1	xhNup98-Nb2i	2
200904	8.59	0.49336	2	93.68	1.01269	1	xhNup98-Nb2i	2
200904	29.29	1.68225	2	81.97	0.886104	1	xhNup98-Nb2i	2
200904	8	0.459474	2	86.37	0.933668	1	xhNup98-Nb2i	2
200904	13.84	0.794889	2	97.72	1.05636	1	xhNup98-Nb2i	2
200904	9.48	0.544476	2	94.92	1.02609	1	xhNup98-Nb2i	2
200904	7.27	0.417547	2	85.85	0.928047	1	xhNup98-Nb2i	2
200904	28.11	1.61448	2	100.79	1.08955	1	xhNup98-Nb2i	2
200904	11.09	0.636945	2	95.64	1.03388	1	xhNup98-Nb2i	2
200904	9.32	0.535287	2	94.03	1.01647	1	xhNup98-Nb2i	2
200904	9.79	0.562281	2	102.64	1.10955	1	xhNup98-Nb2i	2
200904	19.71	1.13203	2	91.6	0.990205	1	xhNup98-Nb2i	2
200904	7.42	0.426162	2	101.57	1.09798	1	xhNup98-Nb2i	2
200904	14.62	0.839688	2	100.2	1.08317	1	xhNup98-Nb2i	2
200904	4.21	0.241798	2	76.57	0.827729	1	xhNup98-Nb2i	2
200904	12.78	0.734009	2	119	1.2864	1	xhNup98-Nb2i	2
200904	8.62	0.495083	2	100.98	1.0916	1	xhNup98-Nb2i	2
200904	9.88	0.56745	2	84.38	0.912156	1	xhNup98-Nb2i	2
200904	11.17	0.64154	2	132.29	1.43007	1	xhNup98-Nb2i	2
200904	8.12	0.466366	2	125.96	1.36164	1	xhNup98-Nb2i	2
200904	12.27	0.704718	2	89.41	0.966531	1	xhNup98-Nb2i	2
200904	6.24	0.358389	2	114.26	1.23516	1	xhNup98-Nb2i	2
200904	29.4	1.68857	2	109.64	1.18522	1	xhNup98-Nb2i	2
200904	9.62	0.552517	2	115.91	1.253	1	xhNup98-Nb2i	2
200904	7.1	0.407783	2	88.77	0.959613	1	xhNup98-Nb2i	2
200904	6.37	0.365856	2	91.73	0.99161	1	xhNup98-Nb2i	2
200904	5.38	0.308996	2	80.46	0.869781	1	xhNup98-Nb2i	2
200904	4.82	0.276833	2	93.02	1.00556	1	xhNup98-Nb2i	2
200904	7.12	0.408931	2	90.41	0.977341	1	xhNup98-Nb2i	2
200904	7.6	0.4365	2	81.97	0.886104	1	xhNup98-Nb2i	2
200904	50.03	2.87343	2	97.41	1.05301	1	xhNup98-Nb2i	2
200904	8.71	0.500252	2	91.59	0.990097	1	xhNup98-Nb2i	2
200904	21.04	1.20842	2	82.68	0.893779	1	xhNup98-Nb2i	2
200904	41.98	2.41109	2	95.54	1.0328	1	xhNup98-Nb2i	2
200904	9.51	0.546199	2	90.92	0.982854	1	xhNup98-Nb2i	2
200904	8	0.459474	2	77.68	0.839729	1	xhNup98-Nb2i	2
200904	12.55	0.720799	2	115.46	1.24813	1	xhNup98-Nb2i	2
200904	6.94	0.398593	2	102.67	1.10987	1	xhNup98-Nb2i	2
200904	8.52	0.489339	2	96.14	1.03928	1	xhNup98-Nb2i	2
200904	9.41	0.540456	2	89.49	0.967396	1	xhNup98-Nb2i	2
200904	5.68	0.326226	2	91.89	0.99334	1	xhNup98-Nb2i	2
200904	4.96	0.284874	2	84.04	0.908481	1	xhNup98-Nb2i	2
200904	29.56	1.69775	2	86.58	0.935938	1	xhNup98-Nb2i	2
200904	19.82	1.13835	2	81.32	0.879077	1	xhNup98-Nb2i	2
200904	8.63	0.495657	2	105.85	1.14425	1	xhNup98-Nb2i	2
200904	13.97	0.802356	2	98.68	1.06674	1	xhNup98-Nb2i	2
200904	10.68	0.613397	2	95.08	1.02782	1	xhNup98-Nb2i	3
200904	10.77	0.618566	2	99.94	1.08036	1	xhNup98-Nb2i	3
200904	7.91	0.454304	2	78.69	0.850647	1	xhNup98-Nb2i	3
200904	8.88	0.510016	2	89.09	0.963072	1	xhNup98-Nb2i	3
200904	14.6	0.838539	2	103.87	1.12285	1	xhNup98-Nb2i	3
200904	19.63	1.12743	2	83.85	0.906427	1	xhNup98-Nb2i	3
200904	18.62	1.06942	2	87.53	0.946208	1	xhNup98-Nb2i	3
200904	41.1	2.36055	2	76.13	0.822973	1	xhNup98-Nb2i	3
200904	24.38	1.40025	2	84.43	0.912697	1	xhNup98-Nb2i	3
200904	38.11	2.18882	2	83.75	0.905346	1	xhNup98-Nb2i	3
200904	9.05	0.519779	2	86.98	0.940262	1	xhNup98-Nb2i	3
200904	11.92	0.684616	2	93.87	1.01474	1	xhNup98-Nb2i	3
200904	12.27	0.704718	2	96.67	1.04501	1	xhNup98-Nb2i	3
200904	12.65	0.726543	2	96.98	1.04836	1	xhNup98-Nb2i	3
200904	12.36	0.709887	2	101.27	1.09474	1	xhNup98-Nb2i	3
200904	9.28	0.532989	2	85.1	0.919939	1	xhNup98-Nb2i	3
200904	30.67	1.76151	2	87.44	0.945235	1	xhNup98-Nb2i	3
200904	34.49	1.98091	2	88.23	0.953775	1	xhNup98-Nb2i	3
200904	14.08	0.808673	2	80.15	0.866429	1	xhNup98-Nb2i	3
200904	14.4	0.827052	2	80.28	0.867835	1	xhNup98-Nb2i	3
200904	43.2	2.48116	2	78.03	0.843512	1	xhNup98-Nb2i	3
200904	12.03	0.690933	2	83.23	0.899725	1	xhNup98-Nb2i	3
200904	11.68	0.670831	2	88.64	0.958207	1	xhNup98-Nb2i	3
200904	10.54	0.605356	2	114.09	1.23332	1	xhNup98-Nb2i	3
200904	12.05	0.692082	2	104.83	1.13322	1	xhNup98-Nb2i	3
200904	9.39	0.539307	2	84.42	0.912589	1	xhNup98-Nb2i	3
200904	8.61	0.494508	2	99.19	1.07225	1	xhNup98-Nb2i	3
200904	8.45	0.485319	2	79.06	0.854646	1	xhNup98-Nb2i	3
200904	10.27	0.589849	2	85.85	0.928047	1	xhNup98-Nb2i	3
200904	18.3	1.05105	2	85.62	0.925561	1	xhNup98-Nb2i	3
200904	7.19	0.412952	2	121.7	1.31559	1	xhNup98-Nb2i	3
200904	21.1	1.21186	2	89.14	0.963612	1	xhNup98-Nb2i	3
200904	23.58	1.3543	2	78.04	0.84362	1	xhNup98-Nb2i	3
200904	10.86	0.623735	2	82.14	0.887942	1	xhNup98-Nb2i	3
200904	10.58	0.607654	2	84.71	0.915724	1	xhNup98-Nb2i	3
200904	11.9	0.683467	2	95.04	1.02739	1	xhNup98-Nb2i	3
200904	14.63	0.840262	2	78.68	0.850539	1	xhNup98-Nb2i	3
200904	8.58	0.492785	2	88.52	0.95691	1	xhNup98-Nb2i	3
200904	17.37	0.997632	2	95	1.02696	1	xhNup155-Nb2i	1
200904	25.65	1.47319	2	82.13	0.887833	1	xhNup155-Nb2i	1
200904	4.38	0.251562	2	86.96	0.940046	1	xhNup155-Nb2i	1
200904	10.27	0.589849	2	130.72	1.4131	1	xhNup155-Nb2i	1
200904	9.17	0.526672	2	108.92	1.17744	1	xhNup155-Nb2i	1
200904	12.82	0.736306	2	128.79	1.39223	1	xhNup155-Nb2i	1
200904	6.46	0.371025	2	84.33	0.911616	1	xhNup155-Nb2i	1
200904	10.82	0.621438	2	107.81	1.16544	1	xhNup155-Nb2i	1
200904	7.29	0.418695	2	138.65	1.49882	1	xhNup155-Nb2i	1
200904	10.06	0.577788	2	79.5	0.859403	1	xhNup155-Nb2i	1
200904	11.8	0.677723	2	82.5	0.891833	1	xhNup155-Nb2i	1
200904	7.58	0.435351	2	90.68	0.98026	1	xhNup155-Nb2i	1
200904	26.64	1.53005	2	78.5	0.848593	1	xhNup155-Nb2i	1
200904	4.65	0.267069	2	77.24	0.834972	1	xhNup155-Nb2i	1
200904	12.64	0.725968	2	80.18	0.866754	1	xhNup155-Nb2i	1
200904	7.62	0.437649	2	86.85	0.938857	1	xhNup155-Nb2i	1
200904	21.52	1.23598	2	79.06	0.854646	1	xhNup155-Nb2i	1
200904	8.12	0.466366	2	109.71	1.18598	1	xhNup155-Nb2i	1
200904	6.52	0.374471	2	95.91	1.0368	1	xhNup155-Nb2i	1
200904	16.03	0.92067	2	93.28	1.00837	1	xhNup155-Nb2i	1
200904	17.11	0.982699	2	87.56	0.946532	1	xhNup155-Nb2i	1
200904	18.08	1.03841	2	77.54	0.838215	1	xhNup155-Nb2i	1
200904	6.87	0.394573	2	113.86	1.23084	1	xhNup155-Nb2i	1
200904	10.77	0.618566	2	123.8	1.33829	1	xhNup155-Nb2i	1
200904	5.35	0.307273	2	88.34	0.954964	1	xhNup155-Nb2i	1
200904	12.09	0.694379	2	85.82	0.927723	1	xhNup155-Nb2i	1
200904	18.09	1.03898	2	82.91	0.896265	1	xhNup155-Nb2i	1
200904	8.21	0.471535	2	80.16	0.866538	1	xhNup155-Nb2i	1
200904	5.95	0.341733	2	87.11	0.941668	1	xhNup155-Nb2i	1
200904	6.63	0.380789	2	91.42	0.988259	1	xhNup155-Nb2i	1
200904	14.38	0.825904	2	119.25	1.2891	1	xhNup155-Nb2i	1
200904	6.13	0.352072	2	100.05	1.08155	1	xhNup155-Nb2i	1
200904	9.19	0.52782	2	83.35	0.901022	1	xhNup155-Nb2i	1
200904	8.26	0.474406	2	95.94	1.03712	1	xhNup155-Nb2i	1
200904	20.4	1.17166	2	79.91	0.863835	1	xhNup155-Nb2i	1
200904	6.18	0.354943	2	87.18	0.942424	1	xhNup155-Nb2i	1
200904	10.91	0.626607	2	85.38	0.922966	1	xhNup155-Nb2i	1
200904	5.78	0.33197	2	77.72	0.840161	1	xhNup155-Nb2i	1
200904	9.88	0.56745	2	85.91	0.928696	1	xhNup155-Nb2i	1
200904	19.82	1.13835	2	90.8	0.981557	1	xhNup155-Nb2i	1
200904	6.68	0.38366	2	93.85	1.01453	1	xhNup155-Nb2i	1
200904	6.45	0.370451	2	75.45	0.815622	1	xhNup155-Nb2i	2
200904	5.54	0.318185	2	84.41	0.91248	1	xhNup155-Nb2i	2
200904	8.09	0.464643	2	95.45	1.03182	1	xhNup155-Nb2i	2
200904	27.25	1.56508	2	74.21	0.802217	1	xhNup155-Nb2i	2
200904	5.32	0.30555	2	81.73	0.883509	1	xhNup155-Nb2i	2
200904	13.72	0.787997	2	79.85	0.863186	1	xhNup155-Nb2i	2
200904	18.86	1.08321	2	78.82	0.852052	1	xhNup155-Nb2i	2
200904	5.16	0.29636	2	78.77	0.851512	1	xhNup155-Nb2i	2
200904	21	1.20612	2	92.27	0.997448	1	xhNup155-Nb2i	2
200904	6.94	0.398593	2	86.57	0.93583	1	xhNup155-Nb2i	2
200904	4.88	0.280279	2	86.6	0.936155	1	xhNup155-Nb2i	2
200904	5.87	0.337139	2	79.68	0.861349	1	xhNup155-Nb2i	2
200904	6.74	0.387106	2	92.31	0.99788	1	xhNup155-Nb2i	2
200904	15.64	0.898271	2	103.93	1.12349	1	xhNup155-Nb2i	2
200904	4.98	0.286022	2	85.95	0.929128	1	xhNup155-Nb2i	2
200904	28.32	1.62654	2	73.47	0.794218	1	xhNup155-Nb2i	2
200904	7.6	0.4365	2	75.97	0.821243	1	xhNup155-Nb2i	2
200904	19.62	1.12686	2	74.12	0.801245	1	xhNup155-Nb2i	2
200904	38.4	2.20547	2	75.55	0.816703	1	xhNup155-Nb2i	2
200904	6.47	0.371599	2	83.18	0.899184	1	xhNup155-Nb2i	2
200904	23.71	1.36176	2	75.19	0.812811	1	xhNup155-Nb2i	2
200904	5.75	0.330247	2	80.81	0.873564	1	xhNup155-Nb2i	2
200904	27.7	1.59093	2	84.3	0.911291	1	xhNup155-Nb2i	2
200904	21.96	1.26125	2	75.68	0.818108	1	xhNup155-Nb2i	2
200904	13.76	0.790294	2	75.41	0.81519	1	xhNup155-Nb2i	2
200904	6.22	0.357241	2	86.1	0.93075	1	xhNup155-Nb2i	2
200904	8.15	0.468089	2	92.31	0.99788	1	xhNup155-Nb2i	2
200904	27.76	1.59437	2	76.31	0.824919	1	xhNup155-Nb2i	2
200904	22.44	1.28882	2	74.41	0.804379	1	xhNup155-Nb2i	2
200904	5.25	0.30153	2	80.78	0.87324	1	xhNup155-Nb2i	2
200904	6.13	0.352072	2	87.45	0.945343	1	xhNup155-Nb2i	2
200904	9.96	0.572045	2	106.85	1.15506	1	xhNup155-Nb3i	1
200904	12	0.68921	2	82.2	0.88859	1	xhNup155-Nb3i	1
200904	7.5	0.430756	2	81.58	0.881888	1	xhNup155-Nb3i	1
200904	11.06	0.635222	2	87.53	0.946208	1	xhNup155-Nb3i	1
200904	50.93	2.92512	2	132.32	1.43039	1	xhNup155-Nb3i	1
200904	12.55	0.720799	2	145.17	1.5693	1	xhNup155-Nb3i	1
200904	21.15	1.21473	2	84.23	0.910535	1	xhNup155-Nb3i	1
200904	16.29	0.935603	2	118.53	1.28132	1	xhNup155-Nb3i	1
200904	8.5	0.488191	2	104.46	1.12922	1	xhNup155-Nb3i	1
200904	11.58	0.665088	2	125.92	1.36121	1	xhNup155-Nb3i	1
200904	34.92	2.0056	2	85.23	0.921345	1	xhNup155-Nb3i	1
200904	22.91	1.31582	2	119.13	1.28781	1	xhNup155-Nb3i	1
200904	24.42	1.40254	2	109.09	1.17927	1	xhNup155-Nb3i	1
200904	10.3	0.591572	2	104.59	1.13063	1	xhNup155-Nb3i	1
200904	12.83	0.736881	2	158.66	1.71513	1	xhNup155-Nb3i	1
200904	20.4	1.17166	2	138.65	1.49882	1	xhNup155-Nb3i	1
200904	15.14	0.869554	2	123.82	1.33851	1	xhNup155-Nb3i	1
200904	10	0.574342	2	105.05	1.1356	1	xhNup155-Nb3i	1
200904	7.85	0.450858	2	92.5	0.999934	1	xhNup155-Nb3i	1
200904	23.38	1.34281	2	83.38	0.901346	1	xhNup155-Nb3i	1
200904	8.84	0.507718	2	97.19	1.05063	1	xhNup155-Nb3i	1
200904	13.37	0.767895	2	155.08	1.67643	1	xhNup155-Nb3i	1
200904	11.96	0.686913	2	111.85	1.20911	1	xhNup155-Nb3i	1
200904	43.53	2.50011	2	103.15	1.11506	1	xhNup155-Nb3i	1
200904	10.06	0.577788	2	109.27	1.18122	1	xhNup155-Nb3i	1
200904	21.64	1.24288	2	99.86	1.0795	1	xhNup155-Nb3i	1
200904	12.08	0.693805	2	109.03	1.17863	1	xhNup155-Nb3i	1
200904	11.61	0.666811	2	92.32	0.997988	1	xhNup155-Nb3i	1
200904	8.75	0.502549	2	87.17	0.942316	1	xhNup155-Nb3i	1
200904	10.65	0.611674	2	128.12	1.38499	1	xhNup155-Nb3i	1
200904	10.58	0.607654	2	83.17	0.899076	1	xhNup155-Nb3i	1
200904	12.07	0.693231	2	150.06	1.62216	1	xhNup155-Nb3i	1
200904	19.97	1.14696	2	123.48	1.33483	1	xhNup155-Nb3i	1
200904	11.64	0.668534	2	120.29	1.30035	1	xhNup155-Nb3i	1
200904	11.32	0.650155	2	114.3	1.23559	1	xhNup155-Nb3i	1
200904	8.72	0.500826	2	107.56	1.16273	1	xhNup155-Nb3i	1
200904	26.88	1.54383	2	93.21	1.00761	1	xhNup155-Nb3i	1
200904	11.34	0.651304	2	109.45	1.18317	1	xhNup155-Nb3i	1
200904	12.59	0.723096	2	117.74	1.27278	1	xhNup155-Nb3i	1
200904	15.56	0.893676	2	140.49	1.51871	1	xhNup155-Nb3i	1
200904	9.83	0.564578	2	92.06	0.995178	1	xhNup155-Nb3i	1
200904	9.79	0.562281	2	86.21	0.931939	1	xhNup155-Nb3i	1
200904	13.02	0.747793	2	103.51	1.11895	1	xhNup155-Nb3i	1
200904	10.27	0.589849	2	121.02	1.30824	1	xhNup155-Nb3i	1
200904	16.77	0.963171	2	95.96	1.03734	1	xhNup155-Nb3i	1
200904	13.84	0.794889	2	104.2	1.12641	1	xhNup155-Nb3i	1
200904	17.17	0.986145	2	97.37	1.05258	1	xhNup155-Nb3i	1
200904	12.11	0.695528	2	126.64	1.36899	1	xhNup155-Nb3i	1
200904	10.32	0.592721	2	122	1.31883	1	xhNup155-Nb3i	1
200904	15.6	0.895973	2	140.1	1.51449	1	xhNup155-Nb3i	1
200904	8.32	0.477852	2	131.85	1.42531	1	xhNup155-Nb3i	1
200904	10.05	0.577214	2	129.01	1.39461	1	xhNup155-Nb3i	1
200904	7.38	0.423864	2	92	0.994529	1	xhNup155-Nb3i	1
200904	34.91	2.00503	2	90.86	0.982206	1	xhNup155-Nb3i	2
200904	10.07	0.578362	2	97.47	1.05366	1	xhNup155-Nb3i	2
200904	8.91	0.511739	2	105.69	1.14252	1	xhNup155-Nb3i	2
200904	5.38	0.308996	2	94	1.01615	1	xhNup155-Nb3i	2
200904	14.38	0.825904	2	99.7	1.07777	1	xhNup155-Nb3i	2
200904	9.29	0.533564	2	76.76	0.829783	1	xhNup155-Nb3i	2
200904	9.91	0.569173	2	102.89	1.11225	1	xhNup155-Nb3i	2
200904	11.3	0.649006	2	90.5	0.978314	1	xhNup155-Nb3i	2
200904	20.09	1.15385	2	92.78	1.00296	1	xhNup155-Nb3i	2
200904	8.2	0.47096	2	83.35	0.901022	1	xhNup155-Nb3i	2
200904	8.6	0.493934	2	110.3	1.19235	1	xhNup155-Nb3i	2
200904	16.27	0.934454	2	93.75	1.01345	1	xhNup155-Nb3i	2
200904	24.8	1.42437	2	100.56	1.08706	1	xhNup155-Nb3i	2
200904	6.71	0.385383	2	101.76	1.10004	1	xhNup155-Nb3i	2
200904	7.75	0.445115	2	97	1.04858	1	xhNup155-Nb3i	2
200904	9.1	0.522651	2	80.87	0.874213	1	xhNup155-Nb3i	2
200904	8.62	0.495083	2	91.71	0.991394	1	xhNup155-Nb3i	2
200904	8.24	0.473258	2	87.29	0.943614	1	xhNup155-Nb3i	2
200904	9.48	0.544476	2	101.68	1.09917	1	xhNup155-Nb3i	2
200904	13.6	0.781105	2	102.18	1.10458	1	xhNup155-Nb3i	2
200904	6.73	0.386532	2	76.4	0.825892	1	xhNup155-Nb3i	2
200904	10.3	0.591572	2	96.48	1.04296	1	xhNup155-Nb3i	2
200904	8.69	0.499103	2	83.9	0.906967	1	xhNup155-Nb3i	2
200904	10.56	0.606505	2	80.63	0.871618	1	xhNup155-Nb3i	2
200904	9.87	0.566875	2	84.42	0.912589	1	xhNup155-Nb3i	2
200904	7.65	0.439372	2	78.47	0.848268	1	xhNup155-Nb3i	2
200904	7.45	0.427885	2	87.19	0.942533	1	xhNup155-Nb3i	2
200904	8.36	0.48015	2	94.79	1.02469	1	xhNup155-Nb3i	2
200904	14.03	0.805802	2	89.69	0.969558	1	xhNup155-Nb3i	2
200904	7.91	0.454304	2	101.76	1.10004	1	xhNup155-Nb3i	2
200904	9.58	0.55022	2	100.44	1.08577	1	xhNup155-Nb3i	2
200904	29.46	1.69201	2	92.62	1.00123	1	xhNup155-Nb3i	2
200904	24.76	1.42207	2	103.24	1.11603	1	xhNup155-Nb3i	2
200904	11.55	0.663365	2	110.56	1.19516	1	xhNup155-Nb3i	2
200904	10.71	0.61512	2	106.4	1.15019	1	xhNup155-Nb3i	2
200904	11.34	0.651304	2	97.97	1.05907	1	xhNup155-Nb3i	2
200904	6.29	0.361261	2	91.83	0.992691	1	xhNup155-Nb3i	2
200904	10	0.574342	2	115.72	1.25094	1	xhNup155-Nb3i	2
200904	11.1	0.63752	2	84.03	0.908373	1	xhNup155-Nb3i	2
200904	21.78	1.25092	2	109.79	1.18684	1	xhNup155-Nb3i	2
200904	12.98	0.745496	2	112.62	1.21743	1	xhNup155-Nb3i	2
200904	9.84	0.565152	2	107.19	1.15873	1	xhNup155-Nb3i	2
200904	12.46	0.71563	2	125.63	1.35807	1	xhNup155-Nb3i	2
200904	10	0.574342	2	80.95	0.875078	1	xhNup155-Nb3i	2
200904	9.06	0.520354	2	79.61	0.860592	1	xhNup155-Nb3i	2
200904	28.46	1.63458	2	91.48	0.988908	1	xhNup155-Nb3i	2
200904	10.24	0.588126	2	112.98	1.22133	1	xhNup155-Nb3i	2
200904	9.32	0.535287	2	89.74	0.970098	1	xhNup155-Nb3i	2
200904	6.68	0.38366	2	91.81	0.992475	1	xhNup155-Nb3i	2
200904	10.42	0.598464	2	122.02	1.31905	1	xhNup155-Nb3i	2
200904	29.93	1.71901	2	88.46	0.956261	1	xhNup155-Nb3i	2
200904	10.91	0.626607	2	90.3	0.976152	1	xhNup155-Nb3i	2
200904	29.16	1.67478	2	88.09	0.952262	1	xhNup155-Nb3i	2
200904	20.88	1.19923	2	96.86	1.04707	1	xhNup155-Nb3i	2
200904	11.68	0.670831	2	79.05	0.854538	1	xhNup155-Nb3i	2
200904	6.97	0.400316	2	87.22	0.942857	1	xhNup155-Nb3i	2
200904	11.94	0.685764	2	104.64	1.13117	1	xhNup155-Nb3i	2
200904	18.14	1.04186	2	78.64	0.850106	1	xhNup155-Nb3i	2
200904	9.21	0.528969	2	94.83	1.02512	1	xhNup155-Nb3i	2
200904	17.27	0.991888	2	78.2	0.84535	1	xhNup155-Nb3i	2
200904	11.06	0.635222	2	96.29	1.0409	1	xhNup155-Nb3i	2
200904	8.51	0.488765	2	104.34	1.12793	1	xhNup155-Nb3i	2
200904	13.29	0.7633	2	80.76	0.873024	1	xhNup155-Nb3i	2
200904	11.83	0.679446	2	82.69	0.893887	1	xhNup155-Nb3i	2
200904	9.06	0.520354	2	86.55	0.935614	1	xhNup155-Nb3i	2
200904	10.15	0.582957	2	102.73	1.11052	1	xhNup155-Nb3i	2
200904	5.71	0.327949	2	97.51	1.05409	1	xhNup155-Nb3i	2
200904	15.71	0.902291	2	99.1	1.07128	1	xhNup155-Nb3i	2
200904	40.07	2.30139	2	82.78	0.89486	1	xhNup155-Nb3i	2
200904	9.37	0.538158	2	77.58	0.838647	1	xhNup155-Nb3i	3
200904	13.7	0.786848	2	80.25	0.86751	1	xhNup155-Nb3i	3
200904	7.71	0.442818	2	83.71	0.904913	1	xhNup155-Nb3i	3
200904	35.64	2.04695	2	83.86	0.906535	1	xhNup155-Nb3i	3
200904	13.28	0.762726	2	81.03	0.875942	1	xhNup155-Nb3i	3
200904	23.91	1.37325	2	83.27	0.900157	1	xhNup155-Nb3i	3
200904	19.51	1.12054	2	79.77	0.862322	1	xhNup155-Nb3i	3
200904	9.77	0.561132	2	93.68	1.01269	1	xhNup155-Nb3i	3
200904	10.67	0.612823	2	120.47	1.30229	1	xhNup155-Nb3i	3
200904	7.64	0.438797	2	104.24	1.12684	1	xhNup155-Nb3i	3
200904	10.72	0.615695	2	76.69	0.829027	1	xhNup155-Nb3i	3
200904	11.44	0.657047	2	107.31	1.16003	1	xhNup155-Nb3i	3
200904	8.86	0.508867	2	101.11	1.09301	1	xhNup155-Nb3i	3
200904	10.6	0.608802	2	95.49	1.03226	1	xhNup155-Nb3i	3
200904	9.98	0.573193	2	97.11	1.04977	1	xhNup155-Nb3i	3
200904	28.29	1.62481	2	78.79	0.851728	1	xhNup155-Nb3i	3
200904	7.11	0.408357	2	82.25	0.889131	1	xhNup155-Nb3i	3
200904	8.25	0.473832	2	82.42	0.890968	1	xhNup155-Nb3i	3
200904	8.39	0.481873	2	99.65	1.07723	1	xhNup155-Nb3i	3
200904	8.88	0.510016	2	82.38	0.890536	1	xhNup155-Nb3i	3
200904	32.26	1.85283	2	84.39	0.912264	1	xhNup155-Nb3i	3
200904	28.16	1.61735	2	78.56	0.849241	1	xhNup155-Nb3i	3
200904	10.9	0.626033	2	101.4	1.09614	1	xhNup155-Nb3i	3
200904	6.58	0.377917	2	89.5	0.967504	1	xhNup155-Nb3i	3
200904	9.6	0.551368	2	81.23	0.878104	1	xhNup155-Nb3i	3
200904	18.17	1.04358	2	78.17	0.845025	1	xhNup155-Nb3i	3
200904	7.36	0.422716	2	76.24	0.824162	1	xhNup155-Nb3i	4
200904	22.44	1.28882	2	73.78	0.797569	1	xhNup155-Nb3i	4
200904	8.05	0.462345	2	75.1	0.811838	1	xhNup155-Nb3i	4
200904	8.65	0.496806	2	74.35	0.803731	1	xhNup155-Nb3i	4
200904	15.76	0.905163	2	91.81	0.992475	1	xhNup155-Nb3i	4
200904	8.83	0.507144	2	98.57	1.06555	1	xhNup155-Nb3i	4
200904	27.9	1.60241	2	75.55	0.816703	1	xhNup155-Nb3i	4
200904	9.32	0.535287	2	76.15	0.823189	1	xhNup155-Nb3i	4
200904	8.63	0.495657	2	85.75	0.926966	1	xhNup155-Nb3i	4
200904	7.63	0.438223	2	84.63	0.914859	1	xhNup155-Nb3i	4
200904	7.89	0.453156	2	84.63	0.914859	1	xhNup155-Nb3i	4
200904	13.32	0.765023	2	91.02	0.983935	1	xhNup155-Nb3i	4
200904	7.58	0.435351	2	80.84	0.873888	1	xhNup155-Nb3i	4
200904	9.18	0.527246	2	80.03	0.865132	1	xhNup155-Nb3i	4
200904	9.21	0.528969	2	82.56	0.892482	1	xhNup155-Nb3i	4
200904	38.91	2.23476	2	87.45	0.945343	1	xhNup155-Nb3i	4
200904	8.79	0.504847	2	87.9	0.950208	1	xhNup155-Nb3i	4
200904	12.58	0.722522	2	88.52	0.95691	1	xhNup155-Nb3i	4
200904	8.82	0.50657	2	80.15	0.866429	1	xhNup155-Nb3i	4
200904	11.3	0.649006	2	77.82	0.841242	1	xhNup155-Nb3i	4
200904	22.37	1.2848	2	78.48	0.848377	1	xhNup155-Nb3i	4
200904	9.75	0.559983	2	83.39	0.901454	1	xhNup155-Nb3i	4
200904	9.46	0.543327	2	76.5	0.826973	1	xhNup155-Nb3i	4
200904	10.94	0.62833	2	105.52	1.14068	1	xhNup155-Nb3i	4
200904	10.94	0.62833	2	78.19	0.845242	1	xhNup155-Nb3i	4
200904	11.93	0.68519	2	89.11	0.963288	1	xhNup155-Nb3i	4
200904	11.23	0.644986	2	99.95	1.08047	1	xhNup155-Nb3i	4
200904	22.05	1.26642	2	106.39	1.15009	1	xhNup155-Nb3i	4
200904	9.64	0.553666	2	84.28	0.911075	1	xhNup155-Nb3i	4
200904	9.17	0.526672	2	84.45	0.912913	1	xhNup155-Nb3i	4
200904	12.7	0.729414	2	103.97	1.12393	1	xhNup155-Nb3i	4
200904	10.83	0.622012	2	110.9	1.19884	1	xhNup155-Nb3i	4
200904	13	0.746644	2	77	0.832378	1	xhNup155-Nb3i	4
200904	10.7	0.614546	2	87.54	0.946316	1	xhNup155-Nb3i	4
200904	10	0.574342	2	74.04	0.80038	1	xhNup155-Nb3i	4
200904	10.1	0.580085	2	84.58	0.914318	1	xhNup155-Nb3i	4
200904	33.14	1.90337	2	102.74	1.11063	1	xhNup155-Nb3i	4
200904	12.88	0.739752	2	82.57	0.89259	1	xhNup155-Nb3i	4
200904	24.05	1.38129	2	89.19	0.964153	1	xhNup155-Nb3i	4
200904	9.12	0.5238	2	92.81	1.00329	1	xhNup155-Nb3i	4
200904	11.17	0.64154	2	96.31	1.04112	1	xhNup155-Nb3i	4
200904	8.11	0.465791	2	80.03	0.865132	1	xhNup155-Nb3i	4
200904	6.58	0.377917	2	77.04	0.83281	1	xhNup155-Nb3i	4
200904	10.08	0.578937	2	75.12	0.812055	1	xhNup155-Nb3i	4
200904	35.09	2.01537	2	86.63	0.936479	1	xhNup155-Nb3i	4
200904	8.51	0.488765	2	76.1	0.822649	1	xhNup155-Nb3i	4
200904	38.28	2.19858	2	74.78	0.808379	1	xhNup155-Nb3i	4
200904	5.94	0.341159	2	84.64	0.914967	1	xhNup155-Nb3i	4
200904	36.58	2.10094	2	79.85	0.863186	1	xhNup155-Nb3i	4
200904	13.2	0.758131	2	84.06	0.908697	1	xhNup155-Nb3i	4
200904	8.08	0.464068	2	96.77	1.04609	1	xhNup155-Nb3i	4
200904	17.84	1.02463	2	81.05	0.876159	1	xhNup155-Nb3i	4
200904	9.65	0.55424	2	80.42	0.869348	1	xhNup155-Nb3i	4
200901	21.67	1.2446	3	145.24	1.57006	1	Buffer	1
200901	7.07	0.40606	3	124.59	1.34683	1	Buffer	1
200901	27.43	1.57542	3	157.83	1.70616	1	Buffer	1
200901	9.03	0.518631	3	113.36	1.22543	1	Buffer	1
200901	20.8	1.19463	3	145.43	1.57211	1	Buffer	1
200901	14.8	0.850026	3	130.02	1.40553	1	Buffer	1
200901	17.43	1.00108	3	121.13	1.30943	1	Buffer	1
200901	13.89	0.797761	3	135.61	1.46596	1	Buffer	1
200901	17.05	0.979253	3	122.49	1.32413	1	Buffer	1
200901	20.95	1.20325	3	163.93	1.7721	1	Buffer	1
200901	16.82	0.966043	3	127.21	1.37515	1	Buffer	1
200901	21.54	1.23713	3	140.33	1.51698	1	Buffer	1
200901	16.44	0.944218	3	133.31	1.44109	1	Buffer	1
200901	18.36	1.05449	3	135.76	1.46758	1	Buffer	1
200901	22.51	1.29284	3	137.68	1.48833	1	Buffer	1
200901	20.11	1.155	3	130.53	1.41104	1	Buffer	1
200901	18.87	1.08378	3	135.11	1.46055	1	Buffer	1
200901	16.39	0.941346	3	130.12	1.40661	1	Buffer	1
200901	17.93	1.0298	3	116.5	1.25938	1	Buffer	1
200901	15.44	0.886784	3	112.19	1.21279	1	Buffer	1
200901	18.15	1.04243	3	134.38	1.45266	1	Buffer	1
200901	8.54	0.490488	3	117.88	1.27429	1	Buffer	1
200901	11.48	0.659345	3	137.52	1.4866	1	Buffer	1
200901	32	1.83789	3	114.87	1.24176	1	Buffer	1
200901	13.5	0.775362	3	110.08	1.18998	1	Buffer	1
200901	12.5	0.717927	3	129.74	1.4025	1	Buffer	1
200901	20.81	1.19521	3	122.68	1.32618	1	Buffer	1
200901	17.97	1.03209	3	138.39	1.49601	1	Buffer	1
200901	15.3	0.878743	3	140.23	1.5159	1	Buffer	1
200901	18.47	1.06081	3	151.24	1.63492	1	Buffer	1
200901	18.82	1.08091	3	116.86	1.26327	1	Buffer	1
200901	17.53	1.00682	3	116.13	1.25538	1	Buffer	1
200901	16.34	0.938475	3	130.68	1.41266	1	Buffer	1
200901	11.52	0.661642	3	124.84	1.34953	1	Buffer	1
200901	16.4	0.941921	3	128.18	1.38564	1	Buffer	1
200901	22.24	1.27734	3	116.33	1.25754	1	Buffer	1
200901	24.2	1.38991	3	127.86	1.38218	1	Buffer	1
200901	24.53	1.40886	3	122.75	1.32694	1	Buffer	1
200901	22.89	1.31467	3	145.28	1.57049	1	Buffer	1
200901	25.87	1.48582	3	144.45	1.56152	1	Buffer	1
200901	15.36	0.882189	3	118.64	1.28251	1	Buffer	1
200901	23.15	1.3296	3	138.33	1.49536	1	Buffer	1
200901	14.42	0.828201	3	139.12	1.5039	1	Buffer	1
200901	14.35	0.824181	3	130.68	1.41266	1	Buffer	1
200901	27.18	1.56106	3	139.2	1.50477	1	Buffer	1
200901	14.81	0.8506	3	123.59	1.33602	1	Buffer	1
200901	13.61	0.781679	3	143.61	1.55244	1	Buffer	1
200901	18.64	1.07057	3	154.89	1.67438	1	Buffer	1
200901	17.5	1.0051	3	137.03	1.48131	1	Buffer	1
200901	20.22	1.16132	3	128.63	1.3905	1	Buffer	1
200901	16.91	0.971212	3	117.21	1.26705	1	Buffer	1
200901	22.74	1.30605	3	112.47	1.21581	1	Buffer	1
200901	14	0.804079	3	131.73	1.42401	1	Buffer	1
200901	17.02	0.97753	3	127.7	1.38045	1	Buffer	1
200901	21.37	1.22737	3	177.37	1.91739	1	Buffer	1
200901	11.25	0.646135	3	124.89	1.35007	1	Buffer	1
200901	27.85	1.59954	3	121.03	1.30835	1	Buffer	1
200901	26.31	1.51109	3	140.29	1.51655	1	Buffer	1
200901	5.27	0.302678	3	114.27	1.23527	1	Buffer	1
200901	12.04	0.691508	3	145.79	1.576	1	Buffer	1
200901	19.35	1.11135	3	125.85	1.36045	1	Buffer	1
200901	15.63	0.897696	3	137.86	1.49028	1	Buffer	1
200901	20.35	1.16879	3	116.75	1.26208	1	Buffer	1
200901	14.45	0.829924	3	125.82	1.36013	1	Buffer	1
200901	22.82	1.31065	3	114.91	1.24219	1	Buffer	1
200901	27.73	1.59265	3	118.98	1.28619	1	Buffer	1
200901	20.45	1.17453	3	150.54	1.62735	1	Buffer	1
200901	13.87	0.796612	3	128.34	1.38737	1	Buffer	1
200901	15.67	0.899994	3	150.97	1.632	1	Buffer	1
200901	21.25	1.22048	3	115.88	1.25267	1	Buffer	1
200901	19.85	1.14007	3	117.52	1.2704	1	Buffer	1
200901	21.8	1.25207	3	141.84	1.5333	1	Buffer	1
200901	18.97	1.08953	3	130.19	1.40737	1	Buffer	1
200901	27.46	1.57714	3	168.75	1.8242	1	Buffer	1
200901	21.41	1.22967	3	116.17	1.25581	1	Buffer	1
200901	18.56	1.06598	3	132.01	1.42704	1	Buffer	1
200901	11.75	0.674852	3	114.79	1.24089	1	Buffer	1
200901	4.43	0.254433	3	126.13	1.36348	1	Buffer	1
200901	29.81	1.71211	3	118.27	1.27851	1	Buffer	1
200901	18.92	1.08665	3	134.82	1.45742	1	Buffer	1
200901	25.13	1.44332	3	139.72	1.51039	1	Buffer	1
200901	18.07	1.03784	3	111	1.19992	1	Buffer	1
200901	23.91	1.37325	3	120.78	1.30564	1	Buffer	1
200901	32.66	1.8758	3	128.39	1.38791	1	Buffer	1
200901	18.75	1.07689	3	115.95	1.25343	1	Buffer	1
200901	14.95	0.858641	3	134.33	1.45212	1	Buffer	1
200901	24.59	1.41231	3	134.5	1.45396	1	Buffer	1
200901	22.48	1.29112	3	136.28	1.4732	1	Buffer	1
200901	27.02	1.55187	3	132.16	1.42866	1	Buffer	1
200901	11.04	0.634073	3	136.85	1.47936	1	Buffer	1
200901	27.88	1.60127	3	130.04	1.40575	1	Buffer	1
200901	18.36	1.05449	3	133.24	1.44034	1	Buffer	1
200901	20.64	1.18544	3	137.01	1.48109	1	Buffer	1
200901	17.65	1.01371	3	128.49	1.38899	1	Buffer	1
200901	19.98	1.14754	3	131.19	1.41818	1	Buffer	1
200901	24.99	1.43528	3	131.1	1.4172	1	Buffer	1
200901	28.06	1.6116	3	143.54	1.55168	1	Buffer	1
200901	21.64	1.24288	3	124.96	1.35083	1	Buffer	1
200901	20.15	1.1573	3	127.99	1.38358	1	Buffer	1
200901	19.67	1.12973	3	137.3	1.48423	1	Buffer	1
200901	20.05	1.15156	3	128.91	1.39353	1	Buffer	1
200901	19.82	1.13835	3	131.94	1.42628	1	Buffer	1
200901	16.27	0.934454	3	134.97	1.45904	1	Buffer	1
200901	9.45	0.542753	3	132.88	1.43645	1	Buffer	1
200901	23.82	1.36808	3	146.14	1.57979	1	Buffer	1
200901	14.36	0.824755	3	123.56	1.3357	1	Buffer	1
200901	18.96	1.08895	3	117.82	1.27365	1	Buffer	1
200901	12.9	0.740901	3	127.83	1.38185	1	Buffer	1
200901	18.64	1.07057	3	119.18	1.28835	1	Buffer	1
200901	18.87	1.08378	3	137.79	1.48952	1	Buffer	1
200901	13.04	0.748942	3	114.88	1.24186	1	Buffer	1
200901	23.33	1.33994	3	139.05	1.50314	1	Buffer	1
200901	15.15	0.870128	3	159.43	1.72345	1	Buffer	1
200901	15.41	0.885061	3	130.03	1.40564	1	Buffer	1
200901	16.4	0.941921	3	133.82	1.44661	1	Buffer	1
200901	20.13	1.15615	3	115.68	1.25051	1	Buffer	1
200901	14.41	0.827627	3	130.19	1.40737	1	Buffer	1
200901	20.75	1.19176	3	125.03	1.35159	1	Buffer	1
200901	18	1.03382	3	114.31	1.2357	1	Buffer	1
200901	17.17	0.986145	3	129.95	1.40477	1	Buffer	1
200901	11.32	0.650155	3	120.02	1.29743	1	Buffer	1
200901	13.98	0.80293	3	126.88	1.37159	1	Buffer	1
200901	23.76	1.36464	3	133.76	1.44596	1	Buffer	1
200901	20.17	1.15845	3	150.47	1.6266	1	Buffer	1
200901	21.28	1.2222	3	126.83	1.37104	1	Buffer	1
200901	10.82	0.621438	3	130.79	1.41385	1	Buffer	1
200901	27.61	1.58576	3	136.46	1.47515	1	Buffer	1
200901	19.89	1.14237	3	115.34	1.24684	1	Buffer	1
200901	22.15	1.27217	3	148.77	1.60822	1	Buffer	1
200901	2.85	0.163687	3	109.23	1.18079	1	Buffer	1
200901	2	0.114868	3	115.06	1.24381	1	Buffer	1
200901	14.13	0.811545	3	121.8	1.31667	1	Buffer	1
200901	5	0.287171	3	110.5	1.19452	1	Buffer	1
200901	13.76	0.790294	3	125.46	1.35624	1	Buffer	1
200901	19.43	1.11595	3	128.89	1.39331	1	Buffer	1
200901	3.88	0.222845	3	112.31	1.21408	1	Buffer	1
200901	28.17	1.61792	3	125.63	1.35807	1	Buffer	1
200901	14.57	0.836816	3	123.04	1.33007	1	Buffer	1
200901	15.68	0.900568	3	148.24	1.60249	1	Buffer	1
200901	17.47	1.00338	3	121.31	1.31137	1	Buffer	1
200901	21.62	1.24173	3	152.64	1.65005	1	Buffer	1
200901	19.57	1.12399	3	126.94	1.37223	1	Buffer	1
200901	21.29	1.22277	3	151.07	1.63308	1	Buffer	1
200901	27.59	1.58461	3	112.82	1.2196	1	Buffer	1
200901	13.18	0.756983	3	140.51	1.51893	1	Buffer	1
200901	30.09	1.72819	3	110.22	1.19149	1	Buffer	1
200901	23.95	1.37555	3	128.27	1.38661	1	Buffer	1
200901	22.45	1.2894	3	151.92	1.64227	1	Buffer	1
200901	15.98	0.917798	3	129.63	1.40131	1	Buffer	1
200901	15.74	0.904014	3	123.12	1.33094	1	Buffer	1
200901	10.35	0.594444	3	109.47	1.18338	1	Buffer	1
200901	34.3	1.96999	3	120.17	1.29905	1	Buffer	1
200901	6.07	0.348626	3	110.93	1.19916	1	Buffer	1
200901	20.31	1.16649	3	121.85	1.31721	1	Buffer	1
200901	20.7	1.18889	3	118.85	1.28478	1	Buffer	1
200901	20.45	1.17453	3	129.03	1.39483	1	Buffer	1
200901	5.5	0.315888	3	114.07	1.23311	1	Buffer	1
200901	23.38	1.34281	3	122.17	1.32067	1	Buffer	1
200901	22.3	1.28078	3	123.98	1.34024	1	Buffer	1
200901	7.08	0.406634	3	118.84	1.28467	1	Buffer	1
200901	26.62	1.5289	3	137.56	1.48704	1	Buffer	1
200901	23.88	1.37153	3	120.97	1.3077	1	Buffer	1
200901	17.92	1.02922	3	132.22	1.42931	1	Buffer	1
200901	25.01	1.43643	3	145.37	1.57146	1	Buffer	1
200901	34.19	1.96368	3	122.84	1.32791	1	Buffer	1
200901	17.19	0.987294	3	119.15	1.28802	1	Buffer	1
200901	22.6	1.29801	3	123.81	1.3384	1	Buffer	1
200901	20.14	1.15672	3	121.11	1.30921	1	Buffer	1
200901	19.31	1.10905	3	147.64	1.596	1	Buffer	1
200901	14.69	0.843708	3	110.75	1.19722	1	Buffer	1
200901	18.9	1.08551	3	124.71	1.34813	1	Buffer	1
200901	17.22	0.989017	3	112.11	1.21192	1	Buffer	1
200901	19.95	1.14581	3	111.2	1.20208	1	Buffer	1
200901	10.66	0.612248	3	136.71	1.47785	1	Buffer	1
200901	17.88	1.02692	3	117.83	1.27375	1	Buffer	1
200901	20.14	1.15672	3	109.21	1.18057	1	Buffer	1
200901	19.24	1.10503	3	135.37	1.46336	1	Buffer	1
200901	23.88	1.37153	3	145.71	1.57514	1	Buffer	1
200901	18.14	1.04186	3	120.5	1.30262	1	Buffer	1
200901	13.95	0.801207	3	116.27	1.25689	1	Buffer	1
200901	20.46	1.1751	3	125.15	1.35288	1	Buffer	1
200901	12.88	0.739752	3	125.72	1.35905	1	Buffer	1
[truncated: 2,325 more rows]
