# Supplementary material for: A checkpoint function for Nup98 in nuclear pore formation suggested by novel inhibitory nanobodies
Source: EMBO J. 2024 Apr 22;43(11):6. doi: 10.1038/s44318-024-00081-w (PMC11148069; doi:10.1038/s44318-024-00081-w)
Supplement: Supplementary file 9 — Source data Fig. 9 [file 44318_2024_81_MOESM9_ESM.zip › Script for NPCs_intensity_ratios.ijm]

inputdir = getDirectory("Choose a Directory ");				 // choose dir containing the images 
outputdir = getDirectory("Choose a Directory ");				 // choose dir where the images will be saved

listOfFiles = getFileList(inputdir);   


ref_ch = 2;   // Change to the channel to be used as reference to detect NPCs (i.e. Y complex channel)

min = 400;		// Adjust according to the intensity of the chosen channel
max = 870;

for (i = 0; i < listOfFiles.length; i++) {

	if (endsWith(listOfFiles[i], ".tif")) {
			run("Close All");
			
			myFile = listOfFiles[i];
			open(inputdir+listOfFiles[i]);
			rename("img");
			
			run("Duplicate...", "duplicate channels=ref_ch");	// Change to the channel that will be used as reference to detect NPCs
			rename("Ref");
			run("Brightness/Contrast...");
			setMinAndMax(min, max);								// Adjust according to the intensity of the chosen channel
			setAutoThreshold("Otsu no-reset");
			setOption("BlackBackground", true);
			run("Convert to Mask");
			run("Invert");

			run("Analyze Particles...", "size=0.02-Infinity show=Masks include add");  // measures the intensity on all image channels of the particles detected using the ref channel
			selectWindow("Ref");
			//roiManager("Show All with Labels");  200828_B_Y_Al488_Nup88_Al568_Nup62_635p_ref_1_Nup88
			selectWindow("Ref");
			saveAs("tif", outputdir + "/" + myFile + "ref_ch" + ref_ch + "alt.tif"); // will save the image with the displayed ROIs to be able to check what was detected as NPCs
			//saveAs("Results", outputdir + myFile + ".csv");

			selectWindow("img");
			run("Select None");
			roiManager("multi-measure measure_all");
			
			saveAs("Results", outputdir + "/" + myFile + "ref_ch" + ref_ch + "alt.csv"); //saves .csv file with all data
			roiManager("Delete");
			
	 }
}
