# Supplementary material for: A checkpoint function for Nup98 in nuclear pore formation suggested by novel inhibitory nanobodies
Source: EMBO J. 2024 Apr 22;43(11):6. doi: 10.1038/s44318-024-00081-w (PMC11148069; doi:10.1038/s44318-024-00081-w)
Supplement: Supplementary file 10 — Source data Fig. 10 [file 44318_2024_81_MOESM10_ESM.zip]

Archive with 4 entries (4 files):
- Fig10A/Fig.10A-Mock.tif
- Fig10A/Fig.10A-Nup358_siRNA.tif
- Fig10A/Fig.10A-Nup358_siRNA_replicate.tif
- README_Source_Data_Sola Colom et al.pdf
