# Supplementary material for: A checkpoint function for Nup98 in nuclear pore formation suggested by novel inhibitory nanobodies
Source: EMBO J. 2024 Apr 22;43(11):6. doi: 10.1038/s44318-024-00081-w (PMC11148069; doi:10.1038/s44318-024-00081-w)
Supplement: Supplementary file 12 — Source data Fig. 12 [file 44318_2024_81_MOESM12_ESM.zip]

Archive with 8 entries (8 files):
- Fig12A/Fig12A_BAPTA.tif
- Fig12A/Fig12A_Buffer.tif
- Fig12A/Fig12A_Imp_beta.tif
- Fig12A/Fig12A_WGA.tif
- Fig12B/Fig12B_Buffer.tif
- Fig12B/Fig12B_ControlNb.tif
- Fig12B/Fig12B_xhNup98_Nb2i.tif
- README_Source_Data_Sola Colom et al.pdf
