# Supplementary material for: A checkpoint function for Nup98 in nuclear pore formation suggested by novel inhibitory nanobodies
Source: EMBO J. 2024 Apr 22;43(11):6. doi: 10.1038/s44318-024-00081-w (PMC11148069; doi:10.1038/s44318-024-00081-w)
Supplement: Supplementary file 13 — EV Figure Source Data [file 44318_2024_81_MOESM13_ESM.zip]

Archive with 27 entries (27 files):
- FigEV1A/Cytosol_figure.czi
- FigEV1A/Cytosol_replicate1.czi
- FigEV1A/Cytosol_replicate2.czi
- FigEV1A/Cytosol_replicate3.czi
- FigEV1A/Nocytosol_figure.czi
- FigEV1A/Nocytosol_replicate1.czi
- FigEV1A/Nocytosol_replicate2.czi
- FigEV1A/Nocytosol_replicate3.czi
- FigEV1B/Fig. EV1B. Raw data of nuclei volume measurements.xlsx
- FigEV1B/Nuclei volume - Prism image.jpg
- FigEV1C/Figure EV1C raw data.xlsx
- FigEV3/FigEV3-Ycomplex_Ndc1_Extract.tif
- FigEV3/FigEV3-Ycomplex_Ndc1_Noextract.tif
- FigEV3/FigEV3-Ycomplex_gp210_Extract.tif
- FigEV3/FigEV3-Ycomplex_gp210_Noextract.tif
- FigEV5B/Buffer.tif
- FigEV5B/Non-inhibitory_Nb_0mins.tif
- FigEV5B/Non-inhibitory_Nb_30mins.tif
- FigEV5B/xhNup155-Nb2i_0mins.tif
- FigEV5B/xhNup155-Nb2i_30mins.tif
- FigEV5B/xhNup155-Nb3i_0mins.tif
- FigEV5B/xhNup155-Nb3i_30mins.tif
- FigEV5B/xhNup93-Nb4i_0mins.tif
- FigEV5B/xhNup93-Nb4i_30mins.tif
- FigEV5B/xhNup98-Nb2i_0mins.tif
- FigEV5B/xhNup98-Nb2i_30mins.tif
- README_Source_Data_Sola Colom et al.pdf
