# Supplementary material for: A checkpoint function for Nup98 in nuclear pore formation suggested by novel inhibitory nanobodies
Source: EMBO J. 2024 Apr 22;43(11):6. doi: 10.1038/s44318-024-00081-w (PMC11148069; doi:10.1038/s44318-024-00081-w)
Supplement: Supplementary file 13 — EV Figure Source Data [file 44318_2024_81_MOESM13_ESM.zip › FigEV1B/Fig. EV1B. Raw data of nuclei volume measurements.xlsx]

## Sheet: No extract
	Label	Area	Perimetre	Slice			Label	Area	Perimetre	Slice			Label	Area	Perimetre	Slice			Label	Area	Perimetre	Slice
NO CYTOSOL_1	6-Nocytosol.9-3D2_Out.czi:0004-0173-0207:4	85.31	36.09	2		NO CYTOSOL_2	6-NoCyt-pTP489-Al568_pTP487_Al647.3D_Out.czi:0016-0211-0168:c:1/3 z:6/38 - 6-NoCyt-pTP489-Al568_pTP487_Al647.3D #1	105.29	38.94	6		NO CYTOSOL_3	6-Nocytosol.9-3D1_Out.czi:0010-0193-0187:c:1/3 z:4/35 - 6-Nocytosol.9-3D1 #1	120.32	39.04	4		1	6-Nocytosol.9-3D3_Out.czi:0007-0173-0191:c:1/3 z:3/32 - 6-Nocytosol.9-3D3 #1	198.97	50.04	3
	6-Nocytosol.9-3D2_Out.czi:0007-0173-0196:7	99.53	39.96	3			6-NoCyt-pTP489-Al568_pTP487_Al647.3D_Out.czi:0019-0203-0174:c:1/3 z:7/38 - 6-NoCyt-pTP489-Al568_pTP487_Al647.3D #1	126.54	43.47	7			6-Nocytosol.9-3D1_Out.czi:0013-0209-0185:c:1/3 z:5/35 - 6-Nocytosol.9-3D1 #1	157.75	44.65	5		2	6-Nocytosol.9-3D3_Out.czi:0010-0186-0180:c:1/3 z:4/32 - 6-Nocytosol.9-3D3 #1	200.47	50.38	4
	6-Nocytosol.9-3D2_Out.czi:0010-0187-0195:10	141.92	45.44	4			6-NoCyt-pTP489-Al568_pTP487_Al647.3D_Out.czi:0022-0200-0176:c:1/3 z:8/38 - 6-NoCyt-pTP489-Al568_pTP487_Al647.3D #1	159.05	47.36	8			6-Nocytosol.9-3D1_Out.czi:0016-0214-0192:c:1/3 z:6/35 - 6-Nocytosol.9-3D1 #1	172.01	46.88	6		3	6-Nocytosol.9-3D3_Out.czi:0013-0190-0185:c:1/3 z:5/32 - 6-Nocytosol.9-3D3 #1	199.27	50.31	5
	6-Nocytosol.9-3D2_Out.czi:0013-0181-0198:13	153.67	46.67	5			6-NoCyt-pTP489-Al568_pTP487_Al647.3D_Out.czi:0025-0194-0177:c:1/3 z:9/38 - 6-NoCyt-pTP489-Al568_pTP487_Al647.3D #1	156.48	46.74	9			6-Nocytosol.9-3D1_Out.czi:0019-0208-0179:c:1/3 z:7/35 - 6-Nocytosol.9-3D1 #1	177.2	47.33	7		4	6-Nocytosol.9-3D3_Out.czi:0016-0197-0181:c:1/3 z:6/32 - 6-Nocytosol.9-3D3 #1	230.38	54.27	6
	6-Nocytosol.9-3D2_Out.czi:0016-0174-0191:16	164.66	48.8	6			6-NoCyt-pTP489-Al568_pTP487_Al647.3D_Out.czi:0028-0198-0173:c:1/3 z:10/38 - 6-NoCyt-pTP489-Al568_pTP487_Al647.3D #1	153.83	46.79	10			6-Nocytosol.9-3D1_Out.czi:0022-0205-0186:c:1/3 z:8/35 - 6-Nocytosol.9-3D1 #1	191.04	49.51	8		5	6-Nocytosol.9-3D3_Out.czi:0019-0176-0184:c:1/3 z:7/32 - 6-Nocytosol.9-3D3 #1	256.83	57.3	7
	6-Nocytosol.9-3D2_Out.czi:0019-0178-0185:19	174.09	50.21	7			6-NoCyt-pTP489-Al568_pTP487_Al647.3D_Out.czi:0031-0196-0180:c:1/3 z:11/38 - 6-NoCyt-pTP489-Al568_pTP487_Al647.3D #1	174.36	50.04	11			6-Nocytosol.9-3D1_Out.czi:0025-0208-0184:c:1/3 z:9/35 - 6-Nocytosol.9-3D1 #1	218.01	52.66	9		6	6-Nocytosol.9-3D3_Out.czi:0022-0189-0181:c:1/3 z:8/32 - 6-Nocytosol.9-3D3 #1	255.7	56.77	8
	6-Nocytosol.9-3D2_Out.czi:0022-0179-0194:22	177.09	50.31	8			6-NoCyt-pTP489-Al568_pTP487_Al647.3D_Out.czi:0034-0196-0178:c:1/3 z:12/38 - 6-NoCyt-pTP489-Al568_pTP487_Al647.3D #1	186.71	50.58	12			6-Nocytosol.9-3D1_Out.czi:0028-0212-0172:c:1/3 z:10/35 - 6-Nocytosol.9-3D1 #1	209.28	51.45	10		7	6-Nocytosol.9-3D3_Out.czi:0025-0187-0181:c:1/3 z:9/32 - 6-Nocytosol.9-3D3 #1	250.51	56.33	9
	6-Nocytosol.9-3D2_Out.czi:0025-0180-0192:25	189.53	52.58	9			6-NoCyt-pTP489-Al568_pTP487_Al647.3D_Out.czi:0037-0193-0177:c:1/3 z:13/38 - 6-NoCyt-pTP489-Al568_pTP487_Al647.3D #1	170.24	49.26	13			6-Nocytosol.9-3D1_Out.czi:0031-0207-0182:c:1/3 z:11/35 - 6-Nocytosol.9-3D1 #1	208.01	51.92	11		8	6-Nocytosol.9-3D3_Out.czi:0028-0168-0182:c:1/3 z:10/32 - 6-Nocytosol.9-3D3 #1	235.89	54.97	10
	6-Nocytosol.9-3D2_Out.czi:0028-0181-0197:28	200.71	54.12	10			6-NoCyt-pTP489-Al568_pTP487_Al647.3D_Out.czi:0040-0196-0180:c:1/3 z:14/38 - 6-NoCyt-pTP489-Al568_pTP487_Al647.3D #1	194.65	51.68	14			6-Nocytosol.9-3D1_Out.czi:0034-0203-0183:c:1/3 z:12/35 - 6-Nocytosol.9-3D1 #1	242.04	55.26	12		9	6-Nocytosol.9-3D3_Out.czi:0031-0185-0184:c:1/3 z:11/32 - 6-Nocytosol.9-3D3 #1	256.46	57.02	11
	C1-6-Nocytosol.9-3D2_Out.czi:0011-0178-0190:31	203.53	55.78	11			6-NoCyt-pTP489-Al568_pTP487_Al647.3D_Out.czi:0043-0193-0181:c:1/3 z:15/38 - 6-NoCyt-pTP489-Al568_pTP487_Al647.3D #1	172.07	49.54	15			6-Nocytosol.9-3D1_Out.czi:0037-0194-0179:c:1/3 z:13/35 - 6-Nocytosol.9-3D1 #1	256.76	56.98	13		10	6-Nocytosol.9-3D3_Out.czi:0034-0179-0201:c:1/3 z:12/32 - 6-Nocytosol.9-3D3 #1	243.07	55.29	12
	C1-6-Nocytosol.9-3D2_Out.czi:0012-0178-0191:34	207.08	55.71	12			6-NoCyt-pTP489-Al568_pTP487_Al647.3D_Out.czi:0046-0191-0184:c:1/3 z:16/38 - 6-NoCyt-pTP489-Al568_pTP487_Al647.3D #1	193.62	51.75	16			6-Nocytosol.9-3D1_Out.czi:0040-0207-0182:c:1/3 z:14/35 - 6-Nocytosol.9-3D1 #1	240.22	55.23	14		11	6-Nocytosol.9-3D3_Out.czi:0037-0187-0181:c:1/3 z:13/32 - 6-Nocytosol.9-3D3 #1	237.06	55.05	13
	C1-6-Nocytosol.9-3D2_Out.czi:0013-0178-0193:37	189.92	52.46	13			6-NoCyt-pTP489-Al568_pTP487_Al647.3D_Out.czi:0049-0195-0178:c:1/3 z:17/38 - 6-NoCyt-pTP489-Al568_pTP487_Al647.3D #1	195.36	52.02	17			6-Nocytosol.9-3D1_Out.czi:0043-0206-0173:c:1/3 z:15/35 - 6-Nocytosol.9-3D1 #1	216.88	52.45	15		12	6-Nocytosol.9-3D3_Out.czi:0040-0182-0180:c:1/3 z:14/32 - 6-Nocytosol.9-3D3 #1	251.57	57	14
	C1-6-Nocytosol.9-3D2_Out.czi:0014-0177-0192:40	185.01	53.32	14			6-NoCyt-pTP489-Al568_pTP487_Al647.3D_Out.czi:0052-0193-0179:c:1/3 z:18/38 - 6-NoCyt-pTP489-Al568_pTP487_Al647.3D #1	186.02	51.29	18			6-Nocytosol.9-3D1_Out.czi:0046-0196-0184:c:1/3 z:16/35 - 6-Nocytosol.9-3D1 #1	267.74	58.39	16		13	6-Nocytosol.9-3D3_Out.czi:0043-0178-0163:c:1/3 z:15/32 - 6-Nocytosol.9-3D3 #1	238.97	54.8	15
	C1-6-Nocytosol.9-3D2_Out.czi:0015-0181-0186:43	192.36	52.83	15			6-NoCyt-pTP489-Al568_pTP487_Al647.3D_Out.czi:0055-0198-0177:c:1/3 z:19/38 - 6-NoCyt-pTP489-Al568_pTP487_Al647.3D #1	194.32	51.3	19			6-Nocytosol.9-3D1_Out.czi:0049-0204-0177:c:1/3 z:17/35 - 6-Nocytosol.9-3D1 #1	237.09	54.88	17		14	6-Nocytosol.9-3D3_Out.czi:0046-0188-0172:c:1/3 z:16/32 - 6-Nocytosol.9-3D3 #1	253.02	56.78	16
	C1-6-Nocytosol.9-3D2_Out.czi:0016-0176-0186:46	192.4	54.79	16			6-NoCyt-pTP489-Al568_pTP487_Al647.3D_Out.czi:0058-0188-0180:c:1/3 z:20/38 - 6-NoCyt-pTP489-Al568_pTP487_Al647.3D #1	189.72	50.79	20			6-Nocytosol.9-3D1_Out.czi:0052-0206-0192:c:1/3 z:18/35 - 6-Nocytosol.9-3D1 #1	238.62	55.46	18		15	6-Nocytosol.9-3D3_Out.czi:0049-0187-0171:c:1/3 z:17/32 - 6-Nocytosol.9-3D3 #1	240.47	55.15	17
	C1-6-Nocytosol.9-3D2_Out.czi:0017-0181-0190:49	181.28	50.91	17			6-NoCyt-pTP489-Al568_pTP487_Al647.3D_Out.czi:0061-0191-0184:c:1/3 z:21/38 - 6-NoCyt-pTP489-Al568_pTP487_Al647.3D #1	185.92	50.77	21			6-Nocytosol.9-3D1_Out.czi:0055-0195-0183:c:1/3 z:19/35 - 6-Nocytosol.9-3D1 #1	253.73	56.61	19		16	6-Nocytosol.9-3D3_Out.czi:0052-0188-0161:c:1/3 z:18/32 - 6-Nocytosol.9-3D3 #1	225.07	53.27	18
	C1-6-Nocytosol.9-3D2_Out.czi:0018-0176-0182:52	187.81	51.88	18			6-NoCyt-pTP489-Al568_pTP487_Al647.3D_Out.czi:0064-0186-0178:c:1/3 z:22/38 - 6-NoCyt-pTP489-Al568_pTP487_Al647.3D #1	191.25	50.69	22			6-Nocytosol.9-3D1_Out.czi:0058-0201-0188:c:1/3 z:20/35 - 6-Nocytosol.9-3D1 #1	226.69	53.61	20		17	6-Nocytosol.9-3D3_Out.czi:0055-0182-0170:c:1/3 z:19/32 - 6-Nocytosol.9-3D3 #1	220.15	52.68	19
	C1-6-Nocytosol.9-3D2_Out.czi:0019-0176-0193:55	179.89	49.79	19			6-NoCyt-pTP489-Al568_pTP487_Al647.3D_Out.czi:0067-0186-0181:c:1/3 z:23/38 - 6-NoCyt-pTP489-Al568_pTP487_Al647.3D #1	185.58	50.13	23			6-Nocytosol.9-3D1_Out.czi:0061-0201-0185:c:1/3 z:21/35 - 6-Nocytosol.9-3D1 #1	238.62	55.46	21		18	6-Nocytosol.9-3D3_Out.czi:0058-0187-0171:c:1/3 z:20/32 - 6-Nocytosol.9-3D3 #1	214.08	52.32	20
	C1-6-Nocytosol.9-3D2_Out.czi:0020-0187-0184:58	180.85	49.92	20			6-NoCyt-pTP489-Al568_pTP487_Al647.3D_Out.czi:0070-0190-0190:c:1/3 z:24/38 - 6-NoCyt-pTP489-Al568_pTP487_Al647.3D #1	179.62	50.24	24			6-Nocytosol.9-3D1_Out.czi:0064-0193-0181:c:1/3 z:22/35 - 6-Nocytosol.9-3D1 #1	241.15	55.18	22		19	6-Nocytosol.9-3D3_Out.czi:0061-0185-0167:c:1/3 z:21/32 - 6-Nocytosol.9-3D3 #1	214.18	52.17	21
	C1-6-Nocytosol.9-3D2_Out.czi:0021-0177-0193:61	182.93	52.09	21			6-NoCyt-pTP489-Al568_pTP487_Al647.3D_Out.czi:0073-0184-0179:c:1/3 z:25/38 - 6-NoCyt-pTP489-Al568_pTP487_Al647.3D #1	166.85	47.36	25			6-Nocytosol.9-3D1_Out.czi:0067-0197-0186:c:1/3 z:23/35 - 6-Nocytosol.9-3D1 #1	202.57	51.32	23		20	6-Nocytosol.9-3D3_Out.czi:0064-0182-0170:c:1/3 z:22/32 - 6-Nocytosol.9-3D3 #1	203.91	50.75	22
	C1-6-Nocytosol.9-3D2_Out.czi:0022-0193-0180:64	160.8	48.1	22			6-NoCyt-pTP489-Al568_pTP487_Al647.3D_Out.czi:0076-0187-0182:c:1/3 z:26/38 - 6-NoCyt-pTP489-Al568_pTP487_Al647.3D #1	157.06	46.17	26			6-Nocytosol.9-3D1_Out.czi:0070-0191-0187:c:1/3 z:24/35 - 6-Nocytosol.9-3D1 #1	207.6	51.81	24		21	6-Nocytosol.9-3D3_Out.czi:0067-0178-0170:c:1/3 z:23/32 - 6-Nocytosol.9-3D3 #1	208.78	51.33	23
	C1-6-Nocytosol.9-3D2_Out.czi:0023-0176-0179:67	168.54	48.88	23			6-NoCyt-pTP489-Al568_pTP487_Al647.3D_Out.czi:0079-0185-0184:c:1/3 z:27/38 - 6-NoCyt-pTP489-Al568_pTP487_Al647.3D #1	175.92	48.48	27			6-Nocytosol.9-3D1_Out.czi:0073-0193-0184:c:1/3 z:25/35 - 6-Nocytosol.9-3D1 #1	206.5	51.61	25		22	6-Nocytosol.9-3D3_Out.czi:0070-0177-0157:c:1/3 z:24/32 - 6-Nocytosol.9-3D3 #1	202.77	50.68	24
	C1-6-Nocytosol.9-3D2_Out.czi:0024-0176-0182:70	164.51	48.4	24			6-NoCyt-pTP489-Al568_pTP487_Al647.3D_Out.czi:0082-0183-0185:c:1/3 z:28/38 - 6-NoCyt-pTP489-Al568_pTP487_Al647.3D #1	140.46	43.76	28			6-Nocytosol.9-3D1_Out.czi:0076-0190-0180:c:1/3 z:26/35 - 6-Nocytosol.9-3D1 #1	193.38	50.16	26		23	6-Nocytosol.9-3D3_Out.czi:0073-0173-0161:c:1/3 z:25/32 - 6-Nocytosol.9-3D3 #1	184.6	48.19	25
	C1-6-Nocytosol.9-3D2_Out.czi:0025-0180-0172:73	150.6	47.19	25			6-NoCyt-pTP489-Al568_pTP487_Al647.3D_Out.czi:0085-0180-0174:c:1/3 z:29/38 - 6-NoCyt-pTP489-Al568_pTP487_Al647.3D #1	139.79	43.54	29			6-Nocytosol.9-3D1_Out.czi:0079-0195-0182:c:1/3 z:27/35 - 6-Nocytosol.9-3D1 #1	191.36	49.75	27		24	6-Nocytosol.9-3D3_Out.czi:0076-0183-0152:c:1/3 z:26/32 - 6-Nocytosol.9-3D3 #1	137.63	41.69	26
	C1-6-Nocytosol.9-3D2_Out.czi:0026-0176-0178:76	146.71	45.85	26			6-NoCyt-pTP489-Al568_pTP487_Al647.3D_Out.czi:0088-0179-0183:c:1/3 z:30/38 - 6-NoCyt-pTP489-Al568_pTP487_Al647.3D #1	121.14	40.31	30			6-Nocytosol.9-3D1_Out.czi:0082-0195-0186:c:1/3 z:28/35 - 6-Nocytosol.9-3D1 #1	195.16	50.45	28		25	6-Nocytosol.9-3D3_Out.czi:0079-0180-0148:c:1/3 z:27/32 - 6-Nocytosol.9-3D3 #1	139.73	41.96	27
	C1-6-Nocytosol.9-3D2_Out.czi:0027-0174-0180:79	131.66	43.34	27			6-NoCyt-pTP489-Al568_pTP487_Al647.3D_Out.czi:0091-0177-0185:c:1/3 z:31/38 - 6-NoCyt-pTP489-Al568_pTP487_Al647.3D #1	112.04	39.18	31			6-Nocytosol.9-3D1_Out.czi:0085-0200-0186:c:1/3 z:29/35 - 6-Nocytosol.9-3D1 #1	186.71	49.38	29		26	6-Nocytosol.9-3D3_Out.czi:0082-0185-0162:c:1/3 z:28/32 - 6-Nocytosol.9-3D3 #1	118.12	38.84	28
	C1-6-Nocytosol.9-3D2_Out.czi:0028-0168-0183:82	111.76	40.32	28			6-NoCyt-pTP489-Al568_pTP487_Al647.3D_Out.czi:0094-0177-0179:c:1/3 z:32/38 - 6-NoCyt-pTP489-Al568_pTP487_Al647.3D #1	92.87	34.98	32			6-Nocytosol.9-3D1_Out.czi:0088-0195-0184:c:1/3 z:30/35 - 6-Nocytosol.9-3D1 #1	172.83	46.96	30
	C1-6-Nocytosol.9-3D2_Out.czi:0029-0171-0175:85	98.32	39.35	29			6-NoCyt-pTP489-Al568_pTP487_Al647.3D_Out.czi:0097-0173-0178:c:1/3 z:33/38 - 6-NoCyt-pTP489-Al568_pTP487_Al647.3D #1	82.31	33.7	33			6-Nocytosol.9-3D1_Out.czi:0091-0191-0184:c:1/3 z:31/35 - 6-Nocytosol.9-3D1 #1	145.45	43.39	31		Volume	1685.3
	C1-6-Nocytosol.9-3D2_Out.czi:0030-0176-0171:88	82.3	36.93	30			6-NoCyt-pTP489-Al568_pTP487_Al647.3D_Out.czi:0100-0170-0181:c:1/3 z:34/38 - 6-NoCyt-pTP489-Al568_pTP487_Al647.3D #1	85.4	33.27	34			6-Nocytosol.9-3D1_Out.czi:0094-0195-0187:c:1/3 z:32/35 - 6-Nocytosol.9-3D1 #1	169.58	47.18	32
	C1-6-Nocytosol.9-3D2_Out.czi:0031-0186-0170:91	61.55	32.28	31			6-NoCyt-pTP489-Al568_pTP487_Al647.3D_Out.czi:0103-0177-0180:c:1/3 z:35/38 - 6-NoCyt-pTP489-Al568_pTP487_Al647.3D #1	65.85	29.11	35
							6-NoCyt-pTP489-Al568_pTP487_Al647.3D_Out.czi:0106-0171-0172:c:1/3 z:36/38 - 6-NoCyt-pTP489-Al568_pTP487_Al647.3D #1	75.68	31.95	36
												Volume	1795.29
#slices	30
Z stack distance	0.3
Volume	1423.9					Volume	1414.8

## Sheet: Extract
	Label	Area	Perimetre	Slice			Label	Area	Perimetre	Slice			Label	Area	Perimetre	Slice				Label	Area	Perimetre	Slice
CYTOSOL_1	1-Buffer.9-3D3_Out.czi:0004-0193-0177:c:1/3 z:2/58 - 1-Buffer.9-3D3 #1	51.47	27.09	2		CYTOSOL_2	1-Buffer.9-3D2_Out.czi:0001-0190-0174:c:1/3 z:1/59 - 1-Buffer.9-3D2 #1	36.01	22.36	1		1	1-pTP489-Al568_pTP487_Al647.3D_Out.czi:0007-0203-0194:c:1/3 z:3/56 - 1-pTP489-Al568_pTP487_Al647.3D #1	30.3	21	3			1	1-Buffer.9-3D_Out.czi:0007-0188-0178:c:1/3 z:3/59 - 1-Buffer.9-3D #1	85.88	33.69	3
2	1-Buffer.9-3D3_Out.czi:0007-0196-0181:c:1/3 z:3/58 - 1-Buffer.9-3D3 #1	53.61	27.16	3		2	1-Buffer.9-3D2_Out.czi:0004-0192-0179:c:1/3 z:2/59 - 1-Buffer.9-3D2 #1	43.89	23.74	2		2	1-pTP489-Al568_pTP487_Al647.3D_Out.czi:0010-0195-0200:c:1/3 z:4/56 - 1-pTP489-Al568_pTP487_Al647.3D #1	37.27	23.02	4			2	1-Buffer.9-3D_Out.czi:0010-0183-0182:c:1/3 z:4/59 - 1-Buffer.9-3D #1	117.07	38.96	4
3	1-Buffer.9-3D3_Out.czi:0010-0201-0181:c:1/3 z:4/58 - 1-Buffer.9-3D3 #1	76.69	33.63	4		1	1-Buffer.9-3D2_Out.czi:0007-0195-0170:c:1/3 z:3/59 - 1-Buffer.9-3D2 #1	65.83	29.42	3		3	1-pTP489-Al568_pTP487_Al647.3D_Out.czi:0013-0194-0201:c:1/3 z:5/56 - 1-pTP489-Al568_pTP487_Al647.3D #1	46.45	26.69	5			3	1-Buffer.9-3D_Out.czi:0013-0181-0182:c:1/3 z:5/59 - 1-Buffer.9-3D #1	148.47	44.16	5
4	1-Buffer.9-3D3_Out.czi:0013-0204-0179:c:1/3 z:5/58 - 1-Buffer.9-3D3 #1	104.33	38.31	5		2	1-Buffer.9-3D2_Out.czi:0010-0192-0177:c:1/3 z:4/59 - 1-Buffer.9-3D2 #1	84.99	33.15	4		4	1-pTP489-Al568_pTP487_Al647.3D_Out.czi:0016-0186-0190:c:1/3 z:6/56 - 1-pTP489-Al568_pTP487_Al647.3D #1	70.97	31.14	6			4	1-Buffer.9-3D_Out.czi:0016-0189-0184:c:1/3 z:6/59 - 1-Buffer.9-3D #1	156.98	45.21	6
5	1-Buffer.9-3D3_Out.czi:0016-0195-0184:c:1/3 z:6/58 - 1-Buffer.9-3D3 #1	111.56	40.47	6		3	1-Buffer.9-3D2_Out.czi:0013-0194-0179:c:1/3 z:5/59 - 1-Buffer.9-3D2 #1	103.37	36.29	5		5	1-pTP489-Al568_pTP487_Al647.3D_Out.czi:0019-0188-0194:c:1/3 z:7/56 - 1-pTP489-Al568_pTP487_Al647.3D #1	84.06	33.9	7			5	1-Buffer.9-3D_Out.czi:0019-0196-0178:c:1/3 z:7/59 - 1-Buffer.9-3D #1	155.24	44.92	7
6	1-Buffer.9-3D3_Out.czi:0019-0194-0184:c:1/3 z:7/58 - 1-Buffer.9-3D3 #1	128.98	43.05	7		4	1-Buffer.9-3D2_Out.czi:0016-0196-0175:c:1/3 z:6/59 - 1-Buffer.9-3D2 #1	122.62	39.79	6		6	1-pTP489-Al568_pTP487_Al647.3D_Out.czi:0022-0188-0190:c:1/3 z:8/56 - 1-pTP489-Al568_pTP487_Al647.3D #1	99.62	36.91	8			6	1-Buffer.9-3D_Out.czi:0022-0180-0185:c:1/3 z:8/59 - 1-Buffer.9-3D #1	181.34	48.26	8
1	1-Buffer.9-3D3_Out.czi:0022-0201-0184:c:1/3 z:8/58 - 1-Buffer.9-3D3 #1	148.96	43.77	8		5	1-Buffer.9-3D2_Out.czi:0019-0197-0181:c:1/3 z:7/59 - 1-Buffer.9-3D2 #1	147.39	43.3	7		7	1-pTP489-Al568_pTP487_Al647.3D_Out.czi:0025-0187-0196:c:1/3 z:9/56 - 1-pTP489-Al568_pTP487_Al647.3D #1	111.84	38.57	9			7	1-Buffer.9-3D_Out.czi:0025-0184-0181:c:1/3 z:9/59 - 1-Buffer.9-3D #1	194.53	49.76	9
7	1-Buffer.9-3D3_Out.czi:0025-0197-0185:c:1/3 z:9/58 - 1-Buffer.9-3D3 #1	174.96	48.73	9		6	1-Buffer.9-3D2_Out.czi:0022-0195-0175:c:1/3 z:8/59 - 1-Buffer.9-3D2 #1	148.98	44.06	8		8	1-pTP489-Al568_pTP487_Al647.3D_Out.czi:0028-0184-0189:c:1/3 z:10/56 - 1-pTP489-Al568_pTP487_Al647.3D #1	129.09	41.01	10			8	1-Buffer.9-3D_Out.czi:0028-0183-0184:c:1/3 z:10/59 - 1-Buffer.9-3D #1	202.31	50.93	10
8	1-Buffer.9-3D3_Out.czi:0028-0191-0179:c:1/3 z:10/58 - 1-Buffer.9-3D3 #1	194.54	51.09	10		7	1-Buffer.9-3D2_Out.czi:0025-0190-0184:c:1/3 z:9/59 - 1-Buffer.9-3D2 #1	166.19	46.2	9		9	1-pTP489-Al568_pTP487_Al647.3D_Out.czi:0031-0183-0191:c:1/3 z:11/56 - 1-pTP489-Al568_pTP487_Al647.3D #1	140.6	43.22	11			9	1-Buffer.9-3D_Out.czi:0031-0187-0179:c:1/3 z:11/59 - 1-Buffer.9-3D #1	215.64	52.61	11
9	1-Buffer.9-3D3_Out.czi:0031-0187-0186:c:1/3 z:11/58 - 1-Buffer.9-3D3 #1	201.62	52.77	11		8	1-Buffer.9-3D2_Out.czi:0028-0194-0179:c:1/3 z:10/59 - 1-Buffer.9-3D2 #1	168.26	46.5	10		10	1-pTP489-Al568_pTP487_Al647.3D_Out.czi:0034-0188-0190:c:1/3 z:12/56 - 1-pTP489-Al568_pTP487_Al647.3D #1	143.94	43.59	12			10	1-Buffer.9-3D_Out.czi:0034-0183-0194:c:1/3 z:12/59 - 1-Buffer.9-3D #1	215.19	52.36	12
10	1-Buffer.9-3D3_Out.czi:0034-0184-0196:c:1/3 z:12/58 - 1-Buffer.9-3D3 #1	213.77	54.59	12		9	1-Buffer.9-3D2_Out.czi:0031-0192-0176:c:1/3 z:11/59 - 1-Buffer.9-3D2 #1	205.26	51.11	11		11	1-pTP489-Al568_pTP487_Al647.3D_Out.czi:0037-0182-0188:c:1/3 z:13/56 - 1-pTP489-Al568_pTP487_Al647.3D #1	162.11	46.12	13			11	1-Buffer.9-3D_Out.czi:0037-0188-0187:c:1/3 z:13/59 - 1-Buffer.9-3D #1	225.99	54.07	13
11	1-Buffer.9-3D3_Out.czi:0037-0192-0191:c:1/3 z:13/58 - 1-Buffer.9-3D3 #1	220.91	56.92	13		10	1-Buffer.9-3D2_Out.czi:0034-0189-0184:c:1/3 z:12/59 - 1-Buffer.9-3D2 #1	206.93	51.59	12		12	1-pTP489-Al568_pTP487_Al647.3D_Out.czi:0040-0184-0185:c:1/3 z:14/56 - 1-pTP489-Al568_pTP487_Al647.3D #1	163.2	46.78	14			12	1-Buffer.9-3D_Out.czi:0040-0179-0193:c:1/3 z:14/59 - 1-Buffer.9-3D #1	218.57	52.85	14
2	1-Buffer.9-3D3_Out.czi:0040-0198-0184:c:1/3 z:14/58 - 1-Buffer.9-3D3 #1	231.39	54.06	14		11	1-Buffer.9-3D2_Out.czi:0037-0198-0177:c:1/3 z:13/59 - 1-Buffer.9-3D2 #1	208	51.52	13		13	1-pTP489-Al568_pTP487_Al647.3D_Out.czi:0043-0187-0186:c:1/3 z:15/56 - 1-pTP489-Al568_pTP487_Al647.3D #1	182.59	48.56	15			13	1-Buffer.9-3D_Out.czi:0043-0178-0188:c:1/3 z:15/59 - 1-Buffer.9-3D #1	244.72	55.89	15
12	1-Buffer.9-3D3_Out.czi:0043-0191-0190:c:1/3 z:15/58 - 1-Buffer.9-3D3 #1	234.35	60.82	15		12	1-Buffer.9-3D2_Out.czi:0040-0202-0182:c:1/3 z:14/59 - 1-Buffer.9-3D2 #1	210.7	51.79	14		14	1-pTP489-Al568_pTP487_Al647.3D_Out.czi:0046-0181-0191:c:1/3 z:16/56 - 1-pTP489-Al568_pTP487_Al647.3D #1	160.41	45.86	16			14	1-Buffer.9-3D_Out.czi:0046-0180-0196:c:1/3 z:16/59 - 1-Buffer.9-3D #1	245.47	56.13	16
13	1-Buffer.9-3D3_Out.czi:0046-0192-0182:c:1/3 z:16/58 - 1-Buffer.9-3D3 #1	252.03	59.41	16		13	1-Buffer.9-3D2_Out.czi:0043-0195-0185:c:1/3 z:15/59 - 1-Buffer.9-3D2 #1	253.62	56.89	15		15	1-pTP489-Al568_pTP487_Al647.3D_Out.czi:0049-0182-0193:c:1/3 z:17/56 - 1-pTP489-Al568_pTP487_Al647.3D #1	179.83	48.74	17			15	1-Buffer.9-3D_Out.czi:0049-0181-0191:c:1/3 z:17/59 - 1-Buffer.9-3D #1	248.4	56.52	17
3	1-Buffer.9-3D3_Out.czi:0049-0188-0188:c:1/3 z:17/58 - 1-Buffer.9-3D3 #1	263.62	57.8	17		14	1-Buffer.9-3D2_Out.czi:0046-0192-0176:c:1/3 z:16/59 - 1-Buffer.9-3D2 #1	241	55.41	16		16	1-pTP489-Al568_pTP487_Al647.3D_Out.czi:0052-0182-0189:c:1/3 z:18/56 - 1-pTP489-Al568_pTP487_Al647.3D #1	200.83	51.1	18			16	1-Buffer.9-3D_Out.czi:0052-0180-0197:c:1/3 z:18/59 - 1-Buffer.9-3D #1	269.88	58.52	18
14	1-Buffer.9-3D3_Out.czi:0052-0192-0185:c:1/3 z:18/58 - 1-Buffer.9-3D3 #1	266.96	59.44	18		15	1-Buffer.9-3D2_Out.czi:0049-0189-0189:c:1/3 z:17/59 - 1-Buffer.9-3D2 #1	225.54	53.83	17		17	1-pTP489-Al568_pTP487_Al647.3D_Out.czi:0055-0191-0189:c:1/3 z:19/56 - 1-pTP489-Al568_pTP487_Al647.3D #1	198.08	51.27	19			17	1-Buffer.9-3D_Out.czi:0055-0181-0190:c:1/3 z:19/59 - 1-Buffer.9-3D #1	268.43	58.6	19
15	1-Buffer.9-3D3_Out.czi:0055-0190-0191:c:1/3 z:19/58 - 1-Buffer.9-3D3 #1	273.81	62.03	19		16	1-Buffer.9-3D2_Out.czi:0052-0189-0187:c:1/3 z:18/59 - 1-Buffer.9-3D2 #1	262.87	57.69	18		18	1-pTP489-Al568_pTP487_Al647.3D_Out.czi:0058-0176-0189:c:1/3 z:20/56 - 1-pTP489-Al568_pTP487_Al647.3D #1	209.74	52.74	20			18	1-Buffer.9-3D_Out.czi:0058-0185-0189:c:1/3 z:20/59 - 1-Buffer.9-3D #1	273.09	59.17	20
4	1-Buffer.9-3D3_Out.czi:0058-0188-0182:c:1/3 z:20/58 - 1-Buffer.9-3D3 #1	267.23	58.04	20		1	1-Buffer.9-3D2_Out.czi:0055-0195-0169:c:1/3 z:19/59 - 1-Buffer.9-3D2 #1	244.71	55.93	19		19	1-pTP489-Al568_pTP487_Al647.3D_Out.czi:0061-0181-0189:c:1/3 z:21/56 - 1-pTP489-Al568_pTP487_Al647.3D #1	202.33	51.63	21			1	1-Buffer.9-3D_Out.czi:0061-0176-0184:c:1/3 z:21/59 - 1-Buffer.9-3D #1	296.82	61.79	21
5	1-Buffer.9-3D3_Out.czi:0061-0189-0186:c:1/3 z:21/58 - 1-Buffer.9-3D3 #1	278.46	59.33	21		17	1-Buffer.9-3D2_Out.czi:0058-0177-0182:c:1/3 z:20/59 - 1-Buffer.9-3D2 #1	261.75	57.76	20		20	1-pTP489-Al568_pTP487_Al647.3D_Out.czi:0064-0180-0188:c:1/3 z:22/56 - 1-pTP489-Al568_pTP487_Al647.3D #1	204.63	52.09	22			19	1-Buffer.9-3D_Out.czi:0064-0180-0185:c:1/3 z:22/59 - 1-Buffer.9-3D #1	306.35	62.79	22
6	1-Buffer.9-3D3_Out.czi:0064-0189-0188:c:1/3 z:22/58 - 1-Buffer.9-3D3 #1	269.18	58.23	22		18	1-Buffer.9-3D2_Out.czi:0061-0187-0180:c:1/3 z:21/59 - 1-Buffer.9-3D2 #1	249.8	56.52	21		21	1-pTP489-Al568_pTP487_Al647.3D_Out.czi:0067-0183-0184:c:1/3 z:23/56 - 1-pTP489-Al568_pTP487_Al647.3D #1	221.07	54	23			20	1-Buffer.9-3D_Out.czi:0067-0177-0190:c:1/3 z:23/59 - 1-Buffer.9-3D #1	307.05	62.99	23
7	1-Buffer.9-3D3_Out.czi:0067-0190-0190:c:1/3 z:23/58 - 1-Buffer.9-3D3 #1	264.78	58.03	23		19	1-Buffer.9-3D2_Out.czi:0064-0185-0180:c:1/3 z:22/59 - 1-Buffer.9-3D2 #1	253.81	57.02	22		22	1-pTP489-Al568_pTP487_Al647.3D_Out.czi:0070-0188-0186:c:1/3 z:24/56 - 1-pTP489-Al568_pTP487_Al647.3D #1	215.84	53.47	24			21	1-Buffer.9-3D_Out.czi:0070-0180-0186:c:1/3 z:24/59 - 1-Buffer.9-3D #1	320.03	64.9	24
16	1-Buffer.9-3D3_Out.czi:0070-0181-0179:c:1/3 z:24/58 - 1-Buffer.9-3D3 #1	297.9	63.23	24		20	1-Buffer.9-3D2_Out.czi:0067-0185-0180:c:1/3 z:23/59 - 1-Buffer.9-3D2 #1	253.81	57.02	23		23	1-pTP489-Al568_pTP487_Al647.3D_Out.czi:0073-0184-0186:c:1/3 z:25/56 - 1-pTP489-Al568_pTP487_Al647.3D #1	203.53	52.15	25			22	1-Buffer.9-3D_Out.czi:0073-0180-0196:c:1/3 z:25/59 - 1-Buffer.9-3D #1	314.83	63.75	25
17	1-Buffer.9-3D3_Out.czi:0073-0189-0186:c:1/3 z:25/58 - 1-Buffer.9-3D3 #1	296.87	62.73	25		21	1-Buffer.9-3D2_Out.czi:0070-0174-0180:c:1/3 z:24/59 - 1-Buffer.9-3D2 #1	263.95	57.92	24		24	1-pTP489-Al568_pTP487_Al647.3D_Out.czi:0076-0189-0190:c:1/3 z:26/56 - 1-pTP489-Al568_pTP487_Al647.3D #1	194.44	50.77	26			23	1-Buffer.9-3D_Out.czi:0076-0188-0190:c:1/3 z:26/59 - 1-Buffer.9-3D #1	311.9	63.31	26
18	1-Buffer.9-3D3_Out.czi:0076-0192-0186:c:1/3 z:26/58 - 1-Buffer.9-3D3 #1	305.86	66.03	26		22	1-Buffer.9-3D2_Out.czi:0073-0184-0186:c:1/3 z:25/59 - 1-Buffer.9-3D2 #1	288.46	60.71	25		25	1-pTP489-Al568_pTP487_Al647.3D_Out.czi:0079-0186-0184:c:1/3 z:27/56 - 1-pTP489-Al568_pTP487_Al647.3D #1	209.99	52.39	27			24	1-Buffer.9-3D_Out.czi:0079-0185-0191:c:1/3 z:27/59 - 1-Buffer.9-3D #1	303.51	62.5	27
2	1-Buffer.9-3D3_Out.czi:0079-0188-0191:c:1/3 z:27/58 - 1-Buffer.9-3D3 #1	316.87	63.2	27		23	1-Buffer.9-3D2_Out.czi:0076-0181-0190:c:1/3 z:26/59 - 1-Buffer.9-3D2 #1	291.09	60.71	26		26	1-pTP489-Al568_pTP487_Al647.3D_Out.czi:0082-0175-0185:c:1/3 z:28/56 - 1-pTP489-Al568_pTP487_Al647.3D #1	197.86	51.29	28			25	1-Buffer.9-3D_Out.czi:0082-0182-0188:c:1/3 z:28/59 - 1-Buffer.9-3D #1	309.54	62.93	28
19	1-Buffer.9-3D3_Out.czi:0082-0193-0189:c:1/3 z:28/58 - 1-Buffer.9-3D3 #1	307.23	64.82	28		24	1-Buffer.9-3D2_Out.czi:0079-0182-0189:c:1/3 z:27/59 - 1-Buffer.9-3D2 #1	280.19	59.68	27		27	1-pTP489-Al568_pTP487_Al647.3D_Out.czi:0088-0188-0188:c:1/3 z:30/56 - 1-pTP489-Al568_pTP487_Al647.3D #1	199.4	51.31	30			26	1-Buffer.9-3D_Out.czi:0085-0184-0193:c:1/3 z:29/59 - 1-Buffer.9-3D #1	310.4	63.56	29
20	1-Buffer.9-3D3_Out.czi:0085-0194-0176:c:1/3 z:29/58 - 1-Buffer.9-3D3 #1	299.34	64.85	29		2	1-Buffer.9-3D2_Out.czi:0082-0193-0177:c:1/3 z:28/59 - 1-Buffer.9-3D2 #1	306.15	62.43	28		28	1-pTP489-Al568_pTP487_Al647.3D_Out.czi:0091-0175-0179:c:1/3 z:31/56 - 1-pTP489-Al568_pTP487_Al647.3D #1	188.79	50.13	31			27	1-Buffer.9-3D_Out.czi:0088-0183-0193:c:1/3 z:30/59 - 1-Buffer.9-3D #1	314.12	63.46	30
3	1-Buffer.9-3D3_Out.czi:0088-0188-0186:c:1/3 z:30/58 - 1-Buffer.9-3D3 #1	271.91	58.66	30		25	1-Buffer.9-3D2_Out.czi:0085-0193-0180:c:1/3 z:29/59 - 1-Buffer.9-3D2 #1	282.93	60.41	29		29	1-pTP489-Al568_pTP487_Al647.3D_Out.czi:0094-0183-0174:c:1/3 z:32/56 - 1-pTP489-Al568_pTP487_Al647.3D #1	190.02	50.16	32			28	1-Buffer.9-3D_Out.czi:0091-0180-0196:c:1/3 z:31/59 - 1-Buffer.9-3D #1	309	63.11	31
21	1-Buffer.9-3D3_Out.czi:0091-0185-0196:c:1/3 z:31/58 - 1-Buffer.9-3D3 #1	292.58	63.38	31		3	1-Buffer.9-3D2_Out.czi:0088-0195-0170:c:1/3 z:30/59 - 1-Buffer.9-3D2 #1	276.26	59.45	30		30	1-pTP489-Al568_pTP487_Al647.3D_Out.czi:0097-0183-0179:c:1/3 z:33/56 - 1-pTP489-Al568_pTP487_Al647.3D #1	187	49.39	33			29	1-Buffer.9-3D_Out.czi:0094-0182-0185:c:1/3 z:32/59 - 1-Buffer.9-3D #1	323.46	64.61	32
22	1-Buffer.9-3D3_Out.czi:0094-0180-0186:c:1/3 z:32/58 - 1-Buffer.9-3D3 #1	288.62	64.31	32		26	1-Buffer.9-3D2_Out.czi:0091-0193-0178:c:1/3 z:31/59 - 1-Buffer.9-3D2 #1	272.74	59.05	31		31	1-pTP489-Al568_pTP487_Al647.3D_Out.czi:0100-0185-0177:c:1/3 z:34/56 - 1-pTP489-Al568_pTP487_Al647.3D #1	196.77	50.74	34			30	1-Buffer.9-3D_Out.czi:0097-0181-0194:c:1/3 z:33/59 - 1-Buffer.9-3D #1	319.48	63.88	33
4	1-Buffer.9-3D3_Out.czi:0097-0186-0190:c:1/3 z:33/58 - 1-Buffer.9-3D3 #1	256.32	57.03	33		4	1-Buffer.9-3D2_Out.czi:0094-0192-0174:c:1/3 z:32/59 - 1-Buffer.9-3D2 #1	267.23	58.62	32		32	1-pTP489-Al568_pTP487_Al647.3D_Out.czi:0103-0186-0187:c:1/3 z:35/56 - 1-pTP489-Al568_pTP487_Al647.3D #1	185.24	49.25	35			31	1-Buffer.9-3D_Out.czi:0100-0184-0195:c:1/3 z:34/59 - 1-Buffer.9-3D #1	311.2	63.17	34
23	1-Buffer.9-3D3_Out.czi:0100-0182-0184:c:1/3 z:34/58 - 1-Buffer.9-3D3 #1	271.99	62.74	34		5	1-Buffer.9-3D2_Out.czi:0097-0189-0185:c:1/3 z:33/59 - 1-Buffer.9-3D2 #1	268.09	58.72	33		33	1-pTP489-Al568_pTP487_Al647.3D_Out.czi:0106-0187-0188:c:1/3 z:36/56 - 1-pTP489-Al568_pTP487_Al647.3D #1	179.22	48.54	36			32	1-Buffer.9-3D_Out.czi:0103-0182-0186:c:1/3 z:35/59 - 1-Buffer.9-3D #1	288.18	60.87	35
5	1-Buffer.9-3D3_Out.czi:0103-0187-0190:c:1/3 z:35/58 - 1-Buffer.9-3D3 #1	260.59	57.38	35		27	1-Buffer.9-3D2_Out.czi:0100-0188-0184:c:1/3 z:34/59 - 1-Buffer.9-3D2 #1	269.91	58.92	34		34	1-pTP489-Al568_pTP487_Al647.3D_Out.czi:0109-0184-0183:c:1/3 z:37/56 - 1-pTP489-Al568_pTP487_Al647.3D #1	170.53	47.51	37			33	1-Buffer.9-3D_Out.czi:0106-0187-0189:c:1/3 z:36/59 - 1-Buffer.9-3D #1	297.46	62.12	36
24	1-Buffer.9-3D3_Out.czi:0106-0195-0188:c:1/3 z:36/58 - 1-Buffer.9-3D3 #1	280.95	65.06	36		28	1-Buffer.9-3D2_Out.czi:0103-0186-0175:c:1/3 z:35/59 - 1-Buffer.9-3D2 #1	258.73	57.48	35		35	1-pTP489-Al568_pTP487_Al647.3D_Out.czi:0112-0189-0186:c:1/3 z:38/56 - 1-pTP489-Al568_pTP487_Al647.3D #1	160.81	46.21	38			34	1-Buffer.9-3D_Out.czi:0109-0184-0193:c:1/3 z:37/59 - 1-Buffer.9-3D #1	286.24	60.9	37
25	1-Buffer.9-3D3_Out.czi:0109-0180-0184:c:1/3 z:37/58 - 1-Buffer.9-3D3 #1	282.19	64.9	37		6	1-Buffer.9-3D2_Out.czi:0106-0194-0180:c:1/3 z:36/59 - 1-Buffer.9-3D2 #1	262.83	57.84	36		36	1-pTP489-Al568_pTP487_Al647.3D_Out.czi:0115-0186-0176:c:1/3 z:39/56 - 1-pTP489-Al568_pTP487_Al647.3D #1	160.1	46.13	39			35	1-Buffer.9-3D_Out.czi:0112-0185-0185:c:1/3 z:38/59 - 1-Buffer.9-3D #1	276.18	59.7	38
6	1-Buffer.9-3D3_Out.czi:0112-0181-0188:c:1/3 z:38/58 - 1-Buffer.9-3D3 #1	255.56	56.93	38		29	1-Buffer.9-3D2_Out.czi:0109-0189-0177:c:1/3 z:37/59 - 1-Buffer.9-3D2 #1	258.11	57.22	37		37	1-pTP489-Al568_pTP487_Al647.3D_Out.czi:0118-0180-0173:c:1/3 z:40/56 - 1-pTP489-Al568_pTP487_Al647.3D #1	142.34	42.97	40			36	1-Buffer.9-3D_Out.czi:0115-0188-0191:c:1/3 z:39/59 - 1-Buffer.9-3D #1	290.16	61.02	39
26	1-Buffer.9-3D3_Out.czi:0115-0175-0173:c:1/3 z:39/58 - 1-Buffer.9-3D3 #1	249.94	59.26	39		30	1-Buffer.9-3D2_Out.czi:0112-0190-0186:c:1/3 z:38/59 - 1-Buffer.9-3D2 #1	233.74	54.81	38		38	1-pTP489-Al568_pTP487_Al647.3D_Out.czi:0121-0181-0174:c:1/3 z:41/56 - 1-pTP489-Al568_pTP487_Al647.3D #1	134.03	41.99	41			37	1-Buffer.9-3D_Out.czi:0118-0188-0191:c:1/3 z:40/59 - 1-Buffer.9-3D #1	276.71	59.8	40
27	1-Buffer.9-3D3_Out.czi:0118-0188-0185:c:1/3 z:40/58 - 1-Buffer.9-3D3 #1	242.12	57.27	40		31	1-Buffer.9-3D2_Out.czi:0115-0182-0199:c:1/3 z:39/59 - 1-Buffer.9-3D2 #1	236.22	55.39	39		39	1-pTP489-Al568_pTP487_Al647.3D_Out.czi:0124-0182-0173:c:1/3 z:42/56 - 1-pTP489-Al568_pTP487_Al647.3D #1	129.25	41	42			38	1-Buffer.9-3D_Out.czi:0121-0184-0189:c:1/3 z:41/59 - 1-Buffer.9-3D #1	272.19	59.36	41
28	1-Buffer.9-3D3_Out.czi:0121-0188-0182:c:1/3 z:41/58 - 1-Buffer.9-3D3 #1	248.99	59.84	41		32	1-Buffer.9-3D2_Out.czi:0118-0191-0192:c:1/3 z:40/59 - 1-Buffer.9-3D2 #1	230.55	55.13	40		40	1-pTP489-Al568_pTP487_Al647.3D_Out.czi:0127-0177-0174:c:1/3 z:43/56 - 1-pTP489-Al568_pTP487_Al647.3D #1	111.64	38.47	43			2	1-Buffer.9-3D_Out.czi:0124-0188-0193:c:1/3 z:42/59 - 1-Buffer.9-3D #1	276.87	59.9	42
29	1-Buffer.9-3D3_Out.czi:0124-0192-0188:c:1/3 z:42/58 - 1-Buffer.9-3D3 #1	212.38	51.99	42		33	1-Buffer.9-3D2_Out.czi:0121-0184-0184:c:1/3 z:41/59 - 1-Buffer.9-3D2 #1	247.52	56.5	41		41	1-pTP489-Al568_pTP487_Al647.3D_Out.czi:0130-0180-0179:c:1/3 z:44/56 - 1-pTP489-Al568_pTP487_Al647.3D #1	108.88	37.47	44			39	1-Buffer.9-3D_Out.czi:0127-0184-0193:c:1/3 z:43/59 - 1-Buffer.9-3D #1	257.2	57.55	43
30	1-Buffer.9-3D3_Out.czi:0124-0182-0188:c:1/3 z:42/58 - 1-Buffer.9-3D3 #1	208.84	51.62	42		34	1-Buffer.9-3D2_Out.czi:0124-0190-0189:c:1/3 z:42/59 - 1-Buffer.9-3D2 #1	220.08	53.27	42		42	1-pTP489-Al568_pTP487_Al647.3D_Out.czi:0133-0182-0167:c:1/3 z:45/56 - 1-pTP489-Al568_pTP487_Al647.3D #1	96.55	35.95	45			40	1-Buffer.9-3D_Out.czi:0130-0185-0189:c:1/3 z:44/59 - 1-Buffer.9-3D #1	242.29	56.03	44
7	1-Buffer.9-3D3_Out.czi:0127-0185-0188:c:1/3 z:43/58 - 1-Buffer.9-3D3 #1	203.99	51.04	43		35	1-Buffer.9-3D2_Out.czi:0127-0188-0186:c:1/3 z:43/59 - 1-Buffer.9-3D2 #1	194.15	50.05	43		43	1-pTP489-Al568_pTP487_Al647.3D_Out.czi:0136-0179-0177:c:1/3 z:46/56 - 1-pTP489-Al568_pTP487_Al647.3D #1	80.3	32.54	46			41	1-Buffer.9-3D_Out.czi:0133-0188-0198:c:1/3 z:45/59 - 1-Buffer.9-3D #1	220.59	53.28	45
31	1-Buffer.9-3D3_Out.czi:0130-0185-0188:c:1/3 z:44/58 - 1-Buffer.9-3D3 #1	211.38	52.05	44		36	1-Buffer.9-3D2_Out.czi:0130-0188-0192:c:1/3 z:44/59 - 1-Buffer.9-3D2 #1	186.3	48.81	44		44	1-pTP489-Al568_pTP487_Al647.3D_Out.czi:0139-0177-0169:c:1/3 z:47/56 - 1-pTP489-Al568_pTP487_Al647.3D #1	74.41	31.04	47			42	1-Buffer.9-3D_Out.czi:0136-0191-0196:c:1/3 z:46/59 - 1-Buffer.9-3D #1	211.13	52.6	46
32	1-Buffer.9-3D3_Out.czi:0133-0183-0193:c:1/3 z:45/58 - 1-Buffer.9-3D3 #1	217.63	52.54	45		37	1-Buffer.9-3D2_Out.czi:0133-0190-0190:c:1/3 z:45/59 - 1-Buffer.9-3D2 #1	166.5	46.48	45		45	1-pTP489-Al568_pTP487_Al647.3D_Out.czi:0142-0180-0163:c:1/3 z:48/56 - 1-pTP489-Al568_pTP487_Al647.3D #1	72.86	30.46	48			43	1-Buffer.9-3D_Out.czi:0139-0184-0192:c:1/3 z:47/59 - 1-Buffer.9-3D #1	204.31	51.5	47
33	1-Buffer.9-3D3_Out.czi:0136-0184-0189:c:1/3 z:46/58 - 1-Buffer.9-3D3 #1	187.19	49.03	46		38	1-Buffer.9-3D2_Out.czi:0136-0192-0190:c:1/3 z:46/59 - 1-Buffer.9-3D2 #1	183.41	48.55	46		46	1-pTP489-Al568_pTP487_Al647.3D_Out.czi:0145-0179-0164:c:1/3 z:49/56 - 1-pTP489-Al568_pTP487_Al647.3D #1	43.85	24.09	49			44	1-Buffer.9-3D_Out.czi:0142-0186-0195:c:1/3 z:48/59 - 1-Buffer.9-3D #1	193.76	49.95	48
1	1-Buffer.9-3D3_Out.czi:0139-0183-0185:c:1/3 z:47/58 - 1-Buffer.9-3D3 #1	197.73	49.97	47		39	1-Buffer.9-3D2_Out.czi:0139-0184-0193:c:1/3 z:47/59 - 1-Buffer.9-3D2 #1	145.86	43.13	47		47	1-pTP489-Al568_pTP487_Al647.3D_Out.czi:0148-0170-0159:c:1/3 z:50/56 - 1-pTP489-Al568_pTP487_Al647.3D #1	39.32	22.49	50			45	1-Buffer.9-3D_Out.czi:0145-0187-0195:c:1/3 z:49/59 - 1-Buffer.9-3D #1	190.86	49.58	49
34	1-Buffer.9-3D3_Out.czi:0142-0185-0189:c:1/3 z:48/58 - 1-Buffer.9-3D3 #1	162.8	45.28	48		40	1-Buffer.9-3D2_Out.czi:0142-0198-0191:c:1/3 z:48/59 - 1-Buffer.9-3D2 #1	147.55	43.58	48									46	1-Buffer.9-3D_Out.czi:0148-0181-0194:c:1/3 z:50/59 - 1-Buffer.9-3D #1	172.93	47.16	50
35	1-Buffer.9-3D3_Out.czi:0145-0183-0191:c:1/3 z:49/58 - 1-Buffer.9-3D3 #1	172.81	46.93	49		7	1-Buffer.9-3D2_Out.czi:0145-0189-0191:c:1/3 z:49/59 - 1-Buffer.9-3D2 #1	156.7	45.12	49									47	1-Buffer.9-3D_Out.czi:0151-0181-0188:c:1/3 z:51/59 - 1-Buffer.9-3D #1	182.27	48.34	51
9	1-Buffer.9-3D3_Out.czi:0148-0185-0191:c:1/3 z:50/58 - 1-Buffer.9-3D3 #1	136.62	41.62	50		41	1-Buffer.9-3D2_Out.czi:0148-0191-0194:c:1/3 z:50/59 - 1-Buffer.9-3D2 #1	124.21	39.96	50			Volume	2055.58					48	1-Buffer.9-3D_Out.czi:0154-0185-0192:c:1/3 z:52/59 - 1-Buffer.9-3D #1	166.48	46.22	52
36	1-Buffer.9-3D3_Out.czi:0151-0183-0191:c:1/3 z:51/58 - 1-Buffer.9-3D3 #1	172.81	46.93	51		42	1-Buffer.9-3D2_Out.czi:0151-0192-0198:c:1/3 z:51/59 - 1-Buffer.9-3D2 #1	105.38	36.99	51									49	1-Buffer.9-3D_Out.czi:0157-0181-0193:c:1/3 z:53/59 - 1-Buffer.9-3D #1	144.78	43.19	53
2	1-Buffer.9-3D3_Out.czi:0154-0182-0192:c:1/3 z:52/58 - 1-Buffer.9-3D3 #1	133.03	41.31	52		43	1-Buffer.9-3D2_Out.czi:0154-0193-0194:c:1/3 z:52/59 - 1-Buffer.9-3D2 #1	97	35.1	52									50	1-Buffer.9-3D_Out.czi:0160-0187-0196:c:1/3 z:54/59 - 1-Buffer.9-3D #1	134.2	41.63	54
37	1-Buffer.9-3D3_Out.czi:0157-0182-0206:c:1/3 z:53/58 - 1-Buffer.9-3D3 #1	119.34	39.33	53		44	1-Buffer.9-3D2_Out.czi:0157-0201-0194:c:1/3 z:53/59 - 1-Buffer.9-3D2 #1	86.44	33.6	53									51	1-Buffer.9-3D_Out.czi:0163-0188-0194:c:1/3 z:55/59 - 1-Buffer.9-3D #1	130.67	40.8	55
10	1-Buffer.9-3D3_Out.czi:0160-0187-0202:c:1/3 z:54/58 - 1-Buffer.9-3D3 #1	81.89	32.14	54		45	1-Buffer.9-3D2_Out.czi:0160-0200-0197:c:1/3 z:54/59 - 1-Buffer.9-3D2 #1	86.25	33.03	54									52	1-Buffer.9-3D_Out.czi:0166-0180-0196:c:1/3 z:56/59 - 1-Buffer.9-3D #1	95.46	35.15	56
3	1-Buffer.9-3D3_Out.czi:0163-0169-0199:c:1/3 z:55/58 - 1-Buffer.9-3D3 #1	31.06	19.77	55		8	1-Buffer.9-3D2_Out.czi:0163-0199-0198:c:1/3 z:55/59 - 1-Buffer.9-3D2 #1	89.98	33.7	55									53	1-Buffer.9-3D_Out.czi:0169-0179-0192:c:1/3 z:57/59 - 1-Buffer.9-3D #1	75.95	31.62	57
38	1-Buffer.9-3D3_Out.czi:0166-0170-0213:c:1/3 z:56/58 - 1-Buffer.9-3D3 #1	20.78	16.16	56		46	1-Buffer.9-3D2_Out.czi:0166-0200-0197:c:1/3 z:56/59 - 1-Buffer.9-3D2 #1	65.93	28.97	56									54	1-Buffer.9-3D_Out.czi:0172-0183-0192:c:1/3 z:58/59 - 1-Buffer.9-3D #1	54.19	26.55	58
																			55	1-Buffer.9-3D_Out.czi:0175-0187-0192:c:1/3 z:59/59 - 1-Buffer.9-3D #1	65.86	28.81	59
#slices	30
Z stack distance	0.3					Volume	3304.73													Volume	3909.54
Volume	3533.8
