# Supplementary material for: A checkpoint function for Nup98 in nuclear pore formation suggested by novel inhibitory nanobodies
Source: EMBO J. 2024 Apr 22;43(11):6. doi: 10.1038/s44318-024-00081-w (PMC11148069; doi:10.1038/s44318-024-00081-w)
Supplement: Supplementary file 13 — EV Figure Source Data [file 44318_2024_81_MOESM13_ESM.zip › FigEV1C/Figure EV1C raw data.xlsx]

## Sheet: Just Y complex - overview
Experiment date: 210315
Nucleus sample name	GFP pores	x-Ycmplx-Nb1t	xNup358-Nb1t	% Y complex newpores	% Nup358 newpores		Numbers for figure
BUFFER.11	132	61	60	46.2121	45.4545		% Y complex newpores
BUFFER.2	234	20	25	8.54701	10.6838		46.2121
BUFFER.3	120	36	35	30	29.1667		30
							35.9155
							23.2323
							59.8425
							52.3077
Experiment date: 181114							50.8929
Nucleus sample name	GFP pores	x-Ycmplx-Nb1t	xNup155-Nb1t	% Y complex newpores	% Nup358 newpores		30.5556
SAMPLE 3.1	142	51	60	35.9155	42.2535		33.1169
SAMPLE 3.2	99	23	23	23.2323	23.2323		22.1698
SAMPLE 3.4	127	76	81	59.8425	63.7795		37.6744
							22.7778
							36.8
							21.8391
Experiment date: 190701(1)							22.4299
Nucleus sample name	GFP pores	xNup93-Nb1t	xNup155-Nb1t	% Nup93 complex newpores	% Nup155 newpores		20.2128
Bufferbottom.1	114	86	72	75.4386	63.1579		21.2938
Bufferbottom.2	100	31	41	31	41		22.4242
Bufferbottom.8	149	61	41	40.9396	27.5168		46.9649
Bufferbottom.9	113	42	37	37.1681	32.7434		23.1156
Bufferbottom.10	108	86	80	79.6296	74.0741		28.6713
210304
Nucleus sample name	GFP pores	xNup62-Nb1t	x-Ycmplx-Nb1t	% Nup62 cmplx newpores	% Y cmplx newpores
Buffer.19	260	138	136	53.0769	52.3077
Buffer.18	224	142	114	63.3929	50.8929
Buffer.10	216	57	66	26.3889	30.5556
181115
Nucleus sample name	GFP pores	xNup155-Nb1t	% Nup155 new pores
8 SLOW.2	211	117	55.4502
8 SLOW.4	191	92	48.1675
8.3	237	113	47.6793
8.7	262	79	30.1527
210318
Nucleus sample name	GFP pores	Nup153 Ab	x-Ycmplx-Nb1t	% Nup153 newpores	% Y cmplx newpores
Buffer.1	154	91	51	59.0909	33.1169
Buffer.5	212	260	47	122.642	22.1698
Buffer.8	215	255	81	118.605	37.6744
210310
Nucleus sample name	GFP pores	xhNup35-Nb1t	x-Ycmplx-Nb1t	% Nup35 newpores	% Y cmplx newpores
Buffer.1	87	73	19	83.908	21.8391
Buffer.2	214	220	48	102.804	22.4299
Buffer.3	188	173	38	92.0213	20.2128
Buffer.4	260	287	49	110.385	18.8462
Buffer.6	371	355	79	95.6873	21.2938
Buffer.8	222	234	38	105.405	17.1171
Buffer.10	165	173	37	104.848	22.4242
210318
Nucleus sample name	GFP pores	xhNup214-Nb1t	x-Ycmplx-Nb1t	% Nup214 newpores	% Y cmplx newpores
Buffer.1	182	263	33	144.505	18.1319
Buffer.3	324	306	35	94.4444	10.8025
Buffer.4	287	314	43	109.408	14.9826
Buffer.6	313	369	147	117.891	46.9649
Buffer.10	199	224	46	112.563	23.1156
Buffer.11	332	362	62	109.036	18.6747
Buffer.12	313	424	53	135.463	16.9329
Buffer.13	286	306	82	106.993
